# Supplementary material for: Systemic antibody responses against human microbiota flagellins are overrepresented in chronic fatigue syndrome patients
Source: Sci Adv. 2022 Sep 23;8(38):eabq2422. doi: 10.1126/sciadv.abq2422 (PMC11580831; doi:10.1126/sciadv.abq2422)
Supplement: Supplementary file 2 — Tables S1 to S3, S5 and S6 [file sciadv.abq2422_tables_s1_to_s3_s5_and_s6.zip]

Archive with 5 entries (5 files):
- sciadv.abq2422_table_s1.xlsx
- sciadv.abq2422_table_s2.xlsx
- sciadv.abq2422_table_s3.xlsx
- sciadv.abq2422_table_s5.xlsx
- sciadv.abq2422_table_s6.xlsx
