# Supplementary material for: Systemic antibody responses against human microbiota flagellins are overrepresented in chronic fatigue syndrome patients
Source: Sci Adv. 2022 Sep 23;8(38):eabq2422. doi: 10.1126/sciadv.abq2422 (PMC11580831; doi:10.1126/sciadv.abq2422)
Supplement: Supplementary file 2 — Tables S1 to S3, S5 and S6 [file sciadv.abq2422_tables_s1_to_s3_s5_and_s6.zip › sciadv.abq2422_table_s1.xlsx]

## Sheet: Bact. & viral prots. >20% & >2x
Antigen details				Antibody responses appearing in…				Ratio of abundance in CFS/Healthy
Peptide number	Protein details	Protein length (aa)	Starting position of peptide (aa)	CFS (40 total)		Healthy (40 total)
				Number of individuals	Percent	Number of individuals	Percent
12513	flagellin FliC Salmonella WP_000079833.1	505	44	11	27.5	2	5	5.5
50247	Flagellin n=2 Tax=Clostridiales TaxID=186802 RepID=A0A354D3V1_9FIRM (uniref derived annotation)	412	44	11	27.5	2	5	5.5
232559	VFG000204(gb|NP_250400) (popD) type III secretion system hydrophobic translocator, pore protein PopD [TTSS (VF0083)] [Pseudomonas aeruginosa PAO1]	295	0	10	25	2	5	5
221266			132	8	20	2	5	4
241521	VFG000337(gb|NP_439153) (iga1) immunoglobin A1 protease [IgA1 protease (VF0045)] [Haemophilus influenzae Rd KW20]	1694	440	9	22.5	2	5	4.5
237936	VFG002321(gb|YP_001006728) (fliC) flagellin [Flagella (VF0394)] [Yersinia enterocolitica subsp. enterocolitica 8081]	381	317	12	30	3	7.5	4
73216	flagellin Roseburia inulinivorans WP_007886088.1	466	44	18	45	5	12.5	3.6
131888			0	14	35	4	10	3.5
131884	flagellin Roseburia inulinivorans WP_007884712.1	392	0	20	50	6	15	3.33333
129819	Flagellin n=1 Tax=Eubacterium sp. CAG:38 TaxID=1262889 RepID=R7HD48_9FIRM (uniref derived annotation)	517	0	20	50	6	15	3.33333
79810			44	10	25	3	7.5	3.33333
230765	VFG001799(gb|CAB94853) (map) extracellular proteins Map [Eap/Map (VF0016)] [Staphylococcus aureus str. Newman D2C (ATCC 25904)]	584	88	10	25	3	7.5	3.33333
12512	flagellin Escherichia coli O157:H7 str. Sakai NP_310689.1	585	44	10	25	3	7.5	3.33333
20117	immunoglobulin-binding protein sbi Staphylococcus WP_000792567.1	408	308	10	25	3	7.5	3.33333
294	Staphylococcus aureus Lipase 2 precursor (Glycerol ester hydrolase 2) IEDB	690	220	10	25	3	7.5	3.33333
129839	Flagellin n=7 Tax=Clostridiales TaxID=186802 RepID=A0A3D2TUV9_9FIRM (uniref derived annotation)	449	0	19	47.5	6	15	3.16667
81159	complement convertase inhibitor Efb Staphylococcus WP_000791575.1	136	44	9	22.5	3	7.5	3
73129	Flagellin n=6 Tax=Clostridiales TaxID=186802 RepID=R5NUP6_9CLOT (uniref derived annotation)	285	44	9	22.5	3	7.5	3
126598	Flagellin n=6 Tax=Clostridiales TaxID=186802 RepID=A0A0Q1HMM5_9FIRM (uniref derived annotation)	461	0	12	30	4	10	3
50246	Flagellin n=2 Tax=Clostridiales TaxID=186802 RepID=R5LM81_9FIRM (uniref derived annotation)	491	44	14	35	5	12.5	2.8
73127	Flagellin (Fragment) n=1 Tax=Clostridium sp. AM49-4BH TaxID=2293035 RepID=A0A416JDV1_9CLOT (uniref derived annotation)	483	44	14	35	5	12.5	2.8
73128	Flagellin n=2 Tax=Eubacterium TaxID=1730 RepID=R5E067_9FIRM (uniref derived annotation)	450	44	14	35	5	12.5	2.8
193401	Uncharacterized protein n=3 Tax=Bacteroidales TaxID=171549 RepID=K0WUD6_9BACT (uniref derived annotation)	468	404	11	27.5	4	10	2.75
12509	flagellin FliC Salmonella WP_020438185.1	506	44	11	27.5	4	10	2.75
12510	hypothetical protein Enterobacteriaceae WP_000079828.1	524	44	11	27.5	4	10	2.75
214044	Flagellin n=21 Tax=Clostridiales TaxID=186802 RepID=A0A173T8A2_9FIRM (uniref derived annotation)	487	44	11	27.5	4	10	2.75
73214	flagellin unclassified Lachnospiraceae WP_012744138.1	413	44	11	27.5	4	10	2.75
32166	Flagellin n=3 Tax=Clostridiales TaxID=186802 RepID=A0A174IP95_9FIRM (uniref derived annotation)	512	44	11	27.5	4	10	2.75
10626	Rhinovirus B Genome polyprotein		308	8	20	3	7.5	2.66667
73399	Flagellin n=1 Tax=Lachnospiraceae bacterium TaxID=1898203 RepID=A0A354D669_9FIRM (uniref derived annotation)	493	44	8	20	3	7.5	2.66667
6502	Mycoplasma pneumoniae Adhesin P1 precursor	1627	1563	13	32.5	5	12.5	2.6
73215	Flagellin n=2 Tax=Roseburia faecis TaxID=301302 RepID=A0A173T5V3_9FIRM (uniref derived annotation)	513	44	13	32.5	5	12.5	2.6
220388	VFG000906(gb|NP_755445) (hlyA) Hemolysin A [Hemolysin (VF0225)] [Escherichia coli CFT073]	1024	44	13	32.5	5	12.5	2.6
90413	Flagellin n=16 Tax=Roseburia TaxID=841 RepID=A0A1C5VBJ4_9FIRM (uniref derived annotation)	284	44	18	45	7	17.5	2.57143
236695	VFG001317(gb|YP_001332074) (isdB) iron-regulated surface determinant protein B, haemoglobin receptor [Isd (VF0015)] [Staphylococcus aureus subsp. aureus str. Newman]	645	88	23	57.5	9	22.5	2.55556
126599	Flagellin n=1 Tax=Lachnospiraceae bacterium TaxID=1898203 RepID=A0A354D669_9FIRM (uniref derived annotation)	493	0	22	55	9	22.5	2.44444
238433	VFG000203(gb|NP_250399) (popB) type III secretion system hydrophobic translocator, pore protein PopB [TTSS (VF0083)] [Pseudomonas aeruginosa PAO1]	390	88	17	42.5	7	17.5	2.42857
193624	DUF4988 domain-containing protein n=14 Tax=Bacteroides TaxID=816 RepID=I9R3H6_9BACE (uniref derived annotation)	803	44	12	30	5	12.5	2.4
9495	Rubella virus polyprotein	1063	792	12	30	5	12.5	2.4
235286	VFG001281(gb|NP_645335) (sdrE) Ser-Asp rich fibrinogen-binding bone sialoprotein-binding protein [SDr (VF0019)] [Staphylococcus aureus subsp. aureus MW2]	1141	836	12	30	5	12.5	2.4
177201	Flagellin n=3 Tax=Roseburia TaxID=841 RepID=G2T5W2_ROSHA (uniref derived annotation)	574	88	21	52.5	9	22.5	2.33333
56259	Flagellin n=3 Tax=Clostridiales TaxID=186802 RepID=A0A174IP95_9FIRM (uniref derived annotation)	512	0	21	52.5	9	22.5	2.33333
219870	VFG001854(gb|YP_095369) (fliC) flagellin [Flagella (VF0157)] [Legionella pneumophila subsp. pneumophila str. Philadelphia 1]	475	44	16	40	7	17.5	2.28571
148372	Por secretion system C-terminal sorting domain-containing protein n=2 Tax=Bacteroidales TaxID=171549 RepID=K0X778_9BACT (uniref derived annotation)	843	779	9	22.5	4	10	2.25
72400	Flagellin n=6 Tax=Clostridiales TaxID=186802 RepID=A0A0Q1HMM5_9FIRM (uniref derived annotation)	461	44	9	22.5	4	10	2.25
128883	Flagellin n=3 Tax=Eubacterium TaxID=1730 RepID=A0A174Z6Y0_9FIRM (uniref derived annotation)	307	0	20	50	9	22.5	2.22222
223876	VFG001356(gb|NP_345446) (lytB) endo-beta-N-acetylglucosaminidase [CBPs (VF0145)] [Streptococcus pneumoniae TIGR4]	658	383	13	32.5	6	15	2.16667
235643	VFG002033(gb|NP_109829) (p1/MgPa/gapA) ADP1_MYCPN adhesin P1 [Cytadherence organelle (VF0330)] [Mycoplasma pneumoniae M129]	1627	1563	23	57.5	11	27.5	2.09091
7434	Fibronectin-binding protein A n=540 Tax=Staphylococcaceae TaxID=90964 RepID=FNBA_STAA8 (uniref derived annotation)	1018	132	16	40	8	20	2
74514	TonB family domain-containing protein n=17 Tax=Parabacteroides TaxID=375288 RepID=K5ZQT7_9BACT (uniref derived annotation)	253	132	8	20	4	10	2
221466	VFG002420(gb|NP_644838) (adsA) Adenosine synthase A [AdsA (VF0422)] [Staphylococcus aureus subsp. aureus MW2]	772	44	8	20	4	10	2
15295	Uncharacterized vancomycin resistance protein n=6 Tax=Roseburia TaxID=841 RepID=A0A0M6WF57_9FIRM (uniref derived annotation)	753	0	8	20	4	10	2
131887	flagellin unclassified Lachnospiraceae WP_012744138.1	413	0	22	55	11	27.5	2
129840	Flagellin n=8 Tax=Roseburia TaxID=841 RepID=A0A173VM56_9FIRM (uniref derived annotation)	493	0	16	40	8	20	2
191187	chitinase Vibrio vulnificus WP_039451873.1	547	440	14	35	7	17.5	2
23359	lytic transglycosylase IsaA Staphylococcus WP_000751265.1	204	132	10	25	5	12.5	2
138817	Por secretion system C-terminal sorting domain-containing protein n=4 Tax=Bacteria TaxID=2 RepID=K0X429_9BACT (uniref derived annotation)	657	593	8	20	4	10	2
171144	zinc metalloproteinase aureolysin Staphylococcus aureus WP_001819612.1	482	0	14	35	7	17.5	2
130111	Flagellin n=3 Tax=Butyrivibrio TaxID=830 RepID=D4S2X1_9FIRM (uniref derived annotation)	452	0	8	20	4	10	2
224217	VFG002419(gb|NP_645021) (coa) staphylocoagulase precursor [Staphylocoagulase (VF0421)] [Staphylococcus aureus subsp. aureus MW2]	633	440	10	25	5	12.5	2
7473	Outer membrane protein P5 n=60 Tax=Pasteurellaceae TaxID=712 RepID=OMP5_HAEIN (uniref derived annotation)	353	289	10	25	5	12.5	2
231281	VFG000799(gb|NP_290255) (espD) Type III secretion system translocator protein EspD, pore protein [EspD (VF0200)] [Escherichia coli O157:H7 str. EDL933]	374	308	12	30	6	15	2
91159	Extracellular solute-binding protein n=28 Tax=Bifidobacterium TaxID=1678 RepID=A0A0C2UJK6_BIFAD (uniref derived annotation)	388	324	4	10	8	20	0.5
7061	Human alphaherpesvirus 1 Trans-acting transcriptional protein ICP4	1298	1234	4	10	8	20	0.5
100240	phage tail tape measure protein Salmonella WP_045160255.1	123	44	6	15	12	30	0.5
139935	LysM peptidoglycan-binding domain-containing protein Lacticaseibacillus rhamnosus WP_014569630.1	141	77	6	15	12	30	0.5
226351	VFG000948(gb|NP_663908) (fbaB) fibronectin-bing protein SfbII [FBPs (VF0243)] [Streptococcus pyogenes MGAS315]	656	484	9	22.5	18	45	0.5
7113	early antigen protein D [Human gammaherpesvirus 4] encoding 1	404	340	5	12.5	10	25	0.5
7115	early antigen protein D [Human gammaherpesvirus 4] encoding 2	404	340	5	12.5	10	25	0.5
226835	VFG000845(gb|YP_325655) (toxB) cytotoxin [ToxB (VF0203)] [Escherichia coli O157:H7 str. EDL933]	3169	1452	5	12.5	10	25	0.5
7411	Human herpesvirus 5 Glycoprotein B	907	843	6	15	12	30	0.5
164349	Glycosyltransferase Family 51 candidate bifunctional family GT51 b-glycosyltransferase/PBP transpeptidase (Candidate murein polymerase) n=7 Tax=Roseburia TaxID=841 RepID=R5VF48_9FIRM (uniref derived annotation)	834	220	4	10	8	20	0.5
4121	immunoglobulin A1 protease Streptococcus pneumoniae	1963	396	4	10	8	20	0.5
41924	LysM peptidoglycan-binding domain-containing protein Streptococcus lutetiensis WP_020917636.1	165	0	5	12.5	10	25	0.5
207497	penicillin-binding protein 2 [Ruminococcus] gnavus WP_024854521.1	628	44	5	12.5	10	25	0.5
188501	surface protein Lactobacillus acidophilus NCFM YP_194478.1	1924	1675	4	10	8	20	0.5
229156	VFG001320(gb|NP_645831) (isdD) iron-regulated surface determinant protein D [Isd (VF0015)] [Staphylococcus aureus subsp. aureus MW2]	358	176	4	10	8	20	0.5
1167	Human alphaherpesvirus 1 envelope glycoprotein G	238	88	8	20	17	42.5	0.470588
80375	toxin B (plasmid) Escherichia coli O157:H7 str. Sakai NP_052665.1	3169	1452	6	15	13	32.5	0.461538
191430	GTPase HflX n=32 Tax=root TaxID=1 RepID=U6RSF2_9BACE (uniref derived annotation)	417	132	5	12.5	11	27.5	0.454545
241595	VFG001361(gb|NP_344663) (pspA) pneumococcal surface protein A [PspA (VF0152)] [Streptococcus pneumoniae TIGR4]	744	308	10	25	22	55	0.454545
90348	LysM peptidoglycan-binding domain-containing protein Limosilactobacillus reuteri WP_003669346.1	526	462	5	12.5	11	27.5	0.454545
2749	Human adenovirus C Pre-histone-like nucleoprotein		44	5	12.5	11	27.5	0.454545
7143	Human betaherpesvirus 5 phosphoprotein 150	1049	484	5	12.5	11	27.5	0.454545
200616	PA14 domain-containing protein n=3 Tax=Bacteroidales TaxID=171549 RepID=K0WU03_9BACT (uniref derived annotation)	887	823	4	10	9	22.5	0.444444
138829	glycoside hydrolase family 25 unclassified Lachnospiraceae WP_012743453.1	523	44	4	10	9	22.5	0.444444
3544	human herpesvirus 1 glycoprotein D	394	308	4	10	9	22.5	0.444444
236018	VFG001361(gb|NP_344663) (pspA) pneumococcal surface protein A [PspA (VF0152)] [Streptococcus pneumoniae TIGR4]	744	486	6	15	14	35	0.428571
229166	VFG000968(gb|NP_269973) (emm) M protein type 1 [M protein (VF0242)] [Streptococcus pyogenes M1 GAS]	484	352	5	12.5	12	30	0.416667
205930	M60 family metallopeptidase Blautia producta WP_018596369.1	1783	660	4	10	10	25	0.4
240644	VFG001354(gb|NP_345414) (pce) choline binding protein E [CBPs (VF0145)] [Streptococcus pneumoniae TIGR4]	627	440	4	10	10	25	0.4
133116	Phosphoserine phosphatase RsbU n=23 Tax=root TaxID=1 RepID=A0A2N0UJ56_9FIRM (uniref derived annotation)	167	0	4	10	10	25	0.4
183889	hypothetical protein Blautia obeum WP_005425557.1	470	44	5	12.5	13	32.5	0.384615
242753	VFG000337(gb|NP_439153) (iga1) immunoglobin A1 protease [IgA1 protease (VF0045)] [Haemophilus influenzae Rd KW20]	1694	1276	3	7.5	8	20	0.375
205439	Uncharacterized protein n=42 Tax=Bacteroides TaxID=816 RepID=D6D6J2_9BACE (uniref derived annotation)	504	0	3	7.5	8	20	0.375
56881	Uncharacterized protein n=4 Tax=Clostridiales TaxID=186802 RepID=R7IJL8_9FIRM (uniref derived annotation)	307	44	3	7.5	8	20	0.375
3552	pneumococcal histidine triad protein D	853	308	3	7.5	8	20	0.375
78402	cell wall-binding protein Clostridium perfringens WP_011590251.1	302	176	3	7.5	8	20	0.375
26641	iron ABC transporter substrate-binding protein Enterococcus faecalis V583 NP_816693.1	286	0	3	7.5	8	20	0.375
241225	VFG000261(gb|NP_273742) (iga) IgA-specific serine endopeptidase [IgA1 protease (VF0080)] [Neisseria meningitidis MC58]	1815	1056	3	7.5	8	20	0.375
5001	polyprotein [Enterovirus A71]	2193	1408	3	7.5	8	20	0.375
236774	VFG000975(gb|NP_269944) (ska) streptokinase A precursor [Streptokinase (VF0247)] [Streptococcus pyogenes M1 GAS]	440	308	3	7.5	8	20	0.375
7826	Human betaherpesvirus 5 phosphoprotein 150	1049	792	3	7.5	8	20	0.375
4762	Streptococcus pneumoniae choline-binding protein D	448	384	5	12.5	14	35	0.357143
181972	MurNAc-LAA domain-containing protein n=24 Tax=Lachnospiraceae TaxID=186803 RepID=A0A357GPR4_9FIRM (uniref derived annotation)	577	176	6	15	17	42.5	0.352941
106628	Toxin A n=24 Tax=Lachnospiraceae TaxID=186803 RepID=A0A174RQL3_9FIRM (uniref derived annotation)	884	264	6	15	17	42.5	0.352941
150432	Rcs stress response system protein RcsF Salmonella WP_001202315.1	112	0	3	7.5	9	22.5	0.333333
202435	LPXTG cell wall anchor domain-containing protein n=10 Tax=Clostridiales TaxID=186802 RepID=A0A414MBR3_9FIRM (uniref derived annotation)	1279	440	3	7.5	9	22.5	0.333333
17770	hypothetical protein Lactobacillus johnsonii WP_004897884.1	292	228	3	7.5	9	22.5	0.333333
75020	mucus-binding protein, LPXTG-motif cell wall anchor Lactobacillus plantarum WCFS1 YP_004890681.1	1167	1012	3	7.5	9	22.5	0.333333
222162	VFG000972(gb|NP_269972) (sic) inhibitor of complement-mediated lysis [SIC (VF0255)] [Streptococcus pyogenes M1 GAS]	308	220	3	7.5	9	22.5	0.333333
223209	VFG000955(gb|NP_608047) (emm) M18 protein precursor [M protein (VF0242)] [Streptococcus pyogenes MGAS8232]	400	264	3	7.5	9	22.5	0.333333
218358	N-acetylmuramoyl-L-alanine amidase Dorea formicigenerans WP_052302907.1	1137	616	3	7.5	10	25	0.3
20375	hypothetical protein Lactobacillus johnsonii WP_011162194.1	479	132	3	7.5	10	25	0.3
7179	Adhesin P1 precursor Mycoplasma pneumoniae	1627	880	2	5	8	20	0.25
115049	extracellular solute-binding protein Bifidobacterium WP_015439335.1	407	343	2	5	8	20	0.25
139744	Uncharacterized protein n=3 Tax=Bacteroidales TaxID=171549 RepID=K0X4C2_9BACT (uniref derived annotation)	319	220	2	5	8	20	0.25
18552	xanthan lyase Bacteroides fragilis YCH46 YP_100397.1	949	572	2	5	8	20	0.25
223687	VFG000261(gb|NP_273742) (iga) IgA-specific serine endopeptidase [IgA1 protease (VF0080)] [Neisseria meningitidis MC58]	1815	1188	2	5	9	22.5	0.222222
113801	hypothetical protein lp_2793 Lactobacillus plantarum WCFS1 YP_004890412.1	717	572	2	5	9	22.5	0.222222
223825	VFG005316(gb|NP_359586) (pspC/cbpA) Choline binding protein A [Choline-binding proteins (CVF122)] [Streptococcus pneumoniae R6]	701	352	2	5	10	25	0.2
226533	VFG002030(gb|NP_109830) (orf6/MgpC/crmA) cytadherence protein [Cytadherence organelle (VF0330)] [Mycoplasma pneumoniae M129]	1218	176	1	2.5	8	20	0.125
236771	VFG002179(gb|AAD09858) (esp) Enterococcal surface protein; Esp [Esp (VF0353)] [Enterococcus faecalis str. MMH594]	1873	308	0	0	9	22.5	0
160349	DUF4141 domain-containing protein Bacteroides WP_005805469.1	188	0	0	0	8	20	0

## Sheet: Flagella associated proteins
Antigen details				Antibody responses appearing in…				Ratio of abundance in CFS/Healthy	Comment
Peptide number	Protein details	Protein length (aa)	Starting position of peptide (aa)	CFS (40 total)		Healthy (40 total)
				Number of individuals	Percent	Number of individuals	Percent
131885	Flagellin n=2 Tax=Eubacterium TaxID=1730 RepID=R5E067_9FIRM (uniref derived annotation)	450	0	25	62.5	16	40	1.5625
73128			44	14	35	5	12.5	2.8
206701	Flagellin n=6 Tax=Roseburia TaxID=841 RepID=D4KUB5_9FIRM (uniref derived annotation)	582	44	23	57.5	13	32.5	1.76923
119378			88	4	10	2	5	2
131887	flagellin unclassified Lachnospiraceae WP_012744138.1	413	0	22	55	11	27.5	2
73214			44	11	27.5	4	10	2.75
126599	Flagellin n=1 Tax=Lachnospiraceae bacterium TaxID=1898203 RepID=A0A354D669_9FIRM (uniref derived annotation)	493	0	22	55	9	22.5	2.44444
73399			44	8	20	3	7.5	2.66667
56259	Flagellin n=3 Tax=Clostridiales TaxID=186802 RepID=A0A174IP95_9FIRM (uniref derived annotation)	512	0	21	52.5	9	22.5	2.33333
32166			44	11	27.5	4	10	2.75
141426			220	1	2.5	2	5	0.5
71860			440	2	5	0	0	n.a.
177201	Flagellin n=3 Tax=Roseburia TaxID=841 RepID=G2T5W2_ROSHA (uniref derived annotation)	574	88	21	52.5	9	22.5	2.33333
132876			132	5	12.5	3	7.5	1.66667
129819	Flagellin n=1 Tax=Eubacterium sp. CAG:38 TaxID=1262889 RepID=R7HD48_9FIRM (uniref derived annotation)	517	0	20	50	6	15	3.33333
79810			44	10	25	3	7.5	3.33333
131884	flagellin Roseburia inulinivorans WP_007884712.1	392	0	20	50	6	15	3.33333
73213			44	5	12.5	2	5	2.5
128883	Flagellin n=3 Tax=Eubacterium TaxID=1730 RepID=A0A174Z6Y0_9FIRM (uniref derived annotation)	307	0	20	50	9	22.5	2.22222
131883	Flagellin n=6 Tax=Clostridiales TaxID=186802 RepID=R5NUP6_9CLOT (uniref derived annotation)	285	0	19	47.5	12	30	1.58333
73129			44	9	22.5	3	7.5	3
129839	Flagellin n=7 Tax=Clostridiales TaxID=186802 RepID=A0A3D2TUV9_9FIRM (uniref derived annotation)	449	0	19	47.5	6	15	3.16667
73396			44	7	17.5	2	5	3.5
131888	flagellin Roseburia inulinivorans WP_007886088.1	466	0	14	35	4	10	3.5
73216			44	18	45	5	12.5	3.6
131886	Flagellin n=2 Tax=Roseburia faecis TaxID=301302 RepID=A0A173T5V3_9FIRM (uniref derived annotation)	513	0	18	45	10	25	1.8
73215			44	13	32.5	5	12.5	2.6
43110	Flagellin n=16 Tax=Roseburia TaxID=841 RepID=A0A1C5VBJ4_9FIRM (uniref derived annotation)	284	0	5	12.5	3	7.5	1.66667
90413			44	18	45	7	17.5	2.57143
116297			88	2	5	0	0	n.a.
129840	Flagellin n=8 Tax=Roseburia TaxID=841 RepID=A0A173VM56_9FIRM (uniref derived annotation)	493	0	16	40	8	20	2
73395		493	44	7	17.5	2	5	3.5
232048	VFG001854(gb|YP_095369) (fliC) flagellin [Flagella (VF0157)] [Legionella pneumophila subsp. pneumophila str. Philadelphia 1]	475	0	6	15	1	2.5	6	retrospectively assigned as flagellins/flagella associated proteins
219870			44	16	40	7	17.5	2.28571	retrospectively assigned as flagellins/flagella associated proteins
224649			411	3	7.5	0	0	n.a.	retrospectively assigned as flagellins/flagella associated proteins
50246	Flagellin n=2 Tax=Clostridiales TaxID=186802 RepID=R5LM81_9FIRM (uniref derived annotation)	491	44	14	35	5	12.5	2.8
73127	Flagellin (Fragment) n=1 Tax=Clostridium sp. AM49-4BH TaxID=2293035 RepID=A0A416JDV1_9CLOT (uniref derived annotation)	483	44	14	35	5	12.5	2.8
126598	Flagellin n=6 Tax=Clostridiales TaxID=186802 RepID=A0A0Q1HMM5_9FIRM (uniref derived annotation)	461	0	12	30	4	10	3
72400			44	9	22.5	4	10	2.25
232090	VFG002321(gb|YP_001006728) (fliC) flagellin [Flagella (VF0394)] [Yersinia enterocolitica subsp. enterocolitica 8081]	381	0	2	5	0	0	n.a.	retrospectively assigned as flagellins/flagella associated proteins
238539			308	7	17.5	0	0	n.a.	retrospectively assigned as flagellins/flagella associated proteins
237936			317	12	30	3	7.5	4	retrospectively assigned as flagellins/flagella associated proteins
166348	Flagellin n=2 Tax=Clostridiales TaxID=186802 RepID=A0A354D3V1_9FIRM (uniref derived annotation)	412	0	2	5	0	0	n.a.
123279	flagellin FliC Salmonella WP_000079833.1	505	0	4	10	0	0	n.a.
12513			44	11	27.5	2	5	5.5
140310			440	3	7.5	2	5	1.5
162437			441	7	17.5	2	5	3.5
123277	flagellin FliC Salmonella WP_020438185.1	506	0	3	7.5	0	0	n.a.
12509			44	11	27.5	4	10	2.75
65265			220	2	5	0	0	n.a.
156855			440	3	7.5	0	0	n.a.
162642			442	7	17.5	3	7.5	2.33333
50247	Flagellin n=2 Tax=Clostridiales TaxID=186802 RepID=A0A354D3V1_9FIRM (uniref derived annotation)	412	44	11	27.5	2	5	5.5
113561			88	6	15	3	7.5	2
76839			176	0	0	2	5	n.a.
12510	hypothetical protein Enterobacteriaceae WP_000079828.1	524	44	11	27.5	4	10	2.75
162436			460	6	15	2	5	3
214044	Flagellin n=21 Tax=Clostridiales TaxID=186802 RepID=A0A173T8A2_9FIRM (uniref derived annotation)	487	44	11	27.5	4	10	2.75
65619			88	4	10	2	5	2
92054			352	0	0	2	5	n.a.
123276	Flagellin n=88 Tax=Bacteria TaxID=2 RepID=Q7DBI0_ECO57 (uniref derived annotation)	585	0	3	7.5	1	2.5	3
12512			44	10	25	3	7.5	3.33333
110313			521	6	15	1	2.5	6
130111	Flagellin n=3 Tax=Butyrivibrio TaxID=830 RepID=D4S2X1_9FIRM (uniref derived annotation)	452	0	8	20	4	10	2
12511	FliC/FljB family flagellin Escherichia WP_000079699.1	595	44	7	17.5	1	2.5	7
156863			528	3	7.5	0	0	n.a.
11583	Borreliella burgdorferi Flagellar filament 41 kDa core protein (IEDB)	336	0	7	17.5	1	2.5	7	retrospectively assigned as flagellins/flagella associated proteins
72410	Flagellin n=12 Tax=root TaxID=1 RepID=A0A1C5XGK9_9CLOT (uniref derived annotation)	374	44	5	12.5	2	5	2.5
114167	Flagellin n=15 Tax=Lachnospiraceae TaxID=186803 RepID=A0A173S481_9FIRM (uniref derived annotation)	498	44	5	12.5	0	0	n.a.
140424	flagellar hook-associated protein unclassified Lachnospiraceae NP_707809.1	550	484	5	12.5	1	2.5	5
73398	Flagellin n=6 Tax=Roseburia TaxID=841 RepID=A0A173T8R6_9FIRM (uniref derived annotation)	484	44	4	10	3	7.5	1.33333
126605	Flagellin n=5 Tax=Clostridiales TaxID=186802 RepID=R7C7Y1_9CLOT (uniref derived annotation)	474	0	4	10	0	0	n.a.
231923	VFG002357(gb|YP_001006771) (flhB) flagellar biosynthetic protein FlhB [Flagella (VF0394)] [Yersinia enterocolitica subsp. enterocolitica 8081]	383	0	4	10	2	5	2	retrospectively assigned as flagellins/flagella associated proteins
229487	VFG002005(gb|YP_095785) (fliG) flagellar motor switch protein G [Flagella (VF0157)] [Legionella pneumophila subsp. pneumophila str. Philadelphia 1]	329	176	3	7.5	5	12.5	0.6	retrospectively assigned as flagellins/flagella associated proteins
223802			220	2	5	6	15	0.333333	retrospectively assigned as flagellins/flagella associated proteins
28519	flagellar hook-associated protein FlgK Bacillus cereus ATCC 14579 NP_831414.1	432	88	2	5	0	0	n.a.
119234			264	3	7.5	1	2.5	3
170380	Flagellar hook-associated protein 2 n=29 Tax=Clostridiales TaxID=186802 RepID=D6E2W0_9FIRM (uniref derived annotation)	872	484	3	7.5	0	0	n.a.
124801	flagellar basal body rod protein FlgC Listeria WP_003721832.1	136	0	3	7.5	4	10	0.75
242020	VFG006612(gb|NP_207545) (fliD) flagellar capping protein FliD [Pse5Ac7Ac (AI150)] [Helicobacter pylori 26695]	674	88	2	5	1	2.5	2	retrospectively assigned as flagellins/flagella associated proteins
225306			132	2	5	1	2.5	2	retrospectively assigned as flagellins/flagella associated proteins
179352	Flagellar basal body protein n=15 Tax=Roseburia TaxID=841 RepID=R6NJC7_9FIRM (uniref derived annotation)	293	176	2	5	1	2.5	2
139631			229	1	2.5	2	5	0.5
138600	Flagellar basal body protein n=3 Tax=Clostridiales TaxID=186802 RepID=R5LH65_9FIRM (uniref derived annotation)	261	44	2	5	2	5	1
52386	Flagellar hook-associated protein 1 n=3 Tax=Eubacterium TaxID=1730 RepID=R5DMP7_9FIRM (uniref derived annotation)	523	308	2	5	0	0	n.a.
115403	Flagellar hook-associated protein FlgK n=7 Tax=Clostridiales TaxID=186802 RepID=A0A356DRZ1_9FIRM (uniref derived annotation)	605	484	2	5	0	0	n.a.
72399	Flagellin n=7 Tax=Clostridiales TaxID=186802 RepID=R5NUV8_9CLOT (uniref derived annotation)	476	44	2	5	2	5	1
164696	Flagellin n=3 Tax=Butyrivibrio TaxID=830 RepID=D4S2X1_9FIRM (uniref derived annotation)	452	388	2	5	0	0	n.a.
214278	Flagellin n=5 Tax=Butyrivibrio TaxID=830 RepID=R5LDZ6_9FIRM (uniref derived annotation)	491	132	2	5	1	2.5	2
89064	Flagellar hook-associated protein 1 n=13 Tax=Eubacterium TaxID=1730 RepID=A0A174ZML7_9FIRM (uniref derived annotation)	626	352	2	5	2	5	1
129843	Flagellin n=12 Tax=root TaxID=1 RepID=A0A1C5XGK9_9CLOT (uniref derived annotation)	374	0	2	5	1	2.5	2
165429	Flagellin_D0/D1 domain-containing protein n=6 Tax=Roseburia TaxID=841 RepID=A0A374HX42_9FIRM (uniref derived annotation)	524	44	2	5	0	0	n.a.
14708	Flagellar hook-associated protein 2 n=11 Tax=Eubacterium TaxID=1730 RepID=C4Z284_EUBE2 (uniref derived annotation)	704	396	2	5	2	5	1
91287	Flagellin n=2 Tax=Eubacterium TaxID=1730 RepID=R5DW89_9FIRM (uniref derived annotation)	531	44	2	5	1	2.5	2
45732	Uncharacterized protein n=9 Tax=Roseburia TaxID=841 RepID=D4KRT3_9FIRM (uniref derived annotation)	263	199	2	5	1	2.5	2
95301	Uncharacterized protein n=1 Tax=Eubacterium sp. CAG:38 TaxID=1262889 RepID=R7H7U7_9FIRM (uniref derived annotation)	536	88	2	5	3	7.5	0.666667
165042	Flagellin_D0/D1 domain-containing protein n=12 Tax=Roseburia TaxID=841 RepID=R5I1N3_9FIRM (uniref derived annotation)	512	44	2	5	0	0	n.a.
192377	Flagellar hook-associated protein 2 n=2 Tax=Clostridiales TaxID=186802 RepID=R5LH01_9FIRM (uniref derived annotation)	804	88	2	5	3	7.5	0.666667
65646	Flagellin n=15 Tax=Lachnospiraceae TaxID=186803 RepID=A0A173S481_9FIRM (uniref derived annotation)	498	88	2	5	2	5	1
204973	Flagellin n=7 Tax=Clostridiales TaxID=186802 RepID=R5T617_9CLOT (uniref derived annotation)	514	88	2	5	0	0	n.a.
41346	Flagellar basal body protein n=2 Tax=Clostridiales TaxID=186802 RepID=R5KZT0_9FIRM (uniref derived annotation)	658	88	2	5	1	2.5	2
164609	Flagellin n=1 Tax=Lachnospiraceae bacterium TaxID=1898203 RepID=A0A354D669_9FIRM (uniref derived annotation)	493	429	2	5	0	0	n.a.
98226	Flagellar hook-associated protein FlgK n=2 Tax=Clostridiales TaxID=186802 RepID=A0A354D3U2_9FIRM (uniref derived annotation)	604	352	2	5	0	0	n.a.
177010	Flagellin n=1 Tax=Ruminococcaceae bacterium TaxID=1898205 RepID=A0A3D4L4K5_9FIRM (uniref derived annotation)	1702	792	2	5	1	2.5	2
142493	Flagellar basal-body rod protein FlgC n=12 Tax=Clostridiales TaxID=186802 RepID=A0A173W902_9FIRM (uniref derived annotation)	161	44	2	5	0	0	n.a.
167179	Flagellin n=4 Tax=Clostridiales TaxID=186802 RepID=R5WFA2_9CLOT (uniref derived annotation)	293	220	2	5	0	0	n.a.
164610	flagellin [Bacillus cereus ATCC 14579] NP_831435.1	273	209	2	5	1	2.5	2
204761	flagellar motor switch protein FliG n=1 Tax=Romboutsia timonensis TaxID=1776391 RepID=UPI0009F3931D (uniref derived annotation)	352	288	2	5	2	5	1
179632	flagellar filament capping protein FliD n=1 Tax=Romboutsia timonensis TaxID=1776391 RepID=UPI0008DA98AF (uniref derived annotation)	512	88	2	5	6	15	0.333333
139934	Flagellin n=3 Tax=Clostridiales TaxID=186802 RepID=A0A174MPU4_9FIRM (uniref derived annotation)	532	0	2	5	1	2.5	2
231951	VFG000276(gb|NP_207396) (flaA) flagellin A FlaA [Flagella (VF0051)] [Helicobacter pylori 26695]	510	0	2	5	1	2.5	2	retrospectively assigned as flagellins/flagella associated proteins
237945	VFG001246(gb|NP_249783) (fliC) B-type flagellin [Flagella (VF0273)] [Pseudomonas aeruginosa PAO1]	488	424	2	5	0	0	n.a.	retrospectively assigned as flagellins/flagella associated proteins
220065	VFG001251(gb|NP_249792) (fliF) flagellar M-ring protein FliF [Flagella (VF0273)] [Pseudomonas aeruginosa PAO1]	598	88	2	5	0	0	n.a.	retrospectively assigned as flagellins/flagella associated proteins
225431	VFG001256(gb|NP_250134) (fliM) flagellar motor switch protein FliM [Flagella (VF0273)] [Pseudomonas aeruginosa PAO1]	323	259	2	5	0	0	n.a.	retrospectively assigned as flagellins/flagella associated proteins
223494	VFG001896(gb|NP_281405) (fliI) flagellum-specific ATP synthase FliI [Flagella (VF0114)] [Campylobacter jejuni subsp. jejuni NCTC 11168]	461	264	2	5	0	0	n.a.	retrospectively assigned as flagellins/flagella associated proteins
225678	VFG002012(gb|YP_095811) (flhA) flagellar biosynthetic protein FlhA [Flagella (VF0157)] [Legionella pneumophila subsp. pneumophila str. Philadelphia 1]	692	396	2	5	0	0	n.a.	retrospectively assigned as flagellins/flagella associated proteins
239339	VFG002331(gb|YP_001006744) (fliI) flagellum-specific ATP synthase FliI [Flagella (VF0394)] [Yersinia enterocolitica subsp. enterocolitica 8081]	443	308	2	5	1	2.5	2	retrospectively assigned as flagellins/flagella associated proteins
241460	VFG002342(gb|YP_001006755) (flgK) flagellar hook-associated protein 1 FlgK [Flagella (VF0394)] [Yersinia enterocolitica subsp. enterocolitica 8081]	554	132	2	5	0	0	n.a.	retrospectively assigned as flagellins/flagella associated proteins
239127	VFG002348(gb|YP_001006761) (flgE) flagellar hook protein FlgE [Flagella (VF0394)] [Yersinia enterocolitica subsp. enterocolitica 8081]	419	88	2	5	1	2.5	2	retrospectively assigned as flagellins/flagella associated proteins
230616	VFG006557(gb|NP_207149) (fliF) flagellar M-ring protein FliF [Pse5Ac7Ac (AI150)] [Helicobacter pylori 26695]	567	88	2	5	0	0	n.a.	retrospectively assigned as flagellins/flagella associated proteins
130608	flagellar assembly protein FliH Salmonella WP_001748526.1	235	0	2	5	0	0	n.a.	retrospectively assigned as flagellins/flagella associated proteins
135214	autotransporter outer membrane beta-barrel domain-containing protein Salmonella enterica WP_021294045.1	942	308	2	5	2	5	1	retrospectively assigned as flagellins/flagella associated proteins
84547	Flagellar basal body protein n=4 Tax=Butyrivibrio TaxID=830 RepID=D4RXB4_9FIRM (uniref derived annotation)	284	220	1	2.5	2	5	0.5
28075	Flagellar hook-associated protein 2 n=16 Tax=Roseburia TaxID=841 RepID=R6NM46_9FIRM (uniref derived annotation)	770	44	1	2.5	2	5	0.5
188820	Uncharacterized protein n=9 Tax=Roseburia TaxID=841 RepID=D4KRT3_9FIRM (uniref derived annotation)	263	176	1	2.5	2	5	0.5
85023	Flagellar motor switch protein FliM n=6 Tax=Eubacterium TaxID=1730 RepID=A0A174YNW1_9FIRM (uniref derived annotation)	335	220	1	2.5	2	5	0.5
127282	Flagellin n=16 Tax=Roseburia TaxID=841 RepID=A0A1C5UPB7_9FIRM (uniref derived annotation)	462	0	1	2.5	2	5	0.5
172703	Flagellar basal body protein n=6 Tax=Clostridiales TaxID=186802 RepID=R7C8F3_9CLOT (uniref derived annotation)	275	211	1	2.5	2	5	0.5
151733	Flagellar basal body protein n=18 Tax=Firmicutes TaxID=1239 RepID=A0A1C5PGE0_9CLOT (uniref derived annotation)	274	210	1	2.5	3	7.5	0.333333
239185	VFG001994(gb|YP_095250) (flgE) flagellar hook protein FlgE [Flagella (VF0157)] [Legionella pneumophila subsp. pneumophila str. Philadelphia 1]	437	373	1	2.5	3	7.5	0.333333	retrospectively assigned as flagellins/flagella associated proteins
229595	VFG002333(gb|YP_001006746) (fliK) flagellar hook-length control protein FliK [Flagella (VF0394)] [Yersinia enterocolitica subsp. enterocolitica 8081]	408	176	1	2.5	2	5	0.5	retrospectively assigned as flagellins/flagella associated proteins
228029	VFG002511(gb|YP_106900) (flgE) flagellar hook protein FlgE [Flagella (VF0430)] [Burkholderia pseudomallei K96243]	413	132	1	2.5	2	5	0.5	retrospectively assigned as flagellins/flagella associated proteins
225554	VFG006701(gb|NP_208376) (flgG) flagellar basal-body rod protein (flgG) [Pse5Ac7Ac (AI150)] [Helicobacter pylori 26695]	262	198	1	2.5	2	5	0.5	retrospectively assigned as flagellins/flagella associated proteins
233783	VFG043345(gb|YP_095788) (fleR/flrC) sigma 54-dependent response regulator [polar flagella (AI149)] [Legionella pneumophila subsp. pneumophila str. Philadelphia 1]	453	0	1	2.5	2	5	0.5	retrospectively assigned as flagellins/flagella associated proteins
177436	flagellar M-ring protein FliF Salmonella WP_001276831.1	413	176	1	2.5	2	5	0.5	retrospectively assigned as flagellins/flagella associated proteins
104777	Flagellar hook-basal body complex protein FliE n=1 Tax=[Eubacterium] eligens TaxID=39485 RepID=A0A174YNY7_9FIRM (uniref derived annotation)	117	0	0	0	2	5	n.a.
16426	Flagellar hook-associated protein 2 n=11 Tax=root TaxID=1 RepID=A0A174ZBF0_9FIRM (uniref derived annotation)	870	748	0	0	2	5	n.a.
132715	Flagellar basal body protein n=10 Tax=Roseburia TaxID=841 RepID=A0A173TP22_9FIRM (uniref derived annotation)	272	208	0	0	2	5	n.a.
37298	Flagellar hook-associated protein 2 n=11 Tax=Eubacterium TaxID=1730 RepID=C4Z284_EUBE2 (uniref derived annotation)	704	264	0	0	2	5	n.a.
141074	Flagellin n=16 Tax=Roseburia TaxID=841 RepID=A0A1C5UPB7_9FIRM (uniref derived annotation)	462	264	0	0	2	5	n.a.
61796	Flagellin_D0/D1 domain-containing protein n=12 Tax=Roseburia TaxID=841 RepID=R5I1N3_9FIRM (uniref derived annotation)	512	308	0	0	2	5	n.a.
20549	Flagellar hook-associated protein 2 n=7 Tax=Clostridiales TaxID=186802 RepID=R5T127_9CLOT (uniref derived annotation)	702	308	0	0	2	5	n.a.
193696	Flagellin n=1 Tax=Ruminococcaceae bacterium TaxID=1898205 RepID=A0A3D4L4K5_9FIRM (uniref derived annotation)	1702	1144	0	0	2	5	n.a.
205324	Flagellin n=3 Tax=Roseburia TaxID=841 RepID=G2T5W2_ROSHA (uniref derived annotation)	574	440	0	0	3	7.5	n.a.
40576	Flagellin n=3 Tax=Roseburia TaxID=841 RepID=G2T5W2_ROSHA (uniref derived annotation)	574	484	0	0	3	7.5	n.a.
35778	Flagellar motor switch protein FliN n=2 Tax=Clostridiales TaxID=186802 RepID=R5KZT4_9FIRM (uniref derived annotation)	389	176	0	0	2	5	n.a.
129021	flagellar basal-body rod protein FlgB [Bacillus cereus ATCC 14579] NP_831419.1	135	0	0	0	2	5	n.a.
234715	VFG001253(gb|NP_249794) (fliH) flagellar assembly protein H [Flagella (VF0273)] [Pseudomonas aeruginosa PAO1]	268	0	0	0	3	7.5	n.a.	retrospectively assigned as flagellins/flagella associated proteins
235564	VFG002500(gb|YP_106856) (fliH) flagellar assembly protein H [Flagella (VF0430)] [Burkholderia pseudomallei K96243]	226	162	0	0	2	5	n.a.	retrospectively assigned as flagellins/flagella associated proteins
226199	VFG002519(gb|YP_109887) (fliA) flagellar biosynthesis sigma factor [Flagella (VF0430)] [Burkholderia pseudomallei K96243]	243	44	0	0	2	5	n.a.	retrospectively assigned as flagellins/flagella associated proteins
222220	VFG006543(gb|NP_207093) (flgL) flagellar hook-associated protein 3 FlgL [Flagella (CVF223)] [Helicobacter pylori 26695]	828	748	0	0	3	7.5	n.a.	retrospectively assigned as flagellins/flagella associated proteins
123339	flagellar filament capping protein FliD Salmonella WP_000146816.1	468	0	0	0	2	5	n.a.
23480	flagellar brake protein Vibrio vulnificus WP_011082376.1	248	132	0	0	2	5	n.a.
104186	flagella biosynthesis chaperone FliJ Vibrio vulnificus WP_013571300.1	143	79	0	0	2	5	n.a.	retrospectively assigned as flagellins/flagella associated proteins
119212	flagellar hook protein FlgE Vibrio vulnificus WP_017420925.1	434	132	0	0	2	5	n.a.
12429	flagellar hook-associated protein unclassified Lachnospiraceae WP_080515336.1	212	88	0	0	2	5	n.a.	retrospectively assigned as flagellins/flagella associated proteins
Average overrepresenation (abundance ratio in ME/CFS patients vs. controls)								2.18689
#
