# Supplementary material for: Systemic antibody responses against human microbiota flagellins are overrepresented in chronic fatigue syndrome patients
Source: Sci Adv. 2022 Sep 23;8(38):eabq2422. doi: 10.1126/sciadv.abq2422 (PMC11580831; doi:10.1126/sciadv.abq2422)
Supplement: Supplementary file 2 — Tables S1 to S3, S5 and S6 [file sciadv.abq2422_tables_s1_to_s3_s5_and_s6.zip › sciadv.abq2422_table_s2.xlsx]

## Sheet: predictions_summary_GBR
subgroup		all	all	all	is_IEDB_or_cntrl	is_IEDB_or_cntrl	is_IEDB_or_cntrl	is_IgA	is_IgA	is_IgA	is_PNP	is_PNP	is_PNP	is_bac_flagella	is_bac_flagella	is_bac_flagella	is_patho	is_patho	is_patho	is_probio	is_probio	is_probio
		auc	std	num oligos	auc	std	num oligos	auc	std	num oligos	auc	std	num oligos	auc	std	num oligos	auc	std	num oligos	auc	std	num oligos
data_type	threshold_percent
exist	0	0.215625	0.029	20694	0.50625	0.04	1110	0.075625	0.018	1999	0.220625	0.031	11275	0.585	0.035	382	0.141875	0.024	2469	0.0925	0.015	1609
exist	1	0.203125	0.032	20694	0.49625	0.043	1110	0.086875	0.019	1999	0.2	0.033	11275	0.591875	0.041	382	0.18375	0.026	2469	0.15	0.022	1609
exist	5	0.613125	0.038	2029	0.545625	0.041	359	0.45	0.039	138	0.605	0.034	654	0.58	0.044	67	0.52625	0.038	269	0.49625	0.035	141
exist	10	0.65625	0.035	964	0.565	0.037	251	0.4475	0.037	45	0.666875	0.039	222	0.57375	0.037	44	0.5375	0.039	134	0.543125	0.041	54
exist	20	0.6175	0.039	504	0.585625	0.041	165	0.47625	0.037	17	0.669375	0.034	95	0.531875	0.041	21	0.445	0.041	67	0.386875	0.037	13
exist	50	0.57375	0.036	193	0.568125	0.035	70	0.459375	0.039	9	0.51	0.036	42	0.375	0.042	1	0.531875	0.039	29	0	0	0
exist	95	0	0	33	0	0	8	0	0	2	0	0	11	0	0	0	0	0	8	0	0	0
exist	100	0	0	10	0	0	3	0	0	1	0	0	0	0	0	0	0	0	4	0	0	0
fold	0	0.295625	0.035	20694	0.53125	0.031	1110	0.22625	0.034	1999	0.18375	0.032	11275	0.586875	0.04	382	0.278125	0.03	2469	0.230625	0.031	1609
fold	1	0.323125	0.037	20694	0.483125	0.038	1110	0.22625	0.029	1999	0.1875	0.028	11275	0.590625	0.046	382	0.26625	0.033	2469	0.214375	0.031	1609
fold	5	0.603125	0.037	2029	0.549375	0.037	359	0.504375	0.036	138	0.6375	0.035	654	0.560625	0.041	67	0.575625	0.043	269	0.54125	0.044	141
fold	10	0.604375	0.039	964	0.555625	0.041	251	0.466875	0.039	45	0.643125	0.039	222	0.5225	0.039	44	0.529375	0.039	134	0.54125	0.037	54
fold	20	0.57875	0.034	504	0.533125	0.039	165	0.46375	0.04	17	0.6425	0.036	95	0.431875	0.04	21	0.501875	0.035	67	0.46875	0.04	13
fold	50	0.531875	0.04	193	0.51375	0.036	70	0.491875	0.038	9	0.465625	0.037	42	0.361875	0.04	1	0.6325	0.039	29	0	0	0
fold	95	0.509375	0.042	33	0.39875	0.038	8	0.480625	0.039	2	0.51	0.042	11	0	0	0	0.53	0.043	8	0	0	0
fold	100	0.444375	0.037	10	0.409375	0.032	3	0.398125	0.04	1	0	0	0	0	0	0	0.518125	0.041	4	0	0	0

## Sheet: predictions_summary_xgboost
subgroup		all	all	all	is_IEDB_or_cntrl	is_IEDB_or_cntrl	is_IEDB_or_cntrl	is_IgA	is_IgA	is_IgA	is_PNP	is_PNP	is_PNP	is_bac_flagella	is_bac_flagella	is_bac_flagella	is_patho	is_patho	is_patho	is_probio	is_probio	is_probio
		auc	std	num oligos	auc	std	num oligos	auc	std	num oligos	auc	std	num oligos	auc	std	num oligos	auc	std	num oligos	auc	std	num oligos
data_type	threshold_percent
exist	0	0.619375	0.033	20694	0.44	0.037	1110	0.4525	0.034	1999	0.57625	0.037	11275	0.52875	0.041	382	0.47125	0.039	2469	0.575625	0.036	1609
exist	1	0.619375	0.034	20694	0.44	0.034	1110	0.4525	0.041	1999	0.57625	0.038	11275	0.52875	0.042	382	0.47125	0.037	2469	0.575625	0.035	1609
exist	5	0.619375	0.036	2029	0.44	0.035	359	0.4525	0.039	138	0.57625	0.034	654	0.52875	0.034	67	0.47125	0.038	269	0.575625	0.039	141
exist	10	0.62125	0.039	964	0.46375	0.035	251	0.4175	0.042	45	0.55125	0.04	222	0.5575	0.039	44	0.413125	0.035	134	0.57	0.039	54
exist	20	0.535	0.037	504	0.538125	0.036	165	0.43875	0.032	17	0.615	0.039	95	0.45125	0.036	21	0.39125	0.038	67	0.3925	0.036	13
exist	50	0.599375	0.038	193	0.58625	0.04	70	0.53125	0.041	9	0.5675	0.038	42	0.375	0.04	1	0.561875	0.037	29	0	0	0
exist	95	0	0	33	0	0	8	0	0	2	0	0	11	0	0	0	0	0	8	0	0	0
exist	100	0	0	10	0	0	3	0	0	1	0	0	0	0	0	0	0	0	4	0	0	0
fold	0	0.360625	0.031	20694	0.37	0.035	1110	0.550625	0.039	1999	0.415	0.038	11275	0.475625	0.04	382	0.48125	0.044	2469	0.486875	0.043	1609
fold	1	0.360625	0.031	20694	0.37	0.035	1110	0.550625	0.037	1999	0.415	0.035	11275	0.475625	0.038	382	0.48125	0.039	2469	0.486875	0.04	1609
fold	5	0.360625	0.04	2029	0.37	0.035	359	0.550625	0.043	138	0.415	0.038	654	0.475625	0.042	67	0.48125	0.04	269	0.486875	0.042	141
fold	10	0.35875	0.037	964	0.351875	0.034	251	0.489375	0.04	45	0.40625	0.036	222	0.47	0.037	44	0.485	0.036	134	0.479375	0.041	54
fold	20	0.335	0.035	504	0.409375	0.043	165	0.519375	0.034	17	0.455625	0.041	95	0.426875	0.037	21	0.411875	0.039	67	0.389375	0.037	13
fold	50	0.29375	0.032	193	0.434375	0.039	70	0.55625	0.035	9	0.401875	0.04	42	0.33625	0.04	1	0.514375	0.039	29	0	0	0
fold	95	0.444375	0.04	33	0.453125	0.035	8	0.4175	0.035	2	0.453125	0.035	11	0	0	0	0.581875	0.037	8	0	0	0
fold	100	0.485625	0.04	10	0.3575	0.042	3	0.400625	0.034	1	0	0	0	0	0	0	0.5625	0.039	4	0	0	0

## Sheet: predictions_summary_GBR_age+sex
subgroup		all	all	all	is_IEDB_or_cntrl	is_IEDB_or_cntrl	is_IEDB_or_cntrl	is_IgA	is_IgA	is_IgA	is_PNP	is_PNP	is_PNP	is_bac_flagella	is_bac_flagella	is_bac_flagella	is_patho	is_patho	is_patho	is_probio	is_probio	is_probio
		auc	std	num oligos	auc	std	num oligos	auc	std	num oligos	auc	std	num oligos	auc	std	num oligos	auc	std	num oligos	auc	std	num oligos
data_type	threshold_percent
exist	0	0.190625	0.026	20694	0.478125	0.038	1110	0.064375	0.016	1999	0.158125	0.026	11275	0.588125	0.035	382	0.18375	0.028	2469	0.105625	0.018	1609
exist	1	0.218125	0.035	20694	0.490625	0.039	1110	0.08125	0.021	1999	0.145625	0.028	11275	0.591875	0.039	382	0.241875	0.031	2469	0.14875	0.024	1609
exist	5	0.5925	0.036	2029	0.564375	0.04	359	0.4	0.04	138	0.628125	0.038	654	0.56375	0.041	67	0.54125	0.039	269	0.4575	0.039	141
exist	10	0.65	0.037	964	0.583125	0.043	251	0.42	0.036	45	0.65875	0.035	222	0.5475	0.038	44	0.534375	0.038	134	0.495625	0.042	54
exist	20	0.619375	0.038	504	0.55625	0.038	165	0.425	0.044	17	0.6575	0.035	95	0.5	0.036	21	0.429375	0.045	67	0.31625	0.035	13
exist	50	0.599375	0.039	193	0.564375	0.04	70	0.4525	0.041	9	0.495625	0.037	42	0.456875	0.036	1	0.498125	0.039	29	0	0	0
exist	95	0	0	33	0	0	8	0	0	2	0	0	11	0	0	0	0	0	8	0	0	0
exist	100	0	0	10	0	0	3	0	0	1	0	0	0	0	0	0	0	0	4	0	0	0
fold	0	0.25375	0.03	20694	0.4575	0.04	1110	0.20625	0.029	1999	0.2225	0.028	11275	0.573125	0.038	382	0.330625	0.038	2469	0.213125	0.033	1609
fold	1	0.29125	0.038	20694	0.450625	0.041	1110	0.143125	0.026	1999	0.215	0.033	11275	0.5725	0.037	382	0.266875	0.033	2469	0.155	0.026	1609
fold	5	0.626875	0.036	2029	0.524375	0.034	359	0.473125	0.041	138	0.629375	0.041	654	0.558125	0.037	67	0.52875	0.039	269	0.498125	0.038	141
fold	10	0.5725	0.034	964	0.533125	0.04	251	0.463125	0.035	45	0.635625	0.04	222	0.51125	0.038	44	0.53125	0.04	134	0.495	0.038	54
fold	20	0.575625	0.039	504	0.5175	0.038	165	0.4425	0.039	17	0.619375	0.038	95	0.42375	0.039	21	0.486875	0.037	67	0.42125	0.038	13
fold	50	0.53375	0.036	193	0.513125	0.035	70	0.500625	0.038	9	0.490625	0.041	42	0.373125	0.036	1	0.595625	0.041	29	0	0	0
fold	95	0.474375	0.041	33	0.431875	0.038	8	0.434375	0.041	2	0.49375	0.036	11	0	0	0	0.518125	0.035	8	0	0	0
fold	100	0.414375	0.037	10	0.433125	0.03	3	0.420625	0.04	1	0	0	0	0	0	0	0.458125	0.04	4	0	0	0
