# Supplementary material for: Systemic antibody responses against human microbiota flagellins are overrepresented in chronic fatigue syndrome patients
Source: Sci Adv. 2022 Sep 23;8(38):eabq2422. doi: 10.1126/sciadv.abq2422 (PMC11580831; doi:10.1126/sciadv.abq2422)
Supplement: Supplementary file 2 — Tables S1 to S3, S5 and S6 [file sciadv.abq2422_tables_s1_to_s3_s5_and_s6.zip › sciadv.abq2422_table_s3.xlsx]

## Sheet: Table S3
peptide #	feature_importance_vals	Healthy percentage	ME/CFS percentage
212061	0.155077	62.5	37.5
183889	0.146363	32.5	12.5
129819	0.136364	15	50
79824	0.119434	37.5	25
181972	0.118248	42.5	15
106628	0.117393	42.5	15
94148	0.113487	57.5	42.5
150244	0.110046	37.5	50
72861	0.0913051	65	55
129839	0.0875829	15	47.5
193624	0.0866134	12.5	30
201880	0.0851249	57.5	40
43205	0.0731574	50	30
73216	0.0718268	12.5	45
131884	0.0713286	15	50
209928	0.0709402	55	40
135179	0.070869	32.5	25
56259	0.0692923	22.5	52.5
15204	0.0687427	27.5	17.5
191430	0.0682256	27.5	12.5
192983	0.0673053	62.5	67.5
64436	0.0654241	27.5	15
126599	0.064676	22.5	55
174704	0.0606062	67.5	72.5
45366	0.0598866	25	15
177201	0.0592818	22.5	52.5
200650	0.0563554	82.5	75
90413	0.0543657	17.5	45
56127	0.0513589	27.5	17.5
70265	0.0508848	20	22.5
147318	0.0501693	57.5	47.5
150795	0.0477898	62.5	70
125065	0.047756	27.5	17.5
205570	0.0473143	80	70
50246	0.0457313	12.5	35
129840	0.04556	20	40
200788	0.0434254	77.5	65
131887	0.0431183	27.5	55
131888	0.0428139	10	35
78269	0.0422803	22.5	17.5
200789	0.0419977	85	77.5
48033	0.0408931	27.5	17.5
131883	0.0396893	30	47.5
48876	0.0396826	32.5	22.5
79560	0.0393233	75	65
64147	0.0386225	65	50
82717	0.0383455	35	20
200833	0.0371877	80	70
204343	0.035409	22.5	22.5
30572	0.0348036	25	15
136654	0.0347396	22.5	17.5
73127	0.0326444	12.5	35
148358	0.0317544	50	47.5
206027	0.0314137	42.5	42.5
73128	0.0302566	12.5	35
128883	0.0297078	22.5	50
206029	0.0271909	82.5	82.5
206025	0.0253642	77.5	70
168693	0.0237362	42.5	40
207470	0.0227993	30	25
124605	0.0225585	35	37.5
131886	0.0223855	25	45
206701	0.0215471	32.5	57.5
55961	0.0212681	85	87.5
188869	0.0206717	82.5	87.5
37449	0.0193847	25	20
131885	0.0191899	40	62.5
126598	0.0158496	10	30
73215	0.0157094	12.5	32.5
174220	0.0148621	22.5	25
109931	0.0137584	27.5	25
52200	0.0137378	90	85
206026	0.0136609	75	72.5
88956	0.0122213	77.5	75
134048	0.00891609	50	45
92686	0.00694035	52.5	52.5
65600	0	97.5	97.5
89024	0	97.5	97.5
135148	0	97.5	100
192564	0	97.5	97.5
61084	0	97.5	95
137474	0	95	95
142983	0	97.5	97.5
55558	0	95	87.5
147336	0	90	90
149908	0	90	92.5
39198	0	95	95
36653	0	92.5	95
166869	0	90	90
207681	0	97.5	97.5
182676	0	95	100
183695	0	92.5	92.5
200370	0	92.5	92.5
196127	0	92.5	85
48632	0	95	95
