# Supplementary material for: Systemic antibody responses against human microbiota flagellins are overrepresented in chronic fatigue syndrome patients
Source: Sci Adv. 2022 Sep 23;8(38):eabq2422. doi: 10.1126/sciadv.abq2422 (PMC11580831; doi:10.1126/sciadv.abq2422)
Supplement: Supplementary file 2 — Tables S1 to S3, S5 and S6 [file sciadv.abq2422_tables_s1_to_s3_s5_and_s6.zip › sciadv.abq2422_table_s5.xlsx]

## Sheet: predictions_summary_xgboost
subgroup		all	all	all	is_IEDB_or_cntrl	is_IEDB_or_cntrl	is_IEDB_or_cntrl	is_IgA	is_IgA	is_IgA	is_PNP	is_PNP	is_PNP	is_bac_flagella	is_bac_flagella	is_bac_flagella	is_patho	is_patho	is_patho	is_probio	is_probio	is_probio
		auc	std	num oligos	auc	std	num oligos	auc	std	num oligos	auc	std	num oligos	auc	std	num oligos	auc	std	num oligos	auc	std	num oligos
data_type	threshold_percent
exist	0	0.820625	0.028	20694	0.815625	0.025	1110	0.814375	0.03	1999	0.813125	0.029	11275	0.85	0.027	382	0.81375	0.029	2469	0.821875	0.026	1609
exist	1	0.820625	0.029	20694	0.815625	0.027	1110	0.814375	0.03	1999	0.813125	0.029	11275	0.85	0.025	382	0.81375	0.028	2469	0.821875	0.028	1609
exist	5	0.820625	0.025	2029	0.815625	0.025	359	0.814375	0.027	138	0.813125	0.029	654	0.85	0.024	67	0.81375	0.028	269	0.821875	0.028	141
exist	10	0.820625	0.027	964	0.815625	0.026	251	0.814375	0.03	45	0.813125	0.029	222	0.85	0.025	44	0.81375	0.029	134	0.821875	0.024	54
exist	20	0.820625	0.025	504	0.815625	0.027	165	0.814375	0.03	17	0.813125	0.032	95	0.85	0.022	21	0.81375	0.029	67	0.821875	0.028	13
exist	50	0.820625	0.028	193	0.815625	0.029	70	0.814375	0.03	9	0.813125	0.03	42	0.85	0.027	1	0.81375	0.03	29	0.821875	0.026	0
exist	95	0.81125	0.029	33	0.81	0.025	8	0.81125	0.027	2	0.819375	0.029	11	0.8475	0.026	0	0.805625	0.029	8	0.81375	0.025	0
exist	100	0.78875	0.031	10	0.8225	0.026	3	0.743125	0.036	1	0.791875	0.032	0	0.70875	0.036	0	0.658125	0.035	4	0.7	0.039	0
fold	0	0.84625	0.027	20694	0.81625	0.029	1110	0.844375	0.027	1999	0.810625	0.025	11275	0.8325	0.024	382	0.784375	0.034	2469	0.836875	0.026	1609
fold	1	0.84625	0.028	20694	0.81625	0.029	1110	0.844375	0.028	1999	0.810625	0.033	11275	0.8325	0.027	382	0.784375	0.03	2469	0.836875	0.028	1609
fold	5	0.84625	0.023	2029	0.81625	0.026	359	0.844375	0.027	138	0.810625	0.029	654	0.8325	0.027	67	0.784375	0.029	269	0.836875	0.026	141
fold	10	0.843125	0.028	964	0.81625	0.026	251	0.84625	0.026	45	0.82	0.027	222	0.8325	0.023	44	0.783125	0.031	134	0.828125	0.025	54
fold	20	0.82625	0.025	504	0.80375	0.028	165	0.846875	0.027	17	0.816875	0.031	95	0.825	0.027	21	0.793125	0.027	67	0.82625	0.025	13
fold	50	0.75125	0.036	193	0.76125	0.029	70	0.83375	0.026	9	0.801875	0.028	42	0.83	0.03	1	0.7825	0.028	29	0.82	0.023	0
fold	95	0.801875	0.032	33	0.776875	0.033	8	0.815	0.028	2	0.791875	0.027	11	0.805	0.031	0	0.835	0.024	8	0.805	0.032	0
fold	100	0.698125	0.031	10	0.674375	0.033	3	0.6725	0.034	1	0.693125	0.032	0	0.693125	0.032	0	0.72125	0.037	4	0.693125	0.028	0

## Sheet: predictions_summary_GBR
subgroup		all	all	all	is_IEDB_or_cntrl	is_IEDB_or_cntrl	is_IEDB_or_cntrl	is_IgA	is_IgA	is_IgA	is_PNP	is_PNP	is_PNP	is_bac_flagella	is_bac_flagella	is_bac_flagella	is_patho	is_patho	is_patho	is_probio	is_probio	is_probio
		auc	std	num oligos	auc	std	num oligos	auc	std	num oligos	auc	std	num oligos	auc	std	num oligos	auc	std	num oligos	auc	std	num oligos
data_type	threshold_percent
exist	0	0.201875	0.031	20694	0.62875	0.041	1110	0.489375	0.033	1999	0.274375	0.033	11275	0.764375	0.031	382	0.434375	0.04	2469	0.61375	0.036	1609
exist	1	0.32	0.035	20694	0.63375	0.039	1110	0.499375	0.036	1999	0.195	0.033	11275	0.74875	0.033	382	0.5125	0.034	2469	0.578125	0.04	1609
exist	5	0.280625	0.034	2029	0.6625	0.036	359	0.498125	0.038	138	0.17	0.028	654	0.768125	0.029	67	0.479375	0.04	269	0.595625	0.034	141
exist	10	0.248125	0.032	964	0.65125	0.034	251	0.431875	0.038	45	0.2825	0.033	222	0.718125	0.032	44	0.55375	0.036	134	0.54375	0.039	54
exist	20	0.214375	0.03	504	0.620625	0.032	165	0.463125	0.039	17	0.271875	0.035	95	0.76375	0.035	21	0.479375	0.037	67	0.551875	0.034	13
exist	50	0.245	0.032	193	0.65875	0.038	70	0.483125	0.041	9	0.236875	0.03	42	0.759375	0.031	1	0.445625	0.038	29	0.615625	0.033	0
exist	95	0.275625	0.031	33	0.655625	0.035	8	0.445	0.04	2	0.2075	0.029	11	0.74875	0.03	0	0.44125	0.037	8	0.40875	0.038	0
exist	100	0.329375	0.033	10	0.555625	0.041	3	0.3875	0.036	1	0.15	0.027	0	0.7125	0.03	0	0.330625	0.034	4	0.47	0.042	0
fold	0	0.295625	0.034	20694	0.594375	0.038	1110	0.514375	0.04	1999	0.293125	0.04	11275	0.73125	0.03	382	0.495625	0.036	2469	0.630625	0.032	1609
fold	1	0.26875	0.029	20694	0.6175	0.034	1110	0.564375	0.041	1999	0.28375	0.028	11275	0.761875	0.033	382	0.5225	0.033	2469	0.55375	0.035	1609
fold	5	0.656875	0.036	2029	0.64625	0.035	359	0.77125	0.031	138	0.73375	0.032	654	0.815625	0.026	67	0.689375	0.035	269	0.806875	0.029	141
fold	10	0.68625	0.035	964	0.69125	0.035	251	0.820625	0.029	45	0.778125	0.03	222	0.818125	0.029	44	0.7625	0.033	134	0.85625	0.026	54
fold	20	0.671875	0.037	504	0.67625	0.034	165	0.819375	0.025	17	0.776875	0.023	95	0.819375	0.023	21	0.781875	0.028	67	0.8275	0.027	13
fold	50	0.669375	0.037	193	0.7075	0.034	70	0.825625	0.028	9	0.763125	0.031	42	0.825625	0.027	1	0.828125	0.026	29	0.818125	0.025	0
fold	95	0.805625	0.026	33	0.785	0.029	8	0.790625	0.03	2	0.801875	0.028	11	0.8075	0.03	0	0.8075	0.029	8	0.799375	0.027	0
fold	100	0.653125	0.04	10	0.661875	0.035	3	0.63875	0.038	1	0.663125	0.035	0	0.663125	0.038	0	0.666875	0.038	4	0.66625	0.038	0
