# Supplementary material for: Systemic antibody responses against human microbiota flagellins are overrepresented in chronic fatigue syndrome patients
Source: Sci Adv. 2022 Sep 23;8(38):eabq2422. doi: 10.1126/sciadv.abq2422 (PMC11580831; doi:10.1126/sciadv.abq2422)
Supplement: Supplementary file 2 — Tables S1 to S3, S5 and S6 [file sciadv.abq2422_tables_s1_to_s3_s5_and_s6.zip › sciadv.abq2422_table_s6.xlsx]

## Sheet: Table S5
test_name(or peptide #)	feature_importance_vals	Controls percentage	ME/CFS percentage
cpkbloodb	1.15113
t4bloodb	1.04947
TTGIgABloodB	0.875184
129819	0.472198	15	50
lymphbloodb	0.451727
RFBloodB	0.432809
mchcbloodb	0.362908
eGFRBloodB	0.309713
hctbloodb	0.294159
pltbloodb	0.262826
neutrobloodb	0.26109
eosinbloodb	0.236994
monobloodb	0.191652
inorgphosbloodb	0.187095
esrbloodb	0.17347
rbcbloodb	0.164538
nabloodb	0.164433
TBilBloodB	0.154079
basobloodb	0.143503
TSHBloodB	0.110223
ALPBloodB	0.0931971
128883	0.0869894	22.5	50
CRPBloodB	0.064977
mcvbloodb	0.056562
131888	0.056493	10	35
ureabloodb	0.0541262
B12BloodB	0.0530686
agegroup_Average	0.0525495
126598	0.0500182	10	30
totcabloodb	0.0451504
ALTBloodb	0.044293
adjcabloodb	0.0421432
kbloodb	0.0389493
mchbloodb	0.0351451
SerFolateBloodB	0.0348964
126599	0.034683	22.5	55
sex_Binary	0.0340242
t3bloodb	0.0260441
12509	0.025683	10	27.5
creatbloodb	0.0238587
219344	0	2.5	0
211440	0	0	2.5
214293	0	2.5	0
214278	0	2.5	5
214044	0	10	27.5
213246	0	2.5	2.5
209534	0	2.5	0
211321	0	0	2.5
211222	0	2.5	2.5
210197	0	2.5	2.5
24786	0	2.5	0
207467	0	2.5	0
207279	0	2.5	0
206701	0	32.5	57.5
206551	0	2.5	0
206528	0	2.5	0
23480	0	5	0
40061	0	0	2.5
27846	0	2.5	0
36725	0	2.5	0
43110	0	7.5	12.5
42021	0	2.5	0
41866	0	0	2.5
41346	0	2.5	5
40576	0	7.5	0
205997	0	0	2.5
39572	0	2.5	2.5
37298	0	5	0
37204	0	2.5	0
36608	0	0	2.5
28075	0	5	2.5
35850	0	2.5	0
35778	0	5	0
33586	0	0	2.5
33067	0	2.5	0
32166	0	10	27.5
31876	0	2.5	2.5
31262	0	0	2.5
28524	0	2.5	0
28519	0	0	5
205999	0	2.5	2.5
197720	0	2.5	0
205505	0	0	2.5
188925	0	0	2.5
193696	0	5	0
193616	0	0	2.5
193532	0	2.5	2.5
193331	0	0	2.5
192377	0	7.5	5
191248	0	2.5	0
190908	0	2.5	0
190042	0	2.5	0
188820	0	5	2.5
193796	0	2.5	0
188075	0	0	2.5
187028	0	2.5	0
186972	0	0	2.5
186849	0	0	2.5
186235	0	2.5	0
184100	0	0	2.5
183919	0	2.5	0
183907	0	2.5	0
193765	0	2.5	0
194018	0	2.5	0
20549	0	5	0
202228	0	2.5	0
205466	0	0	2.5
205324	0	7.5	0
204973	0	0	5
204761	0	5	5
204257	0	2.5	0
202992	0	0	2.5
20279	0	2.5	0
202465	0	0	2.5
200978	0	2.5	0
194156	0	2.5	0
200447	0	2.5	2.5
198877	0	0	2.5
198535	0	2.5	0
45125	0	0	2.5
196609	0	2.5	0
195150	0	2.5	0
194778	0	2.5	0
194425	0	2.5	0
43247	0	2.5	0
64597	0	2.5	0
45732	0	2.5	5
78233	0	2.5	0
85023	0	5	2.5
84547	0	5	2.5
84426	0	0	2.5
82407	0	2.5	2.5
81351	0	2.5	0
80724	0	2.5	0
79810	0	7.5	25
78883	0	2.5	0
77948	0	2.5	0
88743	0	0	2.5
77135	0	2.5	0
76839	0	5	0
75453	0	2.5	0
75176	0	0	2.5
74891	0	2.5	0
73399	0	7.5	20
73398	0	7.5	10
73397	0	0	2.5
88140	0	2.5	2.5
89064	0	5	5
46504	0	0	2.5
94244	0	2.5	2.5
albuminbloodb	0
hgbbloodb	0
wbcbloodb	0
98440	0	2.5	0
98226	0	0	5
95339	0	2.5	0
95301	0	7.5	5
95196	0	0	2.5
93362	0	0	2.5
89296	0	0	2.5
92799	0	2.5	2.5
92054	0	5	0
91314	0	2.5	2.5
91287	0	2.5	5
90761	0	2.5	2.5
90413	0	17.5	45
90316	0	2.5	0
90006	0	2.5	0
73396	0	5	17.5
73395	0	5	17.5
73216	0	12.5	45
54137	0	2.5	0
181006	0	2.5	0
63455	0	0	2.5
62148	0	2.5	0
61823	0	2.5	0
61796	0	5	0
58396	0	2.5	0
56630	0	2.5	0
56259	0	22.5	52.5
52732	0	2.5	0
73215	0	12.5	32.5
52386	0	0	5
50787	0	2.5	2.5
50247	0	5	27.5
50246	0	12.5	35
49697	0	2.5	0
49262	0	2.5	0
49213	0	2.5	0
49035	0	2.5	0
65203	0	2.5	0
65265	0	0	5
65619	0	5	10
65646	0	5	5
73214	0	10	27.5
73213	0	5	12.5
73129	0	7.5	22.5
73128	0	12.5	35
73127	0	12.5	35
72410	0	5	12.5
72400	0	10	22.5
72399	0	5	5
71860	0	0	5
70604	0	2.5	0
70381	0	2.5	0
69191	0	2.5	0
68905	0	2.5	0
67267	0	0	2.5
67141	0	2.5	0
65963	0	0	2.5
65912	0	2.5	0
182784	0	2.5	2.5
100438	0	2.5	0
180522	0	2.5	0
127284	0	2.5	0
129839	0	15	47.5
129783	0	2.5	2.5
12942	0	0	2.5
129254	0	2.5	0
129039	0	2.5	0
129021	0	5	0
128332	0	2.5	0
128219	0	0	2.5
128150	0	2.5	0
128116	0	2.5	0
127282	0	5	2.5
129841	0	2.5	0
126612	0	0	2.5
126605	0	0	10
126463	0	2.5	2.5
126114	0	0	2.5
125388	0	0	2.5
12513	0	5	27.5
12512	0	7.5	25
12511	0	2.5	17.5
12510	0	10	27.5
12491	0	0	2.5
129840	0	20	40
129842	0	0	2.5
124801	0	10	7.5
132715	0	5	0
138264	0	2.5	0
135422	0	2.5	0
135296	0	0	2.5
135075	0	0	2.5
134848	0	2.5	0
134352	0	2.5	2.5
133754	0	0	2.5
13316	0	2.5	2.5
133076	0	2.5	0
132876	0	7.5	12.5
132169	0	0	2.5
129843	0	2.5	5
131887	0	27.5	55
131886	0	25	45
131885	0	40	62.5
131884	0	15	50
131883	0	30	47.5
131801	0	0	2.5
131146	0	2.5	2.5
130231	0	2.5	0
130111	0	10	20
129861	0	2.5	0
12490	0	0	2.5
124261	0	2.5	0
180435	0	2.5	0
110012	0	2.5	0
115685	0	2.5	2.5
115403	0	0	5
114167	0	0	12.5
113561	0	7.5	15
113256	0	2.5	0
113137	0	2.5	2.5
112094	0	2.5	0
110625	0	2.5	2.5
110313	0	2.5	15
110199	0	0	2.5
109712	0	0	2.5
116297	0	0	5
108881	0	2.5	0
107312	0	0	2.5
105316	0	0	2.5
104936	0	2.5	0
104785	0	0	2.5
104777	0	5	0
104418	0	2.5	0
103706	0	0	2.5
101892	0	2.5	2.5
101574	0	0	2.5
115900	0	2.5	0
117759	0	0	2.5
124245	0	0	2.5
122888	0	2.5	0
123942	0	2.5	0
123731	0	2.5	0
123339	0	5	0
123279	0	0	10
123278	0	0	2.5
123277	0	0	7.5
123276	0	2.5	7.5
123202	0	2.5	0
123054	0	2.5	0
123049	0	2.5	0
122879	0	0	2.5
118603	0	2.5	0
122874	0	2.5	0
122526	0	2.5	0
121124	0	0	2.5
120903	0	2.5	0
119888	0	2.5	2.5
119725	0	2.5	2.5
119378	0	5	10
119234	0	2.5	7.5
119212	0	5	0
119202	0	2.5	0
138474	0	0	2.5
138600	0	5	5
138712	0	2.5	0
165690	0	2.5	0
169011	0	2.5	0
168881	0	0	2.5
167938	0	2.5	0
167423	0	2.5	0
167179	0	0	5
167040	0	0	2.5
166976	0	2.5	0
166487	0	2.5	0
166348	0	0	5
166120	0	2.5	0
165440	0	2.5	2.5
169590	0	2.5	0
165438	0	2.5	2.5
165434	0	0	2.5
165429	0	0	5
165042	0	0	5
164746	0	0	2.5
164703	0	0	2.5
164696	0	0	5
164670	0	2.5	0
164667	0	2.5	0
164632	0	2.5	0
169172	0	2.5	0
17001	0	0	2.5
138770	0	2.5	0
174062	0	0	2.5
180169	0	2.5	0
101185	0	0	2.5
179352	0	2.5	5
179036	0	2.5	0
178188	0	0	2.5
177201	0	22.5	52.5
177010	0	2.5	5
176106	0	2.5	2.5
175547	0	0	2.5
174379	0	0	2.5
173693	0	2.5	0
170380	0	0	7.5
173606	0	2.5	0
173388	0	0	2.5
173175	0	2.5	0
172799	0	2.5	0
172721	0	2.5	0
172703	0	5	2.5
171560	0	0	2.5
171543	0	0	2.5
171502	0	0	2.5
170863	0	0	2.5
164610	0	2.5	5
164609	0	0	5
164346	0	0	2.5
14382	0	2.5	0
152233	0	2.5	0
151733	0	7.5	2.5
150602	0	2.5	0
148922	0	2.5	0
14838	0	2.5	0
148350	0	2.5	0
14708	0	5	5
146513	0	2.5	0
146143	0	2.5	0
144693	0	0	2.5
143693	0	0	2.5
16426	0	5	0
142493	0	0	5
141912	0	2.5	2.5
141426	0	5	2.5
141074	0	5	0
140424	0	2.5	12.5
140310	0	5	7.5
140261	0	2.5	2.5
139934	0	2.5	5
139631	0	5	2.5
139628	0	2.5	0
152789	0	0	2.5
153004	0	2.5	0
15473	0	0	2.5
155073	0	2.5	0
163808	0	2.5	0
16274	0	2.5	0
162642	0	7.5	17.5
162437	0	5	17.5
162436	0	5	15
162323	0	2.5	0
162200	0	0	2.5
162152	0	0	2.5
161982	0	2.5	2.5
160756	0	2.5	0
160687	0	0	2.5
159414	0	0	2.5
158392	0	0	2.5
158208	0	0	2.5
158097	0	2.5	0
157960	0	2.5	0
156863	0	0	7.5
156855	0	0	7.5
156230	0	0	2.5
155981	0	0	2.5
155821	0	2.5	2.5
179632	0	15	5
