# Supplementary material for: Systemic antibody responses against human microbiota flagellins are overrepresented in chronic fatigue syndrome patients
Source: Sci Adv. 2022 Sep 23;8(38):eabq2422. doi: 10.1126/sciadv.abq2422 (PMC11580831; doi:10.1126/sciadv.abq2422)
Supplement: Supplementary file 3 — Supporting Data and Code [file sciadv.abq2422_supporting_data_and_code.zip]

Archive with 69 entries (56 files):
- PhageIPSeq_CFS-main/
- PhageIPSeq_CFS-main/.gitignore
- PhageIPSeq_CFS-main/LICENSE
- PhageIPSeq_CFS-main/PhageIPSeq_CFS/
- PhageIPSeq_CFS-main/PhageIPSeq_CFS/ComparePopulations/
- PhageIPSeq_CFS-main/PhageIPSeq_CFS/ComparePopulations/2D_visualizations.py
- PhageIPSeq_CFS-main/PhageIPSeq_CFS/ComparePopulations/additional_statistical_tests_between_groups.py
- PhageIPSeq_CFS-main/PhageIPSeq_CFS/ComparePopulations/comparing_metadata.py
- PhageIPSeq_CFS-main/PhageIPSeq_CFS/ComparePopulations/diversity_distributions.py
- PhageIPSeq_CFS-main/PhageIPSeq_CFS/Data/
- PhageIPSeq_CFS-main/PhageIPSeq_CFS/Data/Predictions/
- PhageIPSeq_CFS-main/PhageIPSeq_CFS/Data/Predictions/GBR_oligos_only_with_age_and_gender_predictions.csv
- PhageIPSeq_CFS-main/PhageIPSeq_CFS/Data/Predictions/GBR_predictions.csv
- PhageIPSeq_CFS-main/PhageIPSeq_CFS/Data/Predictions/blood_test_only_predictions.csv
- PhageIPSeq_CFS-main/PhageIPSeq_CFS/Data/Predictions/predictions_summary_GBR_oligos_age_and_gender.csv
- PhageIPSeq_CFS-main/PhageIPSeq_CFS/Data/Predictions/predictions_summary_GBR_with_bloodtests.csv
- PhageIPSeq_CFS-main/PhageIPSeq_CFS/Data/Predictions/predictions_summary_GBR_with_oligos.csv
- PhageIPSeq_CFS-main/PhageIPSeq_CFS/Data/Predictions/predictions_summary_GBR_with_oligos_with_bloodtests.csv
- PhageIPSeq_CFS-main/PhageIPSeq_CFS/Data/Predictions/predictions_summary_xgboost_oligos_age_and_gender.csv
- PhageIPSeq_CFS-main/PhageIPSeq_CFS/Data/Predictions/predictions_summary_xgboost_with_bloodtests.csv
- PhageIPSeq_CFS-main/PhageIPSeq_CFS/Data/Predictions/predictions_summary_xgboost_with_oligos.csv
- PhageIPSeq_CFS-main/PhageIPSeq_CFS/Data/Predictions/predictions_summary_xgboost_with_oligos_with_bloodtests.csv
- PhageIPSeq_CFS-main/PhageIPSeq_CFS/Data/Predictions/xgboost_oligos_only_with_age_and_gender_predictions.csv
- PhageIPSeq_CFS-main/PhageIPSeq_CFS/Data/Predictions/xgboost_predictions.csv
- PhageIPSeq_CFS-main/PhageIPSeq_CFS/Data/exist_df.csv
- PhageIPSeq_CFS-main/PhageIPSeq_CFS/Data/fold_df.csv
- PhageIPSeq_CFS-main/PhageIPSeq_CFS/Data/individuals_metadata.csv
- PhageIPSeq_CFS-main/PhageIPSeq_CFS/Data/oligos_metadata.csv
- PhageIPSeq_CFS-main/PhageIPSeq_CFS/Data/p_val_df.csv
- PhageIPSeq_CFS-main/PhageIPSeq_CFS/Figures/
- PhageIPSeq_CFS-main/PhageIPSeq_CFS/Figures/figure_1/
- PhageIPSeq_CFS-main/PhageIPSeq_CFS/Figures/figure_1/Fig.1a.png
- PhageIPSeq_CFS-main/PhageIPSeq_CFS/Figures/figure_1/Fig.1b.png
- PhageIPSeq_CFS-main/PhageIPSeq_CFS/Figures/figure_1/figure_1.png
- PhageIPSeq_CFS-main/PhageIPSeq_CFS/Figures/figure_3/
- PhageIPSeq_CFS-main/PhageIPSeq_CFS/Figures/figure_3/Fig.3e.png
- PhageIPSeq_CFS-main/PhageIPSeq_CFS/Figures/figure_3/figure_3_GBR.png
- PhageIPSeq_CFS-main/PhageIPSeq_CFS/Figures/figure_3/figure_3_xgboost.png
- PhageIPSeq_CFS-main/PhageIPSeq_CFS/Figures/figure_3/info_table.csv
- PhageIPSeq_CFS-main/PhageIPSeq_CFS/Figures/figure_3/shap_values_GBR.csv
- PhageIPSeq_CFS-main/PhageIPSeq_CFS/Figures/figure_3/shap_values_xgboost.csv
- PhageIPSeq_CFS-main/PhageIPSeq_CFS/Figures/figure_4/
- PhageIPSeq_CFS-main/PhageIPSeq_CFS/Figures/figure_4/figure_4_GBR.png
- PhageIPSeq_CFS-main/PhageIPSeq_CFS/Figures/figure_4/figure_4_xgboost.png
- PhageIPSeq_CFS-main/PhageIPSeq_CFS/Figures/figure_4/shap_values_GBR.csv
- PhageIPSeq_CFS-main/PhageIPSeq_CFS/Figures/figure_4/shap_values_xgboost.csv
- PhageIPSeq_CFS-main/PhageIPSeq_CFS/Figures/supp_figures/
- PhageIPSeq_CFS-main/PhageIPSeq_CFS/Figures/supp_figures/supp_fig_7_GBR.png
- PhageIPSeq_CFS-main/PhageIPSeq_CFS/Figures/supp_figures/supp_fig_7_xgboost.png
- PhageIPSeq_CFS-main/PhageIPSeq_CFS/Figures/supp_figures/supp_figure_1.png
- PhageIPSeq_CFS-main/PhageIPSeq_CFS/Figures_scripts/
- PhageIPSeq_CFS-main/PhageIPSeq_CFS/Figures_scripts/figure_1.py
- PhageIPSeq_CFS-main/PhageIPSeq_CFS/Figures_scripts/figure_3.py
- PhageIPSeq_CFS-main/PhageIPSeq_CFS/Figures_scripts/figure_4.py
- PhageIPSeq_CFS-main/PhageIPSeq_CFS/Figures_scripts/supp_figures.py
- PhageIPSeq_CFS-main/PhageIPSeq_CFS/OligoDistributions/
- PhageIPSeq_CFS-main/PhageIPSeq_CFS/OligoDistributions/__init__.py
- PhageIPSeq_CFS-main/PhageIPSeq_CFS/OligoDistributions/flagellins_vs_herpes.py
- PhageIPSeq_CFS-main/PhageIPSeq_CFS/Predictions/
- PhageIPSeq_CFS-main/PhageIPSeq_CFS/Predictions/run_classification_only_from_bloodtests.py
- PhageIPSeq_CFS-main/PhageIPSeq_CFS/Predictions/run_classifications_with_oligos.py
- PhageIPSeq_CFS-main/PhageIPSeq_CFS/Predictions/run_classifications_with_oligos_age_and_gender.py
- PhageIPSeq_CFS-main/PhageIPSeq_CFS/Predictions/summarize_predictions.py
- PhageIPSeq_CFS-main/PhageIPSeq_CFS/config.py
- PhageIPSeq_CFS-main/PhageIPSeq_CFS/copy_data_to_repo.py
- PhageIPSeq_CFS-main/PhageIPSeq_CFS/helpers.py
- PhageIPSeq_CFS-main/README.md
- PhageIPSeq_CFS-main/requirements.txt
- PhageIPSeq_CFS-main/setup.py
