# Supplementary material for: Systemic antibody responses against human microbiota flagellins are overrepresented in chronic fatigue syndrome patients
Source: Sci Adv. 2022 Sep 23;8(38):eabq2422. doi: 10.1126/sciadv.abq2422 (PMC11580831; doi:10.1126/sciadv.abq2422)
Supplement: Supplementary file 3 — Supporting Data and Code [file sciadv.abq2422_supporting_data_and_code.zip › PhageIPSeq_CFS-main/PhageIPSeq_CFS/ComparePopulations/comparing_metadata.py]

import matplotlib.patches as mpatches
import matplotlib.pyplot as plt
import pandas as pd
import seaborn as sns
from statannot import add_stat_annotation

from PhageIPSeq_CFS.helpers import get_individuals_metadata_df, get_outcome


def metadata_distribution_figure(metadata, external_spec):
    blood_tests = metadata.columns
    internal_spec = external_spec.subgridspec(1, len(blood_tests), wspace=0.6)
    metadata = metadata.reset_index(level=1)
    for blood_test, ax in zip(blood_tests, internal_spec.subplots()):
        metadata_distribution_figure_single_blood_test(ax, blood_test, metadata)
    ax.legend(
        handles=[mpatches.Patch(facecolor=sns.color_palette()[0], label='Sick', edgecolor='black'),
                 mpatches.Patch(facecolor=sns.color_palette()[1], label='Healthy', edgecolor='black')],
        bbox_to_anchor=[1, 1])


def metadata_distribution_figure_single_blood_test(ax, blood_test, metadata):
    sns.boxplot(data=metadata, x='is_CFS', y=blood_test[0], ax=ax)
    ax.set(xlabel='', ylabel='', xticklabels=[], title=blood_test[0])
    if blood_test[1]['passed_test']:
        print(f"On blood test {blood_test[0]}")
        add_stat_annotation(ax,
                            data=metadata,
                            x='is_CFS', y=blood_test[0], pvalues=[blood_test[1]['corrected_p_val']],
                            text_format='star', perform_stat_test=False,
                            box_pairs=[('Sick', 'Healthy')], loc='inside', verbose=True)
        ax.set(xlabel='', ylabel='', xticklabels=[], title=blood_test[0])
        plt.setp(ax.title,
                 bbox={'facecolor': 'xkcd:mint green', 'alpha': 0.5, 'pad': 2, 'edgecolor': 'xkcd:mint green'})
    ax.set(xlabel='', ylabel='', xticklabels=[], title=blood_test[0])


def get_blood_test_name(blood_name_original):
    ret = blood_name_original[:-len('bloodb')] if blood_name_original.endswith('bloodb') else blood_name_original
    ret = ret[:-len('BloodB')] if ret.endswith('BloodB') else ret
    ret = ' '.join(ret.split('_'))
    if ret == 'sex Binary':
        ret = 'Sex'
    elif ret == 'agegroup Average':
        ret = 'Age group'
    if ret.startswith('agilent'):
        ret = ' '.join(ret.split(' ')[1:]) + '*'
    return ret


def get_metadata_comparison_sub_figure(spec):
    # noinspection PyTypeChecker
    metadata = pd.merge(get_individuals_metadata_df().drop(columns='catrecruit_Binary'),
                        get_outcome(return_type=bool).apply(lambda x: 'Sick' if x else 'Healthy'),
                        left_index=True,
                        right_index=True).set_index('is_CFS', append=True)
    metadata.columns = list(map(get_blood_test_name, metadata.columns))
    stacked_metadata = metadata.stack().reset_index(level=2).rename(
        columns={'level_2': 'Blood Test', 0: 'value'}).reset_index()
    metadata_distribution_figure(metadata, external_spec=spec)
