# Supplementary material for: Systemic antibody responses against human microbiota flagellins are overrepresented in chronic fatigue syndrome patients
Source: Sci Adv. 2022 Sep 23;8(38):eabq2422. doi: 10.1126/sciadv.abq2422 (PMC11580831; doi:10.1126/sciadv.abq2422)
Supplement: Supplementary file 3 — Supporting Data and Code [file sciadv.abq2422_supporting_data_and_code.zip › PhageIPSeq_CFS-main/PhageIPSeq_CFS/Data/Predictions/GBR_oligos_only_with_age_and_gender_predictions.csv]

	subgroup	data_type	threshold_percent	level_3	estimator	value
0	is_PNP	fold	0	3929530_26_LV1016291803	GBR	0.49983689341383236
1	is_PNP	fold	0	3866445_26_LV1016291800	GBR	0.4954410855440311
2	is_PNP	fold	0	3029466_26_LV1016291802	GBR	0.504909803172923
3	is_PNP	fold	0	3751142_26_LV1016291817	GBR	0.5129969289284707
4	is_PNP	fold	0	3221844_26_LV1016291822	GBR	0.49736590369172873
5	is_PNP	fold	0	3001293_26_LV1016291824	GBR	0.49757017345725146
6	is_PNP	fold	0	3467351_26_LV1016291819	GBR	0.5129929011076182
7	is_PNP	fold	0	3895318_26_LV1016291821	GBR	0.49357650643414835
8	is_PNP	fold	0	3817658_26_LV1016291818	GBR	0.48826304409301485
9	is_PNP	fold	0	3279658_26_LV1016291823	GBR	0.5036765138769267
10	is_PNP	fold	0	3731349_26_LV1016291862	GBR	0.48719187574453354
11	is_PNP	fold	0	3173232_26_LV1016291827	GBR	0.49247996265884403
12	is_PNP	fold	0	3626452_26_LV1016291831	GBR	0.4798757540495718
13	is_PNP	fold	0	3911229_26_LV1016291832	GBR	0.5029301948725463
14	is_PNP	fold	0	3810520_26_LV1016291850	GBR	0.495637226343064
15	is_PNP	fold	0	3344673_26_LV1016291853	GBR	0.4934180560878111
16	is_PNP	fold	0	3029477_26_LV1016291863	GBR	0.48516238386242255
17	is_PNP	fold	0	3566058_26_LV1016291857	GBR	0.4992894690989756
18	is_PNP	fold	0	3468019_26_LV1016291849	GBR	0.4979352866448245
19	is_PNP	fold	0	3542565_26_LV1016291860	GBR	0.5054822605642528
20	is_PNP	fold	0	3154921_26_LV1016291859	GBR	0.5010366243286201
21	is_PNP	fold	0	3142251_26_LV1016291872	GBR	0.4941897848766245
22	is_PNP	fold	0	3934056_26_LV1016291876	GBR	0.4957904405505511
23	is_PNP	fold	0	3434202_26_LV1016291865	GBR	0.5022342584849813
24	is_PNP	fold	0	3421233_26_LV1016291864	GBR	0.5070564202887494
25	is_PNP	fold	0	3396374_26_LV1016291869	GBR	0.48873192396738047
26	is_PNP	fold	0	3685826_26_LV1016291870	GBR	0.47434409414147666
27	is_PNP	fold	0	3853102_26_LV1016291826	GBR	0.49761042268070294
28	is_PNP	fold	0	3888646_26_LV1016291866	GBR	0.4987326094758636
29	is_PNP	fold	0	3567511_26_LV1016291871	GBR	0.47228886204903703
30	is_PNP	fold	0	3303055_26_LV1016291877	GBR	0.48745042872359257
31	is_PNP	fold	0	3301842_26_LV1016291873	GBR	0.49444302684925456
32	is_PNP	fold	0	3640399_26_LV1016291874	GBR	0.4948583532538053
33	is_PNP	fold	0	3654028_26_LV1016291878	GBR	0.5042898704978197
34	is_PNP	fold	0	3035114_26_LV1016291842	GBR	0.4940407753050516
35	is_PNP	fold	0	3644897_26_LV1016291843	GBR	0.49136873662331093
36	is_PNP	fold	0	3681993_26_LV1016291845	GBR	0.5135042355420945
37	is_PNP	fold	0	3982030_26_LV1016291848	GBR	0.5026763380717465
38	is_PNP	fold	0	3603443_26_LV1016291828	GBR	0.49552412310933197
39	is_PNP	fold	0	3042068_26_LV1016291868	GBR	0.4989558808679854
40	is_PNP	fold	0	3669121_27_LV1016291804	GBR	0.4955207824359145
41	is_PNP	fold	0	3508246_27_LV1016291801	GBR	0.5074913790955127
42	is_PNP	fold	0	3699400_27_LV1016291815	GBR	0.5047053071430104
43	is_PNP	fold	0	3933595_27_LV1016291805	GBR	0.5130222753036064
44	is_PNP	fold	0	3063398_27_LV1016291807	GBR	0.5042999539151973
45	is_PNP	fold	0	3476548_27_LV1016291806	GBR	0.5058194397672158
46	is_PNP	fold	0	3161922_27_LV1016291808	GBR	0.5152947937296556
47	is_PNP	fold	0	3763424_27_LV1016291812	GBR	0.5261882754682597
48	is_PNP	fold	0	3902406_27_LV1016291810	GBR	0.5051536048207865
49	is_PNP	fold	0	3431423_27_LV1016291809	GBR	0.5074469897545247
50	is_PNP	fold	0	3278587_27_LV1016291811	GBR	0.5005292003976191
51	is_PNP	fold	0	3820503_27_LV1016291814	GBR	0.4967683455502712
52	is_PNP	fold	0	3737625_27_LV1016291816	GBR	0.4981134582972958
53	is_PNP	fold	0	3490517_27_LV1016291833	GBR	0.512208509086522
54	is_PNP	fold	0	3167312_27_LV1016291858	GBR	0.5057539214239473
55	is_PNP	fold	0	3482355_27_LV1016291844	GBR	0.48299880337431217
56	is_PNP	fold	0	3530841_27_LV1016291820	GBR	0.5039292212006196
57	is_PNP	fold	0	3150661_27_LV1016291825	GBR	0.5068820437290863
58	is_PNP	fold	0	3880724_27_LV1016291829	GBR	0.49803830561457685
59	is_PNP	fold	0	3651570_27_LV1016291830	GBR	0.5069495944710223
60	is_PNP	fold	0	3145775_27_LV1016291836	GBR	0.5175670513337067
61	is_PNP	fold	0	3261063_27_LV1016291834	GBR	0.49787699613598113
62	is_PNP	fold	0	3444071_27_LV1016291854	GBR	0.5027574664876128
63	is_PNP	fold	0	3729283_27_LV1016291813	GBR	0.5070118448804176
64	is_PNP	fold	0	3603461_27_LV1016291879	GBR	0.49779100814387844
65	is_PNP	fold	0	3600447_27_LV1016291835	GBR	0.5091852203752136
66	is_PNP	fold	0	3597611_27_LV1016291841	GBR	0.4983161384422182
67	is_PNP	fold	0	3381565_27_LV1016291840	GBR	0.4938370702655339
68	is_PNP	fold	0	3572766_27_LV1016291851	GBR	0.5035263010306653
69	is_PNP	fold	0	3694611_27_LV1016291867	GBR	0.5135542903790803
70	is_PNP	fold	0	3113250_27_LV1016291839	GBR	0.512663250328757
71	is_PNP	fold	0	3602993_27_LV1016291837	GBR	0.5157009760770974
72	is_PNP	fold	0	3310190_27_LV1016291838	GBR	0.4920957378732672
73	is_PNP	fold	0	3898139_27_LV1016291855	GBR	0.5145272140100978
74	is_PNP	fold	0	3353640_27_LV1016291852	GBR	0.5186281463050288
75	is_PNP	fold	0	3066856_27_LV1016291856	GBR	0.4888324390672303
76	is_PNP	fold	0	3592212_27_LV1016291875	GBR	0.5072357463816123
77	is_PNP	fold	0	3963110_27_LV1016291861	GBR	0.5037627436651873
78	is_PNP	fold	0	3840348_27_LV1016291846	GBR	0.514885517929317
79	is_PNP	fold	0	3211050_27_LV1016291847	GBR	0.5066534739857808
80	is_PNP	fold	1	3929530_26_LV1016291803	GBR	0.49786034080554636
81	is_PNP	fold	1	3866445_26_LV1016291800	GBR	0.4937904583315249
82	is_PNP	fold	1	3029466_26_LV1016291802	GBR	0.49689662676470725
83	is_PNP	fold	1	3751142_26_LV1016291817	GBR	0.515788516246911
84	is_PNP	fold	1	3221844_26_LV1016291822	GBR	0.4938977877134281
85	is_PNP	fold	1	3001293_26_LV1016291824	GBR	0.4901670444974492
86	is_PNP	fold	1	3467351_26_LV1016291819	GBR	0.5066304815237247
87	is_PNP	fold	1	3895318_26_LV1016291821	GBR	0.4891039903637611
88	is_PNP	fold	1	3817658_26_LV1016291818	GBR	0.4935410159704519
89	is_PNP	fold	1	3279658_26_LV1016291823	GBR	0.49800703409235797
90	is_PNP	fold	1	3731349_26_LV1016291862	GBR	0.4864424710441627
91	is_PNP	fold	1	3173232_26_LV1016291827	GBR	0.49385479387178666
92	is_PNP	fold	1	3626452_26_LV1016291831	GBR	0.4826342603910444
93	is_PNP	fold	1	3911229_26_LV1016291832	GBR	0.4917372606954294
94	is_PNP	fold	1	3810520_26_LV1016291850	GBR	0.49454018899447255
95	is_PNP	fold	1	3344673_26_LV1016291853	GBR	0.4931207950947611
96	is_PNP	fold	1	3029477_26_LV1016291863	GBR	0.48167408220359154
97	is_PNP	fold	1	3566058_26_LV1016291857	GBR	0.49556918689050533
98	is_PNP	fold	1	3468019_26_LV1016291849	GBR	0.49837481451681936
99	is_PNP	fold	1	3542565_26_LV1016291860	GBR	0.501833664835033
100	is_PNP	fold	1	3154921_26_LV1016291859	GBR	0.5071913717458445
101	is_PNP	fold	1	3142251_26_LV1016291872	GBR	0.49554901854035716
102	is_PNP	fold	1	3934056_26_LV1016291876	GBR	0.4885152672690195
103	is_PNP	fold	1	3434202_26_LV1016291865	GBR	0.49676724217723617
104	is_PNP	fold	1	3421233_26_LV1016291864	GBR	0.5118817928402848
105	is_PNP	fold	1	3396374_26_LV1016291869	GBR	0.4971947365271914
106	is_PNP	fold	1	3685826_26_LV1016291870	GBR	0.4935144745659746
107	is_PNP	fold	1	3853102_26_LV1016291826	GBR	0.49016827782758515
108	is_PNP	fold	1	3888646_26_LV1016291866	GBR	0.5029659169453046
109	is_PNP	fold	1	3567511_26_LV1016291871	GBR	0.4748031107214376
110	is_PNP	fold	1	3303055_26_LV1016291877	GBR	0.49055536498429
111	is_PNP	fold	1	3301842_26_LV1016291873	GBR	0.4862680826916647
112	is_PNP	fold	1	3640399_26_LV1016291874	GBR	0.5029955381697954
113	is_PNP	fold	1	3654028_26_LV1016291878	GBR	0.49183134768956444
114	is_PNP	fold	1	3035114_26_LV1016291842	GBR	0.49345243456052007
115	is_PNP	fold	1	3644897_26_LV1016291843	GBR	0.49763545159312933
116	is_PNP	fold	1	3681993_26_LV1016291845	GBR	0.5118719988368644
117	is_PNP	fold	1	3982030_26_LV1016291848	GBR	0.49940772333427075
118	is_PNP	fold	1	3603443_26_LV1016291828	GBR	0.4947255033105308
119	is_PNP	fold	1	3042068_26_LV1016291868	GBR	0.5129192276619907
120	is_PNP	fold	1	3669121_27_LV1016291804	GBR	0.49782674191662274
121	is_PNP	fold	1	3508246_27_LV1016291801	GBR	0.5024916609974331
122	is_PNP	fold	1	3699400_27_LV1016291815	GBR	0.5010114717256959
123	is_PNP	fold	1	3933595_27_LV1016291805	GBR	0.5086865986489839
124	is_PNP	fold	1	3063398_27_LV1016291807	GBR	0.5127994994446229
125	is_PNP	fold	1	3476548_27_LV1016291806	GBR	0.5029166071733964
126	is_PNP	fold	1	3161922_27_LV1016291808	GBR	0.5234732967689278
127	is_PNP	fold	1	3763424_27_LV1016291812	GBR	0.5090995558074426
128	is_PNP	fold	1	3902406_27_LV1016291810	GBR	0.5078976715641845
129	is_PNP	fold	1	3431423_27_LV1016291809	GBR	0.51124220291218
130	is_PNP	fold	1	3278587_27_LV1016291811	GBR	0.4998805878538874
131	is_PNP	fold	1	3820503_27_LV1016291814	GBR	0.4884679927684392
132	is_PNP	fold	1	3737625_27_LV1016291816	GBR	0.5043688316044813
133	is_PNP	fold	1	3490517_27_LV1016291833	GBR	0.5077844882884335
134	is_PNP	fold	1	3167312_27_LV1016291858	GBR	0.5058103452995552
135	is_PNP	fold	1	3482355_27_LV1016291844	GBR	0.4985036015428711
136	is_PNP	fold	1	3530841_27_LV1016291820	GBR	0.50313099494187
137	is_PNP	fold	1	3150661_27_LV1016291825	GBR	0.5057688396717054
138	is_PNP	fold	1	3880724_27_LV1016291829	GBR	0.5031809893179787
139	is_PNP	fold	1	3651570_27_LV1016291830	GBR	0.5032796990596725
140	is_PNP	fold	1	3145775_27_LV1016291836	GBR	0.5097184008753387
141	is_PNP	fold	1	3261063_27_LV1016291834	GBR	0.4892253677423821
142	is_PNP	fold	1	3444071_27_LV1016291854	GBR	0.5053192315699313
143	is_PNP	fold	1	3729283_27_LV1016291813	GBR	0.5105174915613607
144	is_PNP	fold	1	3603461_27_LV1016291879	GBR	0.5123456130217451
145	is_PNP	fold	1	3600447_27_LV1016291835	GBR	0.5085532889673627
146	is_PNP	fold	1	3597611_27_LV1016291841	GBR	0.49285776325948794
147	is_PNP	fold	1	3381565_27_LV1016291840	GBR	0.49490467888576706
148	is_PNP	fold	1	3572766_27_LV1016291851	GBR	0.498927043665477
149	is_PNP	fold	1	3694611_27_LV1016291867	GBR	0.5094822847830914
150	is_PNP	fold	1	3113250_27_LV1016291839	GBR	0.5138319511592843
151	is_PNP	fold	1	3602993_27_LV1016291837	GBR	0.5028643389333773
152	is_PNP	fold	1	3310190_27_LV1016291838	GBR	0.49789360273772015
153	is_PNP	fold	1	3898139_27_LV1016291855	GBR	0.5104178756721018
154	is_PNP	fold	1	3353640_27_LV1016291852	GBR	0.5249879862729148
155	is_PNP	fold	1	3066856_27_LV1016291856	GBR	0.4902727600184874
156	is_PNP	fold	1	3592212_27_LV1016291875	GBR	0.5041474744847463
157	is_PNP	fold	1	3963110_27_LV1016291861	GBR	0.5059206448054332
158	is_PNP	fold	1	3840348_27_LV1016291846	GBR	0.5052743630254359
159	is_PNP	fold	1	3211050_27_LV1016291847	GBR	0.5047957791154541
160	is_PNP	fold	5	3929530_26_LV1016291803	GBR	0.6766851343682178
161	is_PNP	fold	5	3866445_26_LV1016291800	GBR	0.4819734242629602
162	is_PNP	fold	5	3029466_26_LV1016291802	GBR	0.6149074644827797
163	is_PNP	fold	5	3751142_26_LV1016291817	GBR	0.6541069623454989
164	is_PNP	fold	5	3221844_26_LV1016291822	GBR	0.45399273031758836
165	is_PNP	fold	5	3001293_26_LV1016291824	GBR	0.46251347659140674
166	is_PNP	fold	5	3467351_26_LV1016291819	GBR	0.6465445020780095
167	is_PNP	fold	5	3895318_26_LV1016291821	GBR	0.4500247962664638
168	is_PNP	fold	5	3817658_26_LV1016291818	GBR	0.45195462541789855
169	is_PNP	fold	5	3279658_26_LV1016291823	GBR	0.4837827856538792
170	is_PNP	fold	5	3731349_26_LV1016291862	GBR	0.44822094072212904
171	is_PNP	fold	5	3173232_26_LV1016291827	GBR	0.5128557390739231
172	is_PNP	fold	5	3626452_26_LV1016291831	GBR	0.3999434991904089
173	is_PNP	fold	5	3911229_26_LV1016291832	GBR	0.6044147394280356
174	is_PNP	fold	5	3810520_26_LV1016291850	GBR	0.5278491726849999
175	is_PNP	fold	5	3344673_26_LV1016291853	GBR	0.4186894022762508
176	is_PNP	fold	5	3029477_26_LV1016291863	GBR	0.4047101344594492
177	is_PNP	fold	5	3566058_26_LV1016291857	GBR	0.5925847445875838
178	is_PNP	fold	5	3468019_26_LV1016291849	GBR	0.5873317156408256
179	is_PNP	fold	5	3542565_26_LV1016291860	GBR	0.6644368914526417
180	is_PNP	fold	5	3154921_26_LV1016291859	GBR	0.6020511002877565
181	is_PNP	fold	5	3142251_26_LV1016291872	GBR	0.4980251830207509
182	is_PNP	fold	5	3934056_26_LV1016291876	GBR	0.44495982301424203
183	is_PNP	fold	5	3434202_26_LV1016291865	GBR	0.6187053604472186
184	is_PNP	fold	5	3421233_26_LV1016291864	GBR	0.6909023162863169
185	is_PNP	fold	5	3396374_26_LV1016291869	GBR	0.5028441879759791
186	is_PNP	fold	5	3685826_26_LV1016291870	GBR	0.48029379255115784
187	is_PNP	fold	5	3853102_26_LV1016291826	GBR	0.5259668591021872
188	is_PNP	fold	5	3888646_26_LV1016291866	GBR	0.5639630236868466
189	is_PNP	fold	5	3567511_26_LV1016291871	GBR	0.328994059559867
190	is_PNP	fold	5	3303055_26_LV1016291877	GBR	0.46322577642648455
191	is_PNP	fold	5	3301842_26_LV1016291873	GBR	0.42031421875984887
192	is_PNP	fold	5	3640399_26_LV1016291874	GBR	0.5441398477781737
193	is_PNP	fold	5	3654028_26_LV1016291878	GBR	0.6401601217191568
194	is_PNP	fold	5	3035114_26_LV1016291842	GBR	0.45887280410020004
195	is_PNP	fold	5	3644897_26_LV1016291843	GBR	0.48170350534682393
196	is_PNP	fold	5	3681993_26_LV1016291845	GBR	0.626854538123285
197	is_PNP	fold	5	3982030_26_LV1016291848	GBR	0.49915805489256954
198	is_PNP	fold	5	3603443_26_LV1016291828	GBR	0.5069865279552568
199	is_PNP	fold	5	3042068_26_LV1016291868	GBR	0.5708491971369494
200	is_PNP	fold	5	3669121_27_LV1016291804	GBR	0.3954768767958357
201	is_PNP	fold	5	3508246_27_LV1016291801	GBR	0.43962894980375467
202	is_PNP	fold	5	3699400_27_LV1016291815	GBR	0.43041551707771963
203	is_PNP	fold	5	3933595_27_LV1016291805	GBR	0.6002793517702482
204	is_PNP	fold	5	3063398_27_LV1016291807	GBR	0.4879340232324632
205	is_PNP	fold	5	3476548_27_LV1016291806	GBR	0.49853104281999966
206	is_PNP	fold	5	3161922_27_LV1016291808	GBR	0.7122419917553972
207	is_PNP	fold	5	3763424_27_LV1016291812	GBR	0.6891367954048193
208	is_PNP	fold	5	3902406_27_LV1016291810	GBR	0.5206164507540257
209	is_PNP	fold	5	3431423_27_LV1016291809	GBR	0.5133076932274637
210	is_PNP	fold	5	3278587_27_LV1016291811	GBR	0.46915878961935215
211	is_PNP	fold	5	3820503_27_LV1016291814	GBR	0.3502643227879682
212	is_PNP	fold	5	3737625_27_LV1016291816	GBR	0.4000465804508935
213	is_PNP	fold	5	3490517_27_LV1016291833	GBR	0.5766482828897221
214	is_PNP	fold	5	3167312_27_LV1016291858	GBR	0.5007940160214978
215	is_PNP	fold	5	3482355_27_LV1016291844	GBR	0.3331082032540104
216	is_PNP	fold	5	3530841_27_LV1016291820	GBR	0.4680258502990432
217	is_PNP	fold	5	3150661_27_LV1016291825	GBR	0.5259809311421697
218	is_PNP	fold	5	3880724_27_LV1016291829	GBR	0.44335713291764967
219	is_PNP	fold	5	3651570_27_LV1016291830	GBR	0.5273967811591217
220	is_PNP	fold	5	3145775_27_LV1016291836	GBR	0.4958222390183213
221	is_PNP	fold	5	3261063_27_LV1016291834	GBR	0.38852755745150125
222	is_PNP	fold	5	3444071_27_LV1016291854	GBR	0.43552242419972775
223	is_PNP	fold	5	3729283_27_LV1016291813	GBR	0.4656669371363526
224	is_PNP	fold	5	3603461_27_LV1016291879	GBR	0.4275371271513937
225	is_PNP	fold	5	3600447_27_LV1016291835	GBR	0.5035211229671342
226	is_PNP	fold	5	3597611_27_LV1016291841	GBR	0.3854151324632466
227	is_PNP	fold	5	3381565_27_LV1016291840	GBR	0.3737077881849631
228	is_PNP	fold	5	3572766_27_LV1016291851	GBR	0.5124864320276344
229	is_PNP	fold	5	3694611_27_LV1016291867	GBR	0.5423439993221273
230	is_PNP	fold	5	3113250_27_LV1016291839	GBR	0.5216174506866096
231	is_PNP	fold	5	3602993_27_LV1016291837	GBR	0.4711602241681017
232	is_PNP	fold	5	3310190_27_LV1016291838	GBR	0.3635195313255402
233	is_PNP	fold	5	3898139_27_LV1016291855	GBR	0.5572347779475975
234	is_PNP	fold	5	3353640_27_LV1016291852	GBR	0.6205796431045876
235	is_PNP	fold	5	3066856_27_LV1016291856	GBR	0.2826306655203266
236	is_PNP	fold	5	3592212_27_LV1016291875	GBR	0.4365191297407182
237	is_PNP	fold	5	3963110_27_LV1016291861	GBR	0.5465552303162478
238	is_PNP	fold	5	3840348_27_LV1016291846	GBR	0.5274989879581039
239	is_PNP	fold	5	3211050_27_LV1016291847	GBR	0.47511027135570966
240	is_PNP	fold	10	3929530_26_LV1016291803	GBR	0.754908352694446
241	is_PNP	fold	10	3866445_26_LV1016291800	GBR	0.3622836958092541
242	is_PNP	fold	10	3029466_26_LV1016291802	GBR	0.7081730774649326
243	is_PNP	fold	10	3751142_26_LV1016291817	GBR	0.748844184633825
244	is_PNP	fold	10	3221844_26_LV1016291822	GBR	0.4206438035614238
245	is_PNP	fold	10	3001293_26_LV1016291824	GBR	0.40536236793651986
246	is_PNP	fold	10	3467351_26_LV1016291819	GBR	0.7435733216854511
247	is_PNP	fold	10	3895318_26_LV1016291821	GBR	0.284864760661321
248	is_PNP	fold	10	3817658_26_LV1016291818	GBR	0.363891763870668
249	is_PNP	fold	10	3279658_26_LV1016291823	GBR	0.5315239067900187
250	is_PNP	fold	10	3731349_26_LV1016291862	GBR	0.3022785309577551
251	is_PNP	fold	10	3173232_26_LV1016291827	GBR	0.5205028103490767
252	is_PNP	fold	10	3626452_26_LV1016291831	GBR	0.28145355418370144
253	is_PNP	fold	10	3911229_26_LV1016291832	GBR	0.71857275548402
254	is_PNP	fold	10	3810520_26_LV1016291850	GBR	0.6860836520663381
255	is_PNP	fold	10	3344673_26_LV1016291853	GBR	0.3250987585856618
256	is_PNP	fold	10	3029477_26_LV1016291863	GBR	0.38961050569956895
257	is_PNP	fold	10	3566058_26_LV1016291857	GBR	0.6871689493161022
258	is_PNP	fold	10	3468019_26_LV1016291849	GBR	0.6905381120465728
259	is_PNP	fold	10	3542565_26_LV1016291860	GBR	0.8512995913903697
260	is_PNP	fold	10	3154921_26_LV1016291859	GBR	0.60887413132263
261	is_PNP	fold	10	3142251_26_LV1016291872	GBR	0.4692075525010525
262	is_PNP	fold	10	3934056_26_LV1016291876	GBR	0.3753929130351727
263	is_PNP	fold	10	3434202_26_LV1016291865	GBR	0.7369996032687212
264	is_PNP	fold	10	3421233_26_LV1016291864	GBR	0.8941016497707647
265	is_PNP	fold	10	3396374_26_LV1016291869	GBR	0.5451073406866609
266	is_PNP	fold	10	3685826_26_LV1016291870	GBR	0.563973340049582
267	is_PNP	fold	10	3853102_26_LV1016291826	GBR	0.4877440696253045
268	is_PNP	fold	10	3888646_26_LV1016291866	GBR	0.7251604578088134
269	is_PNP	fold	10	3567511_26_LV1016291871	GBR	0.2103539317476276
270	is_PNP	fold	10	3303055_26_LV1016291877	GBR	0.4515237688832242
271	is_PNP	fold	10	3301842_26_LV1016291873	GBR	0.2449397524218188
272	is_PNP	fold	10	3640399_26_LV1016291874	GBR	0.6838211335310107
273	is_PNP	fold	10	3654028_26_LV1016291878	GBR	0.703758182000453
274	is_PNP	fold	10	3035114_26_LV1016291842	GBR	0.3660786104249485
275	is_PNP	fold	10	3644897_26_LV1016291843	GBR	0.4992043589534797
276	is_PNP	fold	10	3681993_26_LV1016291845	GBR	0.6951457245081791
277	is_PNP	fold	10	3982030_26_LV1016291848	GBR	0.5706745264909101
278	is_PNP	fold	10	3603443_26_LV1016291828	GBR	0.5455241984123764
279	is_PNP	fold	10	3042068_26_LV1016291868	GBR	0.7711879256916393
280	is_PNP	fold	10	3669121_27_LV1016291804	GBR	0.19327520829860767
281	is_PNP	fold	10	3508246_27_LV1016291801	GBR	0.37365025728223245
282	is_PNP	fold	10	3699400_27_LV1016291815	GBR	0.2930157434101958
283	is_PNP	fold	10	3933595_27_LV1016291805	GBR	0.726205116559825
284	is_PNP	fold	10	3063398_27_LV1016291807	GBR	0.48967937295694236
285	is_PNP	fold	10	3476548_27_LV1016291806	GBR	0.5093933252920839
286	is_PNP	fold	10	3161922_27_LV1016291808	GBR	0.8782573430515528
287	is_PNP	fold	10	3763424_27_LV1016291812	GBR	0.7953799759640161
288	is_PNP	fold	10	3902406_27_LV1016291810	GBR	0.5192337886616684
289	is_PNP	fold	10	3431423_27_LV1016291809	GBR	0.5870782303138011
290	is_PNP	fold	10	3278587_27_LV1016291811	GBR	0.49868881747825855
291	is_PNP	fold	10	3820503_27_LV1016291814	GBR	0.2015752911591048
292	is_PNP	fold	10	3737625_27_LV1016291816	GBR	0.25094663998182776
293	is_PNP	fold	10	3490517_27_LV1016291833	GBR	0.6566110025991938
294	is_PNP	fold	10	3167312_27_LV1016291858	GBR	0.5749520047460026
295	is_PNP	fold	10	3482355_27_LV1016291844	GBR	0.24841213088071454
296	is_PNP	fold	10	3530841_27_LV1016291820	GBR	0.32702572959256726
297	is_PNP	fold	10	3150661_27_LV1016291825	GBR	0.5272931721441911
298	is_PNP	fold	10	3880724_27_LV1016291829	GBR	0.3539011502835445
299	is_PNP	fold	10	3651570_27_LV1016291830	GBR	0.669351958898227
300	is_PNP	fold	10	3145775_27_LV1016291836	GBR	0.3987345717835934
301	is_PNP	fold	10	3261063_27_LV1016291834	GBR	0.2611682899740004
302	is_PNP	fold	10	3444071_27_LV1016291854	GBR	0.38871371805036903
303	is_PNP	fold	10	3729283_27_LV1016291813	GBR	0.41640215900597416
304	is_PNP	fold	10	3603461_27_LV1016291879	GBR	0.35811395401974083
305	is_PNP	fold	10	3600447_27_LV1016291835	GBR	0.46625711913817214
306	is_PNP	fold	10	3597611_27_LV1016291841	GBR	0.23100477961030177
307	is_PNP	fold	10	3381565_27_LV1016291840	GBR	0.24747469537242933
308	is_PNP	fold	10	3572766_27_LV1016291851	GBR	0.4690385694556729
309	is_PNP	fold	10	3694611_27_LV1016291867	GBR	0.7292201496239522
310	is_PNP	fold	10	3113250_27_LV1016291839	GBR	0.5729521044567153
311	is_PNP	fold	10	3602993_27_LV1016291837	GBR	0.3791139000767716
312	is_PNP	fold	10	3310190_27_LV1016291838	GBR	0.22244563466279632
313	is_PNP	fold	10	3898139_27_LV1016291855	GBR	0.6976371877776303
314	is_PNP	fold	10	3353640_27_LV1016291852	GBR	0.8188464987740846
315	is_PNP	fold	10	3066856_27_LV1016291856	GBR	0.09181716429301175
316	is_PNP	fold	10	3592212_27_LV1016291875	GBR	0.28526852345340065
317	is_PNP	fold	10	3963110_27_LV1016291861	GBR	0.6010228545936139
318	is_PNP	fold	10	3840348_27_LV1016291846	GBR	0.5742569176969712
319	is_PNP	fold	10	3211050_27_LV1016291847	GBR	0.38645177842507195
320	is_PNP	fold	20	3929530_26_LV1016291803	GBR	0.9119115640627785
321	is_PNP	fold	20	3866445_26_LV1016291800	GBR	0.487494146207901
322	is_PNP	fold	20	3029466_26_LV1016291802	GBR	0.839509901801869
323	is_PNP	fold	20	3751142_26_LV1016291817	GBR	0.8011677805733468
324	is_PNP	fold	20	3221844_26_LV1016291822	GBR	0.5985045600647007
325	is_PNP	fold	20	3001293_26_LV1016291824	GBR	0.30733403259418174
326	is_PNP	fold	20	3467351_26_LV1016291819	GBR	0.7677993732430397
327	is_PNP	fold	20	3895318_26_LV1016291821	GBR	0.1173826867594999
328	is_PNP	fold	20	3817658_26_LV1016291818	GBR	0.32814475020189715
329	is_PNP	fold	20	3279658_26_LV1016291823	GBR	0.4792519339807219
330	is_PNP	fold	20	3731349_26_LV1016291862	GBR	0.15978386916581044
331	is_PNP	fold	20	3173232_26_LV1016291827	GBR	0.5101687221324313
332	is_PNP	fold	20	3626452_26_LV1016291831	GBR	0.2199593164713659
333	is_PNP	fold	20	3911229_26_LV1016291832	GBR	0.8672459730861353
334	is_PNP	fold	20	3810520_26_LV1016291850	GBR	0.7342949333153024
335	is_PNP	fold	20	3344673_26_LV1016291853	GBR	0.15685250546675172
336	is_PNP	fold	20	3029477_26_LV1016291863	GBR	0.22347767679838376
337	is_PNP	fold	20	3566058_26_LV1016291857	GBR	0.9392174697312939
338	is_PNP	fold	20	3468019_26_LV1016291849	GBR	0.7676906416305811
339	is_PNP	fold	20	3542565_26_LV1016291860	GBR	0.9564280552481781
340	is_PNP	fold	20	3154921_26_LV1016291859	GBR	0.7354521770751858
341	is_PNP	fold	20	3142251_26_LV1016291872	GBR	0.5582500096021827
342	is_PNP	fold	20	3934056_26_LV1016291876	GBR	0.1427280534054236
343	is_PNP	fold	20	3434202_26_LV1016291865	GBR	0.8409758062488224
344	is_PNP	fold	20	3421233_26_LV1016291864	GBR	0.9617362243201647
345	is_PNP	fold	20	3396374_26_LV1016291869	GBR	0.616492018174821
346	is_PNP	fold	20	3685826_26_LV1016291870	GBR	0.5113392422342098
347	is_PNP	fold	20	3853102_26_LV1016291826	GBR	0.4316321745718788
348	is_PNP	fold	20	3888646_26_LV1016291866	GBR	0.8510978618311781
349	is_PNP	fold	20	3567511_26_LV1016291871	GBR	0.1035613595957224
350	is_PNP	fold	20	3303055_26_LV1016291877	GBR	0.4630600312194924
351	is_PNP	fold	20	3301842_26_LV1016291873	GBR	0.09179585882443621
352	is_PNP	fold	20	3640399_26_LV1016291874	GBR	0.7241793085361085
353	is_PNP	fold	20	3654028_26_LV1016291878	GBR	0.7840589788716781
354	is_PNP	fold	20	3035114_26_LV1016291842	GBR	0.254669283165756
355	is_PNP	fold	20	3644897_26_LV1016291843	GBR	0.46541548526871834
356	is_PNP	fold	20	3681993_26_LV1016291845	GBR	0.8845440681238417
357	is_PNP	fold	20	3982030_26_LV1016291848	GBR	0.5097866747410307
358	is_PNP	fold	20	3603443_26_LV1016291828	GBR	0.6169850149155992
359	is_PNP	fold	20	3042068_26_LV1016291868	GBR	0.9164701073671115
360	is_PNP	fold	20	3669121_27_LV1016291804	GBR	0.0960177653521593
361	is_PNP	fold	20	3508246_27_LV1016291801	GBR	0.14522349688198388
362	is_PNP	fold	20	3699400_27_LV1016291815	GBR	0.1497155726805598
363	is_PNP	fold	20	3933595_27_LV1016291805	GBR	0.7714858300834
364	is_PNP	fold	20	3063398_27_LV1016291807	GBR	0.5516768313473329
365	is_PNP	fold	20	3476548_27_LV1016291806	GBR	0.5648611471122992
366	is_PNP	fold	20	3161922_27_LV1016291808	GBR	0.9421969647435805
367	is_PNP	fold	20	3763424_27_LV1016291812	GBR	0.7734725567054122
368	is_PNP	fold	20	3902406_27_LV1016291810	GBR	0.41755015453532435
369	is_PNP	fold	20	3431423_27_LV1016291809	GBR	0.801738305221196
370	is_PNP	fold	20	3278587_27_LV1016291811	GBR	0.5384634292100751
371	is_PNP	fold	20	3820503_27_LV1016291814	GBR	0.09843442711779304
372	is_PNP	fold	20	3737625_27_LV1016291816	GBR	0.13231527889072145
373	is_PNP	fold	20	3490517_27_LV1016291833	GBR	0.7140155074301259
374	is_PNP	fold	20	3167312_27_LV1016291858	GBR	0.6073243090869302
375	is_PNP	fold	20	3482355_27_LV1016291844	GBR	0.22254222904110504
376	is_PNP	fold	20	3530841_27_LV1016291820	GBR	0.192595241624757
377	is_PNP	fold	20	3150661_27_LV1016291825	GBR	0.6637589713360863
378	is_PNP	fold	20	3880724_27_LV1016291829	GBR	0.5826507734050168
379	is_PNP	fold	20	3651570_27_LV1016291830	GBR	0.7625577108725
380	is_PNP	fold	20	3145775_27_LV1016291836	GBR	0.29087716571175093
381	is_PNP	fold	20	3261063_27_LV1016291834	GBR	0.09358373641663416
382	is_PNP	fold	20	3444071_27_LV1016291854	GBR	0.35732377078954947
383	is_PNP	fold	20	3729283_27_LV1016291813	GBR	0.330085134035209
384	is_PNP	fold	20	3603461_27_LV1016291879	GBR	0.31565705741074257
385	is_PNP	fold	20	3600447_27_LV1016291835	GBR	0.2760610602841341
386	is_PNP	fold	20	3597611_27_LV1016291841	GBR	0.08748772632220597
387	is_PNP	fold	20	3381565_27_LV1016291840	GBR	0.12572547228191133
388	is_PNP	fold	20	3572766_27_LV1016291851	GBR	0.5708127182324183
389	is_PNP	fold	20	3694611_27_LV1016291867	GBR	0.9060398404822333
390	is_PNP	fold	20	3113250_27_LV1016291839	GBR	0.6217577216668327
391	is_PNP	fold	20	3602993_27_LV1016291837	GBR	0.35859634774540167
392	is_PNP	fold	20	3310190_27_LV1016291838	GBR	0.2071633057315911
393	is_PNP	fold	20	3898139_27_LV1016291855	GBR	0.754246958055296
394	is_PNP	fold	20	3353640_27_LV1016291852	GBR	0.8762163052226516
395	is_PNP	fold	20	3066856_27_LV1016291856	GBR	0.03183826090931472
396	is_PNP	fold	20	3592212_27_LV1016291875	GBR	0.24095321291350258
397	is_PNP	fold	20	3963110_27_LV1016291861	GBR	0.6210293542633112
398	is_PNP	fold	20	3840348_27_LV1016291846	GBR	0.712553570383832
399	is_PNP	fold	20	3211050_27_LV1016291847	GBR	0.47785490635533995
400	is_PNP	fold	50	3929530_26_LV1016291803	GBR	0.7325092517947044
401	is_PNP	fold	50	3866445_26_LV1016291800	GBR	0.5613070857585376
402	is_PNP	fold	50	3029466_26_LV1016291802	GBR	0.5299010612539142
403	is_PNP	fold	50	3751142_26_LV1016291817	GBR	0.18233966923936912
404	is_PNP	fold	50	3221844_26_LV1016291822	GBR	0.8716526815750735
405	is_PNP	fold	50	3001293_26_LV1016291824	GBR	0.6855126929798884
406	is_PNP	fold	50	3467351_26_LV1016291819	GBR	0.45135952559970005
407	is_PNP	fold	50	3895318_26_LV1016291821	GBR	0.39290770845427075
408	is_PNP	fold	50	3817658_26_LV1016291818	GBR	0.37206835897264806
409	is_PNP	fold	50	3279658_26_LV1016291823	GBR	0.15165623578366225
410	is_PNP	fold	50	3731349_26_LV1016291862	GBR	0.2367084376064472
411	is_PNP	fold	50	3173232_26_LV1016291827	GBR	0.3353408739723729
412	is_PNP	fold	50	3626452_26_LV1016291831	GBR	0.8419159283433587
413	is_PNP	fold	50	3911229_26_LV1016291832	GBR	0.6216773191067847
414	is_PNP	fold	50	3810520_26_LV1016291850	GBR	0.426907820459573
415	is_PNP	fold	50	3344673_26_LV1016291853	GBR	0.3748300037864493
416	is_PNP	fold	50	3029477_26_LV1016291863	GBR	0.45364318240218793
417	is_PNP	fold	50	3566058_26_LV1016291857	GBR	0.7976549809467357
418	is_PNP	fold	50	3468019_26_LV1016291849	GBR	0.407196067685157
419	is_PNP	fold	50	3542565_26_LV1016291860	GBR	0.8874099178156185
420	is_PNP	fold	50	3154921_26_LV1016291859	GBR	0.4672879512371974
421	is_PNP	fold	50	3142251_26_LV1016291872	GBR	0.8283316732318687
422	is_PNP	fold	50	3934056_26_LV1016291876	GBR	0.510894753380142
423	is_PNP	fold	50	3434202_26_LV1016291865	GBR	0.801485933794905
424	is_PNP	fold	50	3421233_26_LV1016291864	GBR	0.780881119720171
425	is_PNP	fold	50	3396374_26_LV1016291869	GBR	0.4243603099070752
426	is_PNP	fold	50	3685826_26_LV1016291870	GBR	0.0392613683915815
427	is_PNP	fold	50	3853102_26_LV1016291826	GBR	0.3025812210049823
428	is_PNP	fold	50	3888646_26_LV1016291866	GBR	0.7880257896910858
429	is_PNP	fold	50	3567511_26_LV1016291871	GBR	0.13991322602467773
430	is_PNP	fold	50	3303055_26_LV1016291877	GBR	0.6951868349246868
431	is_PNP	fold	50	3301842_26_LV1016291873	GBR	0.015620974504267235
432	is_PNP	fold	50	3640399_26_LV1016291874	GBR	0.834450653858132
433	is_PNP	fold	50	3654028_26_LV1016291878	GBR	0.3906718403261845
434	is_PNP	fold	50	3035114_26_LV1016291842	GBR	0.13950468666318583
435	is_PNP	fold	50	3644897_26_LV1016291843	GBR	0.307191631425683
436	is_PNP	fold	50	3681993_26_LV1016291845	GBR	0.2162702261076789
437	is_PNP	fold	50	3982030_26_LV1016291848	GBR	0.6401475515489023
438	is_PNP	fold	50	3603443_26_LV1016291828	GBR	0.5626126355548146
439	is_PNP	fold	50	3042068_26_LV1016291868	GBR	0.9359918194710939
440	is_PNP	fold	50	3669121_27_LV1016291804	GBR	0.46612116092207895
441	is_PNP	fold	50	3508246_27_LV1016291801	GBR	0.06710374655426699
442	is_PNP	fold	50	3699400_27_LV1016291815	GBR	0.3236725011130357
443	is_PNP	fold	50	3933595_27_LV1016291805	GBR	0.31179294307281963
444	is_PNP	fold	50	3063398_27_LV1016291807	GBR	0.8931446661144604
445	is_PNP	fold	50	3476548_27_LV1016291806	GBR	0.2090398067815326
446	is_PNP	fold	50	3161922_27_LV1016291808	GBR	0.29975181309429444
447	is_PNP	fold	50	3763424_27_LV1016291812	GBR	0.3257370118565415
448	is_PNP	fold	50	3902406_27_LV1016291810	GBR	0.7949059762503422
449	is_PNP	fold	50	3431423_27_LV1016291809	GBR	0.5711266017813494
450	is_PNP	fold	50	3278587_27_LV1016291811	GBR	0.7594212658408095
451	is_PNP	fold	50	3820503_27_LV1016291814	GBR	0.1185571535329987
452	is_PNP	fold	50	3737625_27_LV1016291816	GBR	0.061022296945049445
453	is_PNP	fold	50	3490517_27_LV1016291833	GBR	0.8938511497769297
454	is_PNP	fold	50	3167312_27_LV1016291858	GBR	0.8099956465755649
455	is_PNP	fold	50	3482355_27_LV1016291844	GBR	0.8477823891265938
456	is_PNP	fold	50	3530841_27_LV1016291820	GBR	0.7795349099649237
457	is_PNP	fold	50	3150661_27_LV1016291825	GBR	0.6090991870737692
458	is_PNP	fold	50	3880724_27_LV1016291829	GBR	0.7374669966551728
459	is_PNP	fold	50	3651570_27_LV1016291830	GBR	0.6381820341196675
460	is_PNP	fold	50	3145775_27_LV1016291836	GBR	0.29622264588966324
461	is_PNP	fold	50	3261063_27_LV1016291834	GBR	0.27387144040907374
462	is_PNP	fold	50	3444071_27_LV1016291854	GBR	0.7585688613957622
463	is_PNP	fold	50	3729283_27_LV1016291813	GBR	0.5002379711471601
464	is_PNP	fold	50	3603461_27_LV1016291879	GBR	0.22424088358786448
465	is_PNP	fold	50	3600447_27_LV1016291835	GBR	0.18687128099950623
466	is_PNP	fold	50	3597611_27_LV1016291841	GBR	0.3684663146530571
467	is_PNP	fold	50	3381565_27_LV1016291840	GBR	0.2139810291735565
468	is_PNP	fold	50	3572766_27_LV1016291851	GBR	0.7210232869861105
469	is_PNP	fold	50	3694611_27_LV1016291867	GBR	0.9718184818558948
470	is_PNP	fold	50	3113250_27_LV1016291839	GBR	0.8334245860760234
471	is_PNP	fold	50	3602993_27_LV1016291837	GBR	0.7419181047700687
472	is_PNP	fold	50	3310190_27_LV1016291838	GBR	0.23518312133025515
473	is_PNP	fold	50	3898139_27_LV1016291855	GBR	0.7804847940809135
474	is_PNP	fold	50	3353640_27_LV1016291852	GBR	0.8367416099846834
475	is_PNP	fold	50	3066856_27_LV1016291856	GBR	0.21369122624657094
476	is_PNP	fold	50	3592212_27_LV1016291875	GBR	0.1566395122663142
477	is_PNP	fold	50	3963110_27_LV1016291861	GBR	0.5357023078916756
478	is_PNP	fold	50	3840348_27_LV1016291846	GBR	0.7752306623204677
479	is_PNP	fold	50	3211050_27_LV1016291847	GBR	0.7455388866811
480	is_PNP	fold	95	3929530_26_LV1016291803	GBR	0.6752757433256876
481	is_PNP	fold	95	3866445_26_LV1016291800	GBR	0.6587823563691758
482	is_PNP	fold	95	3029466_26_LV1016291802	GBR	0.6824472154571581
483	is_PNP	fold	95	3751142_26_LV1016291817	GBR	0.05544595545336894
484	is_PNP	fold	95	3221844_26_LV1016291822	GBR	0.5510806101437289
485	is_PNP	fold	95	3001293_26_LV1016291824	GBR	0.9778144899098756
486	is_PNP	fold	95	3467351_26_LV1016291819	GBR	0.5892791160857218
487	is_PNP	fold	95	3895318_26_LV1016291821	GBR	0.4667816000963458
488	is_PNP	fold	95	3817658_26_LV1016291818	GBR	0.9587148716362486
489	is_PNP	fold	95	3279658_26_LV1016291823	GBR	0.20172884009829298
490	is_PNP	fold	95	3731349_26_LV1016291862	GBR	0.23614324681333093
491	is_PNP	fold	95	3173232_26_LV1016291827	GBR	0.7148449987338537
492	is_PNP	fold	95	3626452_26_LV1016291831	GBR	0.6982709806347772
493	is_PNP	fold	95	3911229_26_LV1016291832	GBR	0.15394972352778638
494	is_PNP	fold	95	3810520_26_LV1016291850	GBR	0.47904667730816813
495	is_PNP	fold	95	3344673_26_LV1016291853	GBR	0.12907260787587016
496	is_PNP	fold	95	3029477_26_LV1016291863	GBR	0.8202363261070209
497	is_PNP	fold	95	3566058_26_LV1016291857	GBR	0.44864299064003765
498	is_PNP	fold	95	3468019_26_LV1016291849	GBR	0.28347163138354914
499	is_PNP	fold	95	3542565_26_LV1016291860	GBR	0.3509934137927082
500	is_PNP	fold	95	3154921_26_LV1016291859	GBR	0.9821137351052196
501	is_PNP	fold	95	3142251_26_LV1016291872	GBR	0.7916334265573304
502	is_PNP	fold	95	3934056_26_LV1016291876	GBR	0.6780249017680023
503	is_PNP	fold	95	3434202_26_LV1016291865	GBR	0.3925859699976388
504	is_PNP	fold	95	3421233_26_LV1016291864	GBR	0.2789345539391635
505	is_PNP	fold	95	3396374_26_LV1016291869	GBR	0.3404837830429683
506	is_PNP	fold	95	3685826_26_LV1016291870	GBR	0.011632919960778504
507	is_PNP	fold	95	3853102_26_LV1016291826	GBR	0.10969651303292058
508	is_PNP	fold	95	3888646_26_LV1016291866	GBR	0.7726713814050709
509	is_PNP	fold	95	3567511_26_LV1016291871	GBR	0.11679912921362684
510	is_PNP	fold	95	3303055_26_LV1016291877	GBR	0.04133764025806726
511	is_PNP	fold	95	3301842_26_LV1016291873	GBR	0.4761490808516987
512	is_PNP	fold	95	3640399_26_LV1016291874	GBR	0.8410779959411558
513	is_PNP	fold	95	3654028_26_LV1016291878	GBR	0.5334006435365793
514	is_PNP	fold	95	3035114_26_LV1016291842	GBR	0.03443130520644453
515	is_PNP	fold	95	3644897_26_LV1016291843	GBR	0.5313775116790682
516	is_PNP	fold	95	3681993_26_LV1016291845	GBR	0.4696249160855408
517	is_PNP	fold	95	3982030_26_LV1016291848	GBR	0.9006803848383466
518	is_PNP	fold	95	3603443_26_LV1016291828	GBR	0.7936480114911686
519	is_PNP	fold	95	3042068_26_LV1016291868	GBR	0.9643176061682502
520	is_PNP	fold	95	3669121_27_LV1016291804	GBR	0.16926271003889806
521	is_PNP	fold	95	3508246_27_LV1016291801	GBR	0.16289057335384544
522	is_PNP	fold	95	3699400_27_LV1016291815	GBR	0.09045068916312013
523	is_PNP	fold	95	3933595_27_LV1016291805	GBR	0.6625577593809878
524	is_PNP	fold	95	3063398_27_LV1016291807	GBR	0.9711406635557813
525	is_PNP	fold	95	3476548_27_LV1016291806	GBR	0.23564229160581068
526	is_PNP	fold	95	3161922_27_LV1016291808	GBR	0.396164641719485
527	is_PNP	fold	95	3763424_27_LV1016291812	GBR	0.10615997635034058
528	is_PNP	fold	95	3902406_27_LV1016291810	GBR	0.9553943682835975
529	is_PNP	fold	95	3431423_27_LV1016291809	GBR	0.9884070331322734
530	is_PNP	fold	95	3278587_27_LV1016291811	GBR	0.3070608244670794
531	is_PNP	fold	95	3820503_27_LV1016291814	GBR	0.18943571324410713
532	is_PNP	fold	95	3737625_27_LV1016291816	GBR	0.09784937695546773
533	is_PNP	fold	95	3490517_27_LV1016291833	GBR	0.9719532263015643
534	is_PNP	fold	95	3167312_27_LV1016291858	GBR	0.6420858728036245
535	is_PNP	fold	95	3482355_27_LV1016291844	GBR	0.9282805261391168
536	is_PNP	fold	95	3530841_27_LV1016291820	GBR	0.25472873631293524
537	is_PNP	fold	95	3150661_27_LV1016291825	GBR	0.5670582180872534
538	is_PNP	fold	95	3880724_27_LV1016291829	GBR	0.9532804119556594
539	is_PNP	fold	95	3651570_27_LV1016291830	GBR	0.1542776544693746
540	is_PNP	fold	95	3145775_27_LV1016291836	GBR	0.7928528492753663
541	is_PNP	fold	95	3261063_27_LV1016291834	GBR	0.15688322994659587
542	is_PNP	fold	95	3444071_27_LV1016291854	GBR	0.6101105034056178
543	is_PNP	fold	95	3729283_27_LV1016291813	GBR	0.2875644805660946
544	is_PNP	fold	95	3603461_27_LV1016291879	GBR	0.7135408323309698
545	is_PNP	fold	95	3600447_27_LV1016291835	GBR	0.36765399376891694
546	is_PNP	fold	95	3597611_27_LV1016291841	GBR	0.6115783095927824
547	is_PNP	fold	95	3381565_27_LV1016291840	GBR	0.6729516908929043
548	is_PNP	fold	95	3572766_27_LV1016291851	GBR	0.26945200032728234
549	is_PNP	fold	95	3694611_27_LV1016291867	GBR	0.7666571572755069
550	is_PNP	fold	95	3113250_27_LV1016291839	GBR	0.4472623025568344
551	is_PNP	fold	95	3602993_27_LV1016291837	GBR	0.46843084531488377
552	is_PNP	fold	95	3310190_27_LV1016291838	GBR	0.24588803351765334
553	is_PNP	fold	95	3898139_27_LV1016291855	GBR	0.8737944936625845
554	is_PNP	fold	95	3353640_27_LV1016291852	GBR	0.7596524976025979
555	is_PNP	fold	95	3066856_27_LV1016291856	GBR	0.11919191606483553
556	is_PNP	fold	95	3592212_27_LV1016291875	GBR	0.7610856339995896
557	is_PNP	fold	95	3963110_27_LV1016291861	GBR	0.07167713907386485
558	is_PNP	fold	95	3840348_27_LV1016291846	GBR	0.9424413475079545
559	is_PNP	fold	95	3211050_27_LV1016291847	GBR	0.802702871906519
560	is_PNP	fold	100	3929530_26_LV1016291803	GBR	0.4706741274635445
561	is_PNP	fold	100	3866445_26_LV1016291800	GBR	0.4706924345533763
562	is_PNP	fold	100	3029466_26_LV1016291802	GBR	0.4999999999882041
563	is_PNP	fold	100	3751142_26_LV1016291817	GBR	0.40000000017461557
564	is_PNP	fold	100	3221844_26_LV1016291822	GBR	0.4999999999882041
565	is_PNP	fold	100	3001293_26_LV1016291824	GBR	0.4467702617285562
566	is_PNP	fold	100	3467351_26_LV1016291819	GBR	0.4999999999882041
567	is_PNP	fold	100	3895318_26_LV1016291821	GBR	0.44729099712322595
568	is_PNP	fold	100	3817658_26_LV1016291818	GBR	0.40000000017461557
569	is_PNP	fold	100	3279658_26_LV1016291823	GBR	0.4999999999882041
570	is_PNP	fold	100	3731349_26_LV1016291862	GBR	0.4999999999882041
571	is_PNP	fold	100	3173232_26_LV1016291827	GBR	0.37404416551652203
572	is_PNP	fold	100	3626452_26_LV1016291831	GBR	0.44776739543837174
573	is_PNP	fold	100	3911229_26_LV1016291832	GBR	0.4999999999882041
574	is_PNP	fold	100	3810520_26_LV1016291850	GBR	0.4999999999882041
575	is_PNP	fold	100	3344673_26_LV1016291853	GBR	0.466678470676838
576	is_PNP	fold	100	3029477_26_LV1016291863	GBR	0.4999999999882041
577	is_PNP	fold	100	3566058_26_LV1016291857	GBR	0.4707080435028616
578	is_PNP	fold	100	3468019_26_LV1016291849	GBR	0.4666797145589025
579	is_PNP	fold	100	3542565_26_LV1016291860	GBR	0.3741871309315406
580	is_PNP	fold	100	3154921_26_LV1016291859	GBR	0.47066300220856805
581	is_PNP	fold	100	3142251_26_LV1016291872	GBR	0.47067830009398204
582	is_PNP	fold	100	3934056_26_LV1016291876	GBR	0.4706825640577796
583	is_PNP	fold	100	3434202_26_LV1016291865	GBR	0.4666734525677462
584	is_PNP	fold	100	3421233_26_LV1016291864	GBR	0.40000000017461557
585	is_PNP	fold	100	3396374_26_LV1016291869	GBR	0.4473519900400221
586	is_PNP	fold	100	3685826_26_LV1016291870	GBR	0.4707117030701876
587	is_PNP	fold	100	3853102_26_LV1016291826	GBR	0.4666738194049138
588	is_PNP	fold	100	3888646_26_LV1016291866	GBR	0.4083082973894693
589	is_PNP	fold	100	3567511_26_LV1016291871	GBR	0.40826142542342125
590	is_PNP	fold	100	3303055_26_LV1016291877	GBR	0.47069290075769904
591	is_PNP	fold	100	3301842_26_LV1016291873	GBR	0.40000000017461557
592	is_PNP	fold	100	3640399_26_LV1016291874	GBR	0.4468448533876109
593	is_PNP	fold	100	3654028_26_LV1016291878	GBR	0.40000000017461557
594	is_PNP	fold	100	3035114_26_LV1016291842	GBR	0.47070187979593386
595	is_PNP	fold	100	3644897_26_LV1016291843	GBR	0.4666748955526833
596	is_PNP	fold	100	3681993_26_LV1016291845	GBR	0.46667329765290544
597	is_PNP	fold	100	3982030_26_LV1016291848	GBR	0.46667550300036387
598	is_PNP	fold	100	3603443_26_LV1016291828	GBR	0.4083842229192082
599	is_PNP	fold	100	3042068_26_LV1016291868	GBR	0.4666767087659645
600	is_PNP	fold	100	3669121_27_LV1016291804	GBR	0.5294084136171043
601	is_PNP	fold	100	3508246_27_LV1016291801	GBR	0.5000000000117959
602	is_PNP	fold	100	3699400_27_LV1016291815	GBR	0.5711402866121252
603	is_PNP	fold	100	3933595_27_LV1016291805	GBR	0.5711194993698218
604	is_PNP	fold	100	3063398_27_LV1016291807	GBR	0.571060004033309
605	is_PNP	fold	100	3476548_27_LV1016291806	GBR	0.5505369933687909
606	is_PNP	fold	100	3161922_27_LV1016291808	GBR	0.5294018637516718
607	is_PNP	fold	100	3763424_27_LV1016291812	GBR	0.5294063347663112
608	is_PNP	fold	100	3902406_27_LV1016291810	GBR	0.5000000000117959
609	is_PNP	fold	100	3431423_27_LV1016291809	GBR	0.5710601781321659
610	is_PNP	fold	100	3278587_27_LV1016291811	GBR	0.5935754847550598
611	is_PNP	fold	100	3820503_27_LV1016291814	GBR	0.5936089812224835
612	is_PNP	fold	100	3737625_27_LV1016291816	GBR	0.5711041497715711
613	is_PNP	fold	100	3490517_27_LV1016291833	GBR	0.5000000000117959
614	is_PNP	fold	100	3167312_27_LV1016291858	GBR	0.593670605576738
615	is_PNP	fold	100	3482355_27_LV1016291844	GBR	0.5333417890621948
616	is_PNP	fold	100	3530841_27_LV1016291820	GBR	0.5294085680690022
617	is_PNP	fold	100	3150661_27_LV1016291825	GBR	0.5711293489651036
618	is_PNP	fold	100	3880724_27_LV1016291829	GBR	0.5294154965174749
619	is_PNP	fold	100	3651570_27_LV1016291830	GBR	0.5000000000117959
620	is_PNP	fold	100	3145775_27_LV1016291836	GBR	0.529403487884059
621	is_PNP	fold	100	3261063_27_LV1016291834	GBR	0.550436699282228
622	is_PNP	fold	100	3444071_27_LV1016291854	GBR	0.6228909898455347
623	is_PNP	fold	100	3729283_27_LV1016291813	GBR	0.550614024732822
624	is_PNP	fold	100	3603461_27_LV1016291879	GBR	0.5000000000117959
625	is_PNP	fold	100	3600447_27_LV1016291835	GBR	0.5294093187928831
626	is_PNP	fold	100	3597611_27_LV1016291841	GBR	0.5294020876794522
627	is_PNP	fold	100	3381565_27_LV1016291840	GBR	0.5711166181230528
628	is_PNP	fold	100	3572766_27_LV1016291851	GBR	0.5333384673410174
629	is_PNP	fold	100	3694611_27_LV1016291867	GBR	0.5506635008828025
630	is_PNP	fold	100	3113250_27_LV1016291839	GBR	0.5000000000117959
631	is_PNP	fold	100	3602993_27_LV1016291837	GBR	0.5333364652145102
632	is_PNP	fold	100	3310190_27_LV1016291838	GBR	0.5333385052406102
633	is_PNP	fold	100	3898139_27_LV1016291855	GBR	0.5333402354580069
634	is_PNP	fold	100	3353640_27_LV1016291852	GBR	0.5506256368445818
635	is_PNP	fold	100	3066856_27_LV1016291856	GBR	0.529406835000739
636	is_PNP	fold	100	3592212_27_LV1016291875	GBR	0.5333372850285868
637	is_PNP	fold	100	3963110_27_LV1016291861	GBR	0.5333403238753542
638	is_PNP	fold	100	3840348_27_LV1016291846	GBR	0.6228570349141404
639	is_PNP	fold	100	3211050_27_LV1016291847	GBR	0.5333373665353005
640	is_PNP	exist	0	3929530_26_LV1016291803	GBR	0.4970797484107366
641	is_PNP	exist	0	3866445_26_LV1016291800	GBR	0.49445585593369895
642	is_PNP	exist	0	3029466_26_LV1016291802	GBR	0.5006045367206914
643	is_PNP	exist	0	3751142_26_LV1016291817	GBR	0.5074156716815478
644	is_PNP	exist	0	3221844_26_LV1016291822	GBR	0.49400905537845136
645	is_PNP	exist	0	3001293_26_LV1016291824	GBR	0.4866619825943808
646	is_PNP	exist	0	3467351_26_LV1016291819	GBR	0.5002281036192566
647	is_PNP	exist	0	3895318_26_LV1016291821	GBR	0.4899482247054661
648	is_PNP	exist	0	3817658_26_LV1016291818	GBR	0.4885762974501597
649	is_PNP	exist	0	3279658_26_LV1016291823	GBR	0.49759971747240433
650	is_PNP	exist	0	3731349_26_LV1016291862	GBR	0.48714034256146765
651	is_PNP	exist	0	3173232_26_LV1016291827	GBR	0.49083123458573014
652	is_PNP	exist	0	3626452_26_LV1016291831	GBR	0.49028938042403636
653	is_PNP	exist	0	3911229_26_LV1016291832	GBR	0.5041552818741262
654	is_PNP	exist	0	3810520_26_LV1016291850	GBR	0.49841092607049275
655	is_PNP	exist	0	3344673_26_LV1016291853	GBR	0.4920071444406538
656	is_PNP	exist	0	3029477_26_LV1016291863	GBR	0.4944733765276329
657	is_PNP	exist	0	3566058_26_LV1016291857	GBR	0.4966029072701212
658	is_PNP	exist	0	3468019_26_LV1016291849	GBR	0.5011024302478236
659	is_PNP	exist	0	3542565_26_LV1016291860	GBR	0.506124805598888
660	is_PNP	exist	0	3154921_26_LV1016291859	GBR	0.4945102755655821
661	is_PNP	exist	0	3142251_26_LV1016291872	GBR	0.48923367311944
662	is_PNP	exist	0	3934056_26_LV1016291876	GBR	0.48961040748352536
663	is_PNP	exist	0	3434202_26_LV1016291865	GBR	0.49473170687127016
664	is_PNP	exist	0	3421233_26_LV1016291864	GBR	0.5043360737456583
665	is_PNP	exist	0	3396374_26_LV1016291869	GBR	0.4946694934753047
666	is_PNP	exist	0	3685826_26_LV1016291870	GBR	0.4948464316879918
667	is_PNP	exist	0	3853102_26_LV1016291826	GBR	0.5046319256465914
668	is_PNP	exist	0	3888646_26_LV1016291866	GBR	0.4955146154492992
669	is_PNP	exist	0	3567511_26_LV1016291871	GBR	0.48733614533719044
670	is_PNP	exist	0	3303055_26_LV1016291877	GBR	0.4947956192996632
671	is_PNP	exist	0	3301842_26_LV1016291873	GBR	0.49168499043139036
672	is_PNP	exist	0	3640399_26_LV1016291874	GBR	0.49173720050645864
673	is_PNP	exist	0	3654028_26_LV1016291878	GBR	0.5061564060037801
674	is_PNP	exist	0	3035114_26_LV1016291842	GBR	0.4890137360997028
675	is_PNP	exist	0	3644897_26_LV1016291843	GBR	0.4930675917902876
676	is_PNP	exist	0	3681993_26_LV1016291845	GBR	0.49581755557961693
677	is_PNP	exist	0	3982030_26_LV1016291848	GBR	0.49340114353025233
678	is_PNP	exist	0	3603443_26_LV1016291828	GBR	0.49170630892435596
679	is_PNP	exist	0	3042068_26_LV1016291868	GBR	0.5032258454937671
680	is_PNP	exist	0	3669121_27_LV1016291804	GBR	0.4876402185003539
681	is_PNP	exist	0	3508246_27_LV1016291801	GBR	0.5022131274290479
682	is_PNP	exist	0	3699400_27_LV1016291815	GBR	0.5004215518575381
683	is_PNP	exist	0	3933595_27_LV1016291805	GBR	0.5193483713278991
684	is_PNP	exist	0	3063398_27_LV1016291807	GBR	0.5018739759564449
685	is_PNP	exist	0	3476548_27_LV1016291806	GBR	0.505603674817617
686	is_PNP	exist	0	3161922_27_LV1016291808	GBR	0.5168951023813483
687	is_PNP	exist	0	3763424_27_LV1016291812	GBR	0.5172686950046717
688	is_PNP	exist	0	3902406_27_LV1016291810	GBR	0.5063477559025632
689	is_PNP	exist	0	3431423_27_LV1016291809	GBR	0.5063523324058109
690	is_PNP	exist	0	3278587_27_LV1016291811	GBR	0.5052944160330632
691	is_PNP	exist	0	3820503_27_LV1016291814	GBR	0.4971109759858626
692	is_PNP	exist	0	3737625_27_LV1016291816	GBR	0.5028212245698651
693	is_PNP	exist	0	3490517_27_LV1016291833	GBR	0.5131453188403625
694	is_PNP	exist	0	3167312_27_LV1016291858	GBR	0.508744324200668
695	is_PNP	exist	0	3482355_27_LV1016291844	GBR	0.4984191273175898
696	is_PNP	exist	0	3530841_27_LV1016291820	GBR	0.49785582170823717
697	is_PNP	exist	0	3150661_27_LV1016291825	GBR	0.5062235227289701
698	is_PNP	exist	0	3880724_27_LV1016291829	GBR	0.49695315716330024
699	is_PNP	exist	0	3651570_27_LV1016291830	GBR	0.5027813217797352
700	is_PNP	exist	0	3145775_27_LV1016291836	GBR	0.5027674112825504
701	is_PNP	exist	0	3261063_27_LV1016291834	GBR	0.5026577944728496
702	is_PNP	exist	0	3444071_27_LV1016291854	GBR	0.5032527182356005
703	is_PNP	exist	0	3729283_27_LV1016291813	GBR	0.5057975284507091
704	is_PNP	exist	0	3603461_27_LV1016291879	GBR	0.5022756663203992
705	is_PNP	exist	0	3600447_27_LV1016291835	GBR	0.507873143157152
706	is_PNP	exist	0	3597611_27_LV1016291841	GBR	0.494946876450086
707	is_PNP	exist	0	3381565_27_LV1016291840	GBR	0.5053505388908668
708	is_PNP	exist	0	3572766_27_LV1016291851	GBR	0.5078505756922541
709	is_PNP	exist	0	3694611_27_LV1016291867	GBR	0.4991710948769956
710	is_PNP	exist	0	3113250_27_LV1016291839	GBR	0.5091078683824811
711	is_PNP	exist	0	3602993_27_LV1016291837	GBR	0.5027620680053074
712	is_PNP	exist	0	3310190_27_LV1016291838	GBR	0.4973538035975532
713	is_PNP	exist	0	3898139_27_LV1016291855	GBR	0.5105112809957456
714	is_PNP	exist	0	3353640_27_LV1016291852	GBR	0.5194919392766068
715	is_PNP	exist	0	3066856_27_LV1016291856	GBR	0.4947301515974411
716	is_PNP	exist	0	3592212_27_LV1016291875	GBR	0.49864709501802373
717	is_PNP	exist	0	3963110_27_LV1016291861	GBR	0.5103042472630931
718	is_PNP	exist	0	3840348_27_LV1016291846	GBR	0.49770094921523167
719	is_PNP	exist	0	3211050_27_LV1016291847	GBR	0.503589020849248
720	is_PNP	exist	1	3929530_26_LV1016291803	GBR	0.49538774678500963
721	is_PNP	exist	1	3866445_26_LV1016291800	GBR	0.49354072258891896
722	is_PNP	exist	1	3029466_26_LV1016291802	GBR	0.5008309716329962
723	is_PNP	exist	1	3751142_26_LV1016291817	GBR	0.5021026692417415
724	is_PNP	exist	1	3221844_26_LV1016291822	GBR	0.49281517634811883
725	is_PNP	exist	1	3001293_26_LV1016291824	GBR	0.49436730480277125
726	is_PNP	exist	1	3467351_26_LV1016291819	GBR	0.5051659710216484
727	is_PNP	exist	1	3895318_26_LV1016291821	GBR	0.4901104281808488
728	is_PNP	exist	1	3817658_26_LV1016291818	GBR	0.49366880919173745
729	is_PNP	exist	1	3279658_26_LV1016291823	GBR	0.49815511526059014
730	is_PNP	exist	1	3731349_26_LV1016291862	GBR	0.48764248876026894
731	is_PNP	exist	1	3173232_26_LV1016291827	GBR	0.49051818589732665
732	is_PNP	exist	1	3626452_26_LV1016291831	GBR	0.4937740257184958
733	is_PNP	exist	1	3911229_26_LV1016291832	GBR	0.5040534983551104
734	is_PNP	exist	1	3810520_26_LV1016291850	GBR	0.5002156462122148
735	is_PNP	exist	1	3344673_26_LV1016291853	GBR	0.4949852154948754
736	is_PNP	exist	1	3029477_26_LV1016291863	GBR	0.49376521516521804
737	is_PNP	exist	1	3566058_26_LV1016291857	GBR	0.4950983372964625
738	is_PNP	exist	1	3468019_26_LV1016291849	GBR	0.4910832620030781
739	is_PNP	exist	1	3542565_26_LV1016291860	GBR	0.5107549677005323
740	is_PNP	exist	1	3154921_26_LV1016291859	GBR	0.4974832780758927
741	is_PNP	exist	1	3142251_26_LV1016291872	GBR	0.4932637363749418
742	is_PNP	exist	1	3934056_26_LV1016291876	GBR	0.486901963949011
743	is_PNP	exist	1	3434202_26_LV1016291865	GBR	0.49670188266847454
744	is_PNP	exist	1	3421233_26_LV1016291864	GBR	0.4987873971392214
745	is_PNP	exist	1	3396374_26_LV1016291869	GBR	0.49066186058151173
746	is_PNP	exist	1	3685826_26_LV1016291870	GBR	0.49246761629579217
747	is_PNP	exist	1	3853102_26_LV1016291826	GBR	0.49050587510169924
748	is_PNP	exist	1	3888646_26_LV1016291866	GBR	0.5079358335799532
749	is_PNP	exist	1	3567511_26_LV1016291871	GBR	0.4923359087870883
750	is_PNP	exist	1	3303055_26_LV1016291877	GBR	0.4918716171060364
751	is_PNP	exist	1	3301842_26_LV1016291873	GBR	0.48710913733081995
752	is_PNP	exist	1	3640399_26_LV1016291874	GBR	0.49753787163088287
753	is_PNP	exist	1	3654028_26_LV1016291878	GBR	0.4987136996540411
754	is_PNP	exist	1	3035114_26_LV1016291842	GBR	0.49187625292925613
755	is_PNP	exist	1	3644897_26_LV1016291843	GBR	0.4900244234204144
756	is_PNP	exist	1	3681993_26_LV1016291845	GBR	0.5004412529809404
757	is_PNP	exist	1	3982030_26_LV1016291848	GBR	0.4935345127248366
758	is_PNP	exist	1	3603443_26_LV1016291828	GBR	0.4929981204233219
759	is_PNP	exist	1	3042068_26_LV1016291868	GBR	0.49720238947392786
760	is_PNP	exist	1	3669121_27_LV1016291804	GBR	0.4973869064706605
761	is_PNP	exist	1	3508246_27_LV1016291801	GBR	0.5029412955129682
762	is_PNP	exist	1	3699400_27_LV1016291815	GBR	0.5000356400575131
763	is_PNP	exist	1	3933595_27_LV1016291805	GBR	0.5113859871884839
764	is_PNP	exist	1	3063398_27_LV1016291807	GBR	0.5072341417272931
765	is_PNP	exist	1	3476548_27_LV1016291806	GBR	0.5035301607300341
766	is_PNP	exist	1	3161922_27_LV1016291808	GBR	0.5096951747005811
767	is_PNP	exist	1	3763424_27_LV1016291812	GBR	0.5206464799043682
768	is_PNP	exist	1	3902406_27_LV1016291810	GBR	0.5044484861239531
769	is_PNP	exist	1	3431423_27_LV1016291809	GBR	0.500768975134633
770	is_PNP	exist	1	3278587_27_LV1016291811	GBR	0.5041769122160192
771	is_PNP	exist	1	3820503_27_LV1016291814	GBR	0.49731523657868604
772	is_PNP	exist	1	3737625_27_LV1016291816	GBR	0.5088359077034068
773	is_PNP	exist	1	3490517_27_LV1016291833	GBR	0.5167328090941072
774	is_PNP	exist	1	3167312_27_LV1016291858	GBR	0.5035739235840272
775	is_PNP	exist	1	3482355_27_LV1016291844	GBR	0.5055848666883475
776	is_PNP	exist	1	3530841_27_LV1016291820	GBR	0.4988514876585612
777	is_PNP	exist	1	3150661_27_LV1016291825	GBR	0.5002459364158838
778	is_PNP	exist	1	3880724_27_LV1016291829	GBR	0.5012491014402963
779	is_PNP	exist	1	3651570_27_LV1016291830	GBR	0.504915639764971
780	is_PNP	exist	1	3145775_27_LV1016291836	GBR	0.5087583990432663
781	is_PNP	exist	1	3261063_27_LV1016291834	GBR	0.5001954514377853
782	is_PNP	exist	1	3444071_27_LV1016291854	GBR	0.49279598790093754
783	is_PNP	exist	1	3729283_27_LV1016291813	GBR	0.4978982494335908
784	is_PNP	exist	1	3603461_27_LV1016291879	GBR	0.5034921619068661
785	is_PNP	exist	1	3600447_27_LV1016291835	GBR	0.5060285379833396
786	is_PNP	exist	1	3597611_27_LV1016291841	GBR	0.4989300270179085
787	is_PNP	exist	1	3381565_27_LV1016291840	GBR	0.494770954677116
788	is_PNP	exist	1	3572766_27_LV1016291851	GBR	0.504674788058842
789	is_PNP	exist	1	3694611_27_LV1016291867	GBR	0.5069663572944433
790	is_PNP	exist	1	3113250_27_LV1016291839	GBR	0.49879422396386613
791	is_PNP	exist	1	3602993_27_LV1016291837	GBR	0.5018574909775897
792	is_PNP	exist	1	3310190_27_LV1016291838	GBR	0.4936194791713451
793	is_PNP	exist	1	3898139_27_LV1016291855	GBR	0.5090448222740869
794	is_PNP	exist	1	3353640_27_LV1016291852	GBR	0.5152920757711246
795	is_PNP	exist	1	3066856_27_LV1016291856	GBR	0.4996940920366659
796	is_PNP	exist	1	3592212_27_LV1016291875	GBR	0.5080368132599387
797	is_PNP	exist	1	3963110_27_LV1016291861	GBR	0.5088305912186378
798	is_PNP	exist	1	3840348_27_LV1016291846	GBR	0.5046930059955711
799	is_PNP	exist	1	3211050_27_LV1016291847	GBR	0.49747987072250516
800	is_PNP	exist	5	3929530_26_LV1016291803	GBR	0.618937405784062
801	is_PNP	exist	5	3866445_26_LV1016291800	GBR	0.4823778566279995
802	is_PNP	exist	5	3029466_26_LV1016291802	GBR	0.5770788539568432
803	is_PNP	exist	5	3751142_26_LV1016291817	GBR	0.6505255332698856
804	is_PNP	exist	5	3221844_26_LV1016291822	GBR	0.4696082912995459
805	is_PNP	exist	5	3001293_26_LV1016291824	GBR	0.40087986272898707
806	is_PNP	exist	5	3467351_26_LV1016291819	GBR	0.5850918418145196
807	is_PNP	exist	5	3895318_26_LV1016291821	GBR	0.4018776773592674
808	is_PNP	exist	5	3817658_26_LV1016291818	GBR	0.4259421604240115
809	is_PNP	exist	5	3279658_26_LV1016291823	GBR	0.5422790435260668
810	is_PNP	exist	5	3731349_26_LV1016291862	GBR	0.45111534713526175
811	is_PNP	exist	5	3173232_26_LV1016291827	GBR	0.48351370774770347
812	is_PNP	exist	5	3626452_26_LV1016291831	GBR	0.41650107337368586
813	is_PNP	exist	5	3911229_26_LV1016291832	GBR	0.5874962872013071
814	is_PNP	exist	5	3810520_26_LV1016291850	GBR	0.5696686047692594
815	is_PNP	exist	5	3344673_26_LV1016291853	GBR	0.41459098247181764
816	is_PNP	exist	5	3029477_26_LV1016291863	GBR	0.43805493951988833
817	is_PNP	exist	5	3566058_26_LV1016291857	GBR	0.6263877031644849
818	is_PNP	exist	5	3468019_26_LV1016291849	GBR	0.5701711670912197
819	is_PNP	exist	5	3542565_26_LV1016291860	GBR	0.6724416129949524
820	is_PNP	exist	5	3154921_26_LV1016291859	GBR	0.5169956508670674
821	is_PNP	exist	5	3142251_26_LV1016291872	GBR	0.45862285598751773
822	is_PNP	exist	5	3934056_26_LV1016291876	GBR	0.4386235866924761
823	is_PNP	exist	5	3434202_26_LV1016291865	GBR	0.589257501868991
824	is_PNP	exist	5	3421233_26_LV1016291864	GBR	0.6727076869371312
825	is_PNP	exist	5	3396374_26_LV1016291869	GBR	0.59971299424372
826	is_PNP	exist	5	3685826_26_LV1016291870	GBR	0.6132780352322619
827	is_PNP	exist	5	3853102_26_LV1016291826	GBR	0.5851865091432927
828	is_PNP	exist	5	3888646_26_LV1016291866	GBR	0.5705961311380872
829	is_PNP	exist	5	3567511_26_LV1016291871	GBR	0.4075513052201922
830	is_PNP	exist	5	3303055_26_LV1016291877	GBR	0.4840127121060878
831	is_PNP	exist	5	3301842_26_LV1016291873	GBR	0.42605724179548865
832	is_PNP	exist	5	3640399_26_LV1016291874	GBR	0.5433609945229643
833	is_PNP	exist	5	3654028_26_LV1016291878	GBR	0.6386404591709509
834	is_PNP	exist	5	3035114_26_LV1016291842	GBR	0.44161554449063145
835	is_PNP	exist	5	3644897_26_LV1016291843	GBR	0.45678453772361255
836	is_PNP	exist	5	3681993_26_LV1016291845	GBR	0.6671404470240665
837	is_PNP	exist	5	3982030_26_LV1016291848	GBR	0.5016741336054433
838	is_PNP	exist	5	3603443_26_LV1016291828	GBR	0.4443127852700742
839	is_PNP	exist	5	3042068_26_LV1016291868	GBR	0.6071603130108448
840	is_PNP	exist	5	3669121_27_LV1016291804	GBR	0.42265662997721426
841	is_PNP	exist	5	3508246_27_LV1016291801	GBR	0.4577971673901346
842	is_PNP	exist	5	3699400_27_LV1016291815	GBR	0.44692417798266143
843	is_PNP	exist	5	3933595_27_LV1016291805	GBR	0.6270138025982384
844	is_PNP	exist	5	3063398_27_LV1016291807	GBR	0.4675867077233328
845	is_PNP	exist	5	3476548_27_LV1016291806	GBR	0.47245006202271034
846	is_PNP	exist	5	3161922_27_LV1016291808	GBR	0.652449043895446
847	is_PNP	exist	5	3763424_27_LV1016291812	GBR	0.6547039922067333
848	is_PNP	exist	5	3902406_27_LV1016291810	GBR	0.4958451039554982
849	is_PNP	exist	5	3431423_27_LV1016291809	GBR	0.47261513002113903
850	is_PNP	exist	5	3278587_27_LV1016291811	GBR	0.4797353778125251
851	is_PNP	exist	5	3820503_27_LV1016291814	GBR	0.4023280410892066
852	is_PNP	exist	5	3737625_27_LV1016291816	GBR	0.473984063422314
853	is_PNP	exist	5	3490517_27_LV1016291833	GBR	0.6074033669674278
854	is_PNP	exist	5	3167312_27_LV1016291858	GBR	0.4887945135219656
855	is_PNP	exist	5	3482355_27_LV1016291844	GBR	0.41729277250344726
856	is_PNP	exist	5	3530841_27_LV1016291820	GBR	0.4018597745495868
857	is_PNP	exist	5	3150661_27_LV1016291825	GBR	0.47567329361488625
858	is_PNP	exist	5	3880724_27_LV1016291829	GBR	0.44364479809003005
859	is_PNP	exist	5	3651570_27_LV1016291830	GBR	0.5029133160604322
860	is_PNP	exist	5	3145775_27_LV1016291836	GBR	0.4999222147114804
861	is_PNP	exist	5	3261063_27_LV1016291834	GBR	0.4002433526339229
862	is_PNP	exist	5	3444071_27_LV1016291854	GBR	0.40609378633617443
863	is_PNP	exist	5	3729283_27_LV1016291813	GBR	0.4851485549152487
864	is_PNP	exist	5	3603461_27_LV1016291879	GBR	0.46169338127798853
865	is_PNP	exist	5	3600447_27_LV1016291835	GBR	0.48672896881522176
866	is_PNP	exist	5	3597611_27_LV1016291841	GBR	0.4193611864084415
867	is_PNP	exist	5	3381565_27_LV1016291840	GBR	0.44528968866796037
868	is_PNP	exist	5	3572766_27_LV1016291851	GBR	0.46704839746102167
869	is_PNP	exist	5	3694611_27_LV1016291867	GBR	0.49858545996226256
870	is_PNP	exist	5	3113250_27_LV1016291839	GBR	0.5038044312113965
871	is_PNP	exist	5	3602993_27_LV1016291837	GBR	0.4521724358444803
872	is_PNP	exist	5	3310190_27_LV1016291838	GBR	0.41991488159522344
873	is_PNP	exist	5	3898139_27_LV1016291855	GBR	0.5479672546813948
874	is_PNP	exist	5	3353640_27_LV1016291852	GBR	0.6227750976850851
875	is_PNP	exist	5	3066856_27_LV1016291856	GBR	0.35176461131031755
876	is_PNP	exist	5	3592212_27_LV1016291875	GBR	0.45783496845380195
877	is_PNP	exist	5	3963110_27_LV1016291861	GBR	0.5044256094285859
878	is_PNP	exist	5	3840348_27_LV1016291846	GBR	0.44909194140832015
879	is_PNP	exist	5	3211050_27_LV1016291847	GBR	0.4434151758128849
880	is_PNP	exist	10	3929530_26_LV1016291803	GBR	0.6776520915036379
881	is_PNP	exist	10	3866445_26_LV1016291800	GBR	0.49595521415868876
882	is_PNP	exist	10	3029466_26_LV1016291802	GBR	0.6437003582300223
883	is_PNP	exist	10	3751142_26_LV1016291817	GBR	0.838201732592879
884	is_PNP	exist	10	3221844_26_LV1016291822	GBR	0.40583953964684605
885	is_PNP	exist	10	3001293_26_LV1016291824	GBR	0.2689302311598015
886	is_PNP	exist	10	3467351_26_LV1016291819	GBR	0.679128833860715
887	is_PNP	exist	10	3895318_26_LV1016291821	GBR	0.2629530775685924
888	is_PNP	exist	10	3817658_26_LV1016291818	GBR	0.3457588416081925
889	is_PNP	exist	10	3279658_26_LV1016291823	GBR	0.657325891487937
890	is_PNP	exist	10	3731349_26_LV1016291862	GBR	0.36770914878533323
891	is_PNP	exist	10	3173232_26_LV1016291827	GBR	0.5336630851597599
892	is_PNP	exist	10	3626452_26_LV1016291831	GBR	0.2600258405708796
893	is_PNP	exist	10	3911229_26_LV1016291832	GBR	0.7104760815443784
894	is_PNP	exist	10	3810520_26_LV1016291850	GBR	0.6721701646665728
895	is_PNP	exist	10	3344673_26_LV1016291853	GBR	0.3373835322729898
896	is_PNP	exist	10	3029477_26_LV1016291863	GBR	0.42968297967162145
897	is_PNP	exist	10	3566058_26_LV1016291857	GBR	0.7112090607463057
898	is_PNP	exist	10	3468019_26_LV1016291849	GBR	0.7229487225595064
899	is_PNP	exist	10	3542565_26_LV1016291860	GBR	0.8430277674694748
900	is_PNP	exist	10	3154921_26_LV1016291859	GBR	0.5288875799291423
901	is_PNP	exist	10	3142251_26_LV1016291872	GBR	0.4573031237244022
902	is_PNP	exist	10	3934056_26_LV1016291876	GBR	0.30977522559692267
903	is_PNP	exist	10	3434202_26_LV1016291865	GBR	0.7712106877343485
904	is_PNP	exist	10	3421233_26_LV1016291864	GBR	0.8393626246465078
905	is_PNP	exist	10	3396374_26_LV1016291869	GBR	0.6227386999714831
906	is_PNP	exist	10	3685826_26_LV1016291870	GBR	0.7099297310076688
907	is_PNP	exist	10	3853102_26_LV1016291826	GBR	0.6017400906173515
908	is_PNP	exist	10	3888646_26_LV1016291866	GBR	0.7511918977284203
909	is_PNP	exist	10	3567511_26_LV1016291871	GBR	0.32284406749915107
910	is_PNP	exist	10	3303055_26_LV1016291877	GBR	0.3905007399439998
911	is_PNP	exist	10	3301842_26_LV1016291873	GBR	0.341809771336871
912	is_PNP	exist	10	3640399_26_LV1016291874	GBR	0.6137271371616546
913	is_PNP	exist	10	3654028_26_LV1016291878	GBR	0.7662592371740304
914	is_PNP	exist	10	3035114_26_LV1016291842	GBR	0.4616393580934198
915	is_PNP	exist	10	3644897_26_LV1016291843	GBR	0.47229471234494724
916	is_PNP	exist	10	3681993_26_LV1016291845	GBR	0.774616814631614
917	is_PNP	exist	10	3982030_26_LV1016291848	GBR	0.5406615708922516
918	is_PNP	exist	10	3603443_26_LV1016291828	GBR	0.42095787278947966
919	is_PNP	exist	10	3042068_26_LV1016291868	GBR	0.7307493585321435
920	is_PNP	exist	10	3669121_27_LV1016291804	GBR	0.24274319365937677
921	is_PNP	exist	10	3508246_27_LV1016291801	GBR	0.37001426596464243
922	is_PNP	exist	10	3699400_27_LV1016291815	GBR	0.32010512054263157
923	is_PNP	exist	10	3933595_27_LV1016291805	GBR	0.7680198776145566
924	is_PNP	exist	10	3063398_27_LV1016291807	GBR	0.44797853705967977
925	is_PNP	exist	10	3476548_27_LV1016291806	GBR	0.5068314406027381
926	is_PNP	exist	10	3161922_27_LV1016291808	GBR	0.7885925224287986
927	is_PNP	exist	10	3763424_27_LV1016291812	GBR	0.7381284188077493
928	is_PNP	exist	10	3902406_27_LV1016291810	GBR	0.468757668015304
929	is_PNP	exist	10	3431423_27_LV1016291809	GBR	0.49615955674146756
930	is_PNP	exist	10	3278587_27_LV1016291811	GBR	0.4554775297463268
931	is_PNP	exist	10	3820503_27_LV1016291814	GBR	0.2659726980746899
932	is_PNP	exist	10	3737625_27_LV1016291816	GBR	0.4607318018650067
933	is_PNP	exist	10	3490517_27_LV1016291833	GBR	0.5864532030484614
934	is_PNP	exist	10	3167312_27_LV1016291858	GBR	0.49076036528576095
935	is_PNP	exist	10	3482355_27_LV1016291844	GBR	0.2857368031762175
936	is_PNP	exist	10	3530841_27_LV1016291820	GBR	0.2706466166058861
937	is_PNP	exist	10	3150661_27_LV1016291825	GBR	0.4584810123971688
938	is_PNP	exist	10	3880724_27_LV1016291829	GBR	0.3621975515381615
939	is_PNP	exist	10	3651570_27_LV1016291830	GBR	0.5602173609543376
940	is_PNP	exist	10	3145775_27_LV1016291836	GBR	0.5115705804116194
941	is_PNP	exist	10	3261063_27_LV1016291834	GBR	0.2770019507406491
942	is_PNP	exist	10	3444071_27_LV1016291854	GBR	0.3211857062848241
943	is_PNP	exist	10	3729283_27_LV1016291813	GBR	0.4094406866608659
944	is_PNP	exist	10	3603461_27_LV1016291879	GBR	0.4278641081693687
945	is_PNP	exist	10	3600447_27_LV1016291835	GBR	0.5429733800647414
946	is_PNP	exist	10	3597611_27_LV1016291841	GBR	0.2984351942310419
947	is_PNP	exist	10	3381565_27_LV1016291840	GBR	0.3110299840741121
948	is_PNP	exist	10	3572766_27_LV1016291851	GBR	0.46076083973881066
949	is_PNP	exist	10	3694611_27_LV1016291867	GBR	0.639185186621109
950	is_PNP	exist	10	3113250_27_LV1016291839	GBR	0.53861377923307
951	is_PNP	exist	10	3602993_27_LV1016291837	GBR	0.38491502322948595
952	is_PNP	exist	10	3310190_27_LV1016291838	GBR	0.26957696799279535
953	is_PNP	exist	10	3898139_27_LV1016291855	GBR	0.6696850208407508
954	is_PNP	exist	10	3353640_27_LV1016291852	GBR	0.7603975608093508
955	is_PNP	exist	10	3066856_27_LV1016291856	GBR	0.19323083733720406
956	is_PNP	exist	10	3592212_27_LV1016291875	GBR	0.43572895465499045
957	is_PNP	exist	10	3963110_27_LV1016291861	GBR	0.5998703236934586
958	is_PNP	exist	10	3840348_27_LV1016291846	GBR	0.370936566917946
959	is_PNP	exist	10	3211050_27_LV1016291847	GBR	0.39409369874821704
960	is_PNP	exist	20	3929530_26_LV1016291803	GBR	0.6387465871368986
961	is_PNP	exist	20	3866445_26_LV1016291800	GBR	0.5629886116077694
962	is_PNP	exist	20	3029466_26_LV1016291802	GBR	0.7266839224976143
963	is_PNP	exist	20	3751142_26_LV1016291817	GBR	0.8607828588454859
964	is_PNP	exist	20	3221844_26_LV1016291822	GBR	0.4985828256278543
965	is_PNP	exist	20	3001293_26_LV1016291824	GBR	0.21014403253934702
966	is_PNP	exist	20	3467351_26_LV1016291819	GBR	0.6775164532074831
967	is_PNP	exist	20	3895318_26_LV1016291821	GBR	0.12830166345948626
968	is_PNP	exist	20	3817658_26_LV1016291818	GBR	0.3507824697482867
969	is_PNP	exist	20	3279658_26_LV1016291823	GBR	0.6941072895258086
970	is_PNP	exist	20	3731349_26_LV1016291862	GBR	0.44089912851625224
971	is_PNP	exist	20	3173232_26_LV1016291827	GBR	0.6069050847289221
972	is_PNP	exist	20	3626452_26_LV1016291831	GBR	0.1741510138711508
973	is_PNP	exist	20	3911229_26_LV1016291832	GBR	0.7810096741015102
974	is_PNP	exist	20	3810520_26_LV1016291850	GBR	0.6257201191817215
975	is_PNP	exist	20	3344673_26_LV1016291853	GBR	0.2284052442638404
976	is_PNP	exist	20	3029477_26_LV1016291863	GBR	0.26214404816369435
977	is_PNP	exist	20	3566058_26_LV1016291857	GBR	0.8862240201999174
978	is_PNP	exist	20	3468019_26_LV1016291849	GBR	0.7389411863486781
979	is_PNP	exist	20	3542565_26_LV1016291860	GBR	0.9040337861677549
980	is_PNP	exist	20	3154921_26_LV1016291859	GBR	0.6302236635591286
981	is_PNP	exist	20	3142251_26_LV1016291872	GBR	0.34759950770000214
982	is_PNP	exist	20	3934056_26_LV1016291876	GBR	0.24393360234929734
983	is_PNP	exist	20	3434202_26_LV1016291865	GBR	0.7829233922014084
984	is_PNP	exist	20	3421233_26_LV1016291864	GBR	0.914262023507627
985	is_PNP	exist	20	3396374_26_LV1016291869	GBR	0.7783391014029687
986	is_PNP	exist	20	3685826_26_LV1016291870	GBR	0.7118295913073954
987	is_PNP	exist	20	3853102_26_LV1016291826	GBR	0.6054794127158082
988	is_PNP	exist	20	3888646_26_LV1016291866	GBR	0.8483911561786565
989	is_PNP	exist	20	3567511_26_LV1016291871	GBR	0.2516921655659232
990	is_PNP	exist	20	3303055_26_LV1016291877	GBR	0.4378976754837729
991	is_PNP	exist	20	3301842_26_LV1016291873	GBR	0.3087162288419723
992	is_PNP	exist	20	3640399_26_LV1016291874	GBR	0.6729864590811444
993	is_PNP	exist	20	3654028_26_LV1016291878	GBR	0.6344422027847222
994	is_PNP	exist	20	3035114_26_LV1016291842	GBR	0.38285111049297427
995	is_PNP	exist	20	3644897_26_LV1016291843	GBR	0.5148005953135265
996	is_PNP	exist	20	3681993_26_LV1016291845	GBR	0.814457783104082
997	is_PNP	exist	20	3982030_26_LV1016291848	GBR	0.5803986174202841
998	is_PNP	exist	20	3603443_26_LV1016291828	GBR	0.43984230198797203
999	is_PNP	exist	20	3042068_26_LV1016291868	GBR	0.7106529143119535
1000	is_PNP	exist	20	3669121_27_LV1016291804	GBR	0.20724773246944672
1001	is_PNP	exist	20	3508246_27_LV1016291801	GBR	0.3192861405873526
1002	is_PNP	exist	20	3699400_27_LV1016291815	GBR	0.29506129641169626
1003	is_PNP	exist	20	3933595_27_LV1016291805	GBR	0.8140505299782924
1004	is_PNP	exist	20	3063398_27_LV1016291807	GBR	0.3080523964567086
1005	is_PNP	exist	20	3476548_27_LV1016291806	GBR	0.5732693496143569
1006	is_PNP	exist	20	3161922_27_LV1016291808	GBR	0.7526925837448413
1007	is_PNP	exist	20	3763424_27_LV1016291812	GBR	0.7255751746052336
1008	is_PNP	exist	20	3902406_27_LV1016291810	GBR	0.3406462263996015
1009	is_PNP	exist	20	3431423_27_LV1016291809	GBR	0.5848010727167845
1010	is_PNP	exist	20	3278587_27_LV1016291811	GBR	0.40982103826045724
1011	is_PNP	exist	20	3820503_27_LV1016291814	GBR	0.17733357548047368
1012	is_PNP	exist	20	3737625_27_LV1016291816	GBR	0.5364708088554858
1013	is_PNP	exist	20	3490517_27_LV1016291833	GBR	0.6761986903909528
1014	is_PNP	exist	20	3167312_27_LV1016291858	GBR	0.4198287755049621
1015	is_PNP	exist	20	3482355_27_LV1016291844	GBR	0.14456105630038543
1016	is_PNP	exist	20	3530841_27_LV1016291820	GBR	0.1380504824036722
1017	is_PNP	exist	20	3150661_27_LV1016291825	GBR	0.5305921930133891
1018	is_PNP	exist	20	3880724_27_LV1016291829	GBR	0.4743848317955545
1019	is_PNP	exist	20	3651570_27_LV1016291830	GBR	0.7388109713369335
1020	is_PNP	exist	20	3145775_27_LV1016291836	GBR	0.4741462353510038
1021	is_PNP	exist	20	3261063_27_LV1016291834	GBR	0.23955009968510618
1022	is_PNP	exist	20	3444071_27_LV1016291854	GBR	0.33301737352627064
1023	is_PNP	exist	20	3729283_27_LV1016291813	GBR	0.32776132755939624
1024	is_PNP	exist	20	3603461_27_LV1016291879	GBR	0.5048577019726121
1025	is_PNP	exist	20	3600447_27_LV1016291835	GBR	0.4323365707405524
1026	is_PNP	exist	20	3597611_27_LV1016291841	GBR	0.15214569864797597
1027	is_PNP	exist	20	3381565_27_LV1016291840	GBR	0.21723072049510359
1028	is_PNP	exist	20	3572766_27_LV1016291851	GBR	0.48115827609616063
1029	is_PNP	exist	20	3694611_27_LV1016291867	GBR	0.7575107309502846
1030	is_PNP	exist	20	3113250_27_LV1016291839	GBR	0.5482189700793157
1031	is_PNP	exist	20	3602993_27_LV1016291837	GBR	0.3616764488609765
1032	is_PNP	exist	20	3310190_27_LV1016291838	GBR	0.21234879569514725
1033	is_PNP	exist	20	3898139_27_LV1016291855	GBR	0.715033273435065
1034	is_PNP	exist	20	3353640_27_LV1016291852	GBR	0.7828717118484325
1035	is_PNP	exist	20	3066856_27_LV1016291856	GBR	0.09526453127098362
1036	is_PNP	exist	20	3592212_27_LV1016291875	GBR	0.4637681577033002
1037	is_PNP	exist	20	3963110_27_LV1016291861	GBR	0.7088267142331098
1038	is_PNP	exist	20	3840348_27_LV1016291846	GBR	0.2795852348786061
1039	is_PNP	exist	20	3211050_27_LV1016291847	GBR	0.4387619199428845
1040	is_PNP	exist	50	3929530_26_LV1016291803	GBR	0.3642656453584911
1041	is_PNP	exist	50	3866445_26_LV1016291800	GBR	0.4536452557788935
1042	is_PNP	exist	50	3029466_26_LV1016291802	GBR	0.33309262040072574
1043	is_PNP	exist	50	3751142_26_LV1016291817	GBR	0.38355275853331405
1044	is_PNP	exist	50	3221844_26_LV1016291822	GBR	0.719566060029663
1045	is_PNP	exist	50	3001293_26_LV1016291824	GBR	0.6228758841779242
1046	is_PNP	exist	50	3467351_26_LV1016291819	GBR	0.5398274994037837
1047	is_PNP	exist	50	3895318_26_LV1016291821	GBR	0.44701350357088115
1048	is_PNP	exist	50	3817658_26_LV1016291818	GBR	0.359061454571713
1049	is_PNP	exist	50	3279658_26_LV1016291823	GBR	0.424890766771107
1050	is_PNP	exist	50	3731349_26_LV1016291862	GBR	0.5575879945491184
1051	is_PNP	exist	50	3173232_26_LV1016291827	GBR	0.45630043508778806
1052	is_PNP	exist	50	3626452_26_LV1016291831	GBR	0.5495393485506735
1053	is_PNP	exist	50	3911229_26_LV1016291832	GBR	0.535214670483979
1054	is_PNP	exist	50	3810520_26_LV1016291850	GBR	0.5022139581844506
1055	is_PNP	exist	50	3344673_26_LV1016291853	GBR	0.3564437435775726
1056	is_PNP	exist	50	3029477_26_LV1016291863	GBR	0.24643257728038662
1057	is_PNP	exist	50	3566058_26_LV1016291857	GBR	0.631307854786943
1058	is_PNP	exist	50	3468019_26_LV1016291849	GBR	0.517196435027706
1059	is_PNP	exist	50	3542565_26_LV1016291860	GBR	0.6537122361044087
1060	is_PNP	exist	50	3154921_26_LV1016291859	GBR	0.39690794313997124
1061	is_PNP	exist	50	3142251_26_LV1016291872	GBR	0.4701733981727295
1062	is_PNP	exist	50	3934056_26_LV1016291876	GBR	0.40028631051187374
1063	is_PNP	exist	50	3434202_26_LV1016291865	GBR	0.7639715327809479
1064	is_PNP	exist	50	3421233_26_LV1016291864	GBR	0.7510350976535513
1065	is_PNP	exist	50	3396374_26_LV1016291869	GBR	0.7426196842367384
1066	is_PNP	exist	50	3685826_26_LV1016291870	GBR	0.4177130506589955
1067	is_PNP	exist	50	3853102_26_LV1016291826	GBR	0.5954288813977705
1068	is_PNP	exist	50	3888646_26_LV1016291866	GBR	0.7063010097392275
1069	is_PNP	exist	50	3567511_26_LV1016291871	GBR	0.43284063232564995
1070	is_PNP	exist	50	3303055_26_LV1016291877	GBR	0.6988918284865181
1071	is_PNP	exist	50	3301842_26_LV1016291873	GBR	0.37310659699395377
1072	is_PNP	exist	50	3640399_26_LV1016291874	GBR	0.6491310674752804
1073	is_PNP	exist	50	3654028_26_LV1016291878	GBR	0.4168432588426005
1074	is_PNP	exist	50	3035114_26_LV1016291842	GBR	0.35656634192644715
1075	is_PNP	exist	50	3644897_26_LV1016291843	GBR	0.4160682031329926
1076	is_PNP	exist	50	3681993_26_LV1016291845	GBR	0.3701040533098635
1077	is_PNP	exist	50	3982030_26_LV1016291848	GBR	0.7127205337194003
1078	is_PNP	exist	50	3603443_26_LV1016291828	GBR	0.412273605709574
1079	is_PNP	exist	50	3042068_26_LV1016291868	GBR	0.4056809013081871
1080	is_PNP	exist	50	3669121_27_LV1016291804	GBR	0.4243408957062469
1081	is_PNP	exist	50	3508246_27_LV1016291801	GBR	0.45066655251627674
1082	is_PNP	exist	50	3699400_27_LV1016291815	GBR	0.33020319264944153
1083	is_PNP	exist	50	3933595_27_LV1016291805	GBR	0.5883156179109557
1084	is_PNP	exist	50	3063398_27_LV1016291807	GBR	0.47625750886583096
1085	is_PNP	exist	50	3476548_27_LV1016291806	GBR	0.4204507176074449
1086	is_PNP	exist	50	3161922_27_LV1016291808	GBR	0.5670422346401865
1087	is_PNP	exist	50	3763424_27_LV1016291812	GBR	0.5905784356170078
1088	is_PNP	exist	50	3902406_27_LV1016291810	GBR	0.5797925105616494
1089	is_PNP	exist	50	3431423_27_LV1016291809	GBR	0.5098370254826664
1090	is_PNP	exist	50	3278587_27_LV1016291811	GBR	0.4281224578000159
1091	is_PNP	exist	50	3820503_27_LV1016291814	GBR	0.33387167249674704
1092	is_PNP	exist	50	3737625_27_LV1016291816	GBR	0.478594267349742
1093	is_PNP	exist	50	3490517_27_LV1016291833	GBR	0.6206332197125286
1094	is_PNP	exist	50	3167312_27_LV1016291858	GBR	0.5674828834209176
1095	is_PNP	exist	50	3482355_27_LV1016291844	GBR	0.3474564198713254
1096	is_PNP	exist	50	3530841_27_LV1016291820	GBR	0.34711420253417263
1097	is_PNP	exist	50	3150661_27_LV1016291825	GBR	0.5159451476389014
1098	is_PNP	exist	50	3880724_27_LV1016291829	GBR	0.5973611798148033
1099	is_PNP	exist	50	3651570_27_LV1016291830	GBR	0.5977803714496976
1100	is_PNP	exist	50	3145775_27_LV1016291836	GBR	0.61428529975735
1101	is_PNP	exist	50	3261063_27_LV1016291834	GBR	0.24815361019294951
1102	is_PNP	exist	50	3444071_27_LV1016291854	GBR	0.3641631075765313
1103	is_PNP	exist	50	3729283_27_LV1016291813	GBR	0.31758835083759385
1104	is_PNP	exist	50	3603461_27_LV1016291879	GBR	0.5034185894623423
1105	is_PNP	exist	50	3600447_27_LV1016291835	GBR	0.5377261630571641
1106	is_PNP	exist	50	3597611_27_LV1016291841	GBR	0.3383370399969149
1107	is_PNP	exist	50	3381565_27_LV1016291840	GBR	0.4726029429514884
1108	is_PNP	exist	50	3572766_27_LV1016291851	GBR	0.5601450286887765
1109	is_PNP	exist	50	3694611_27_LV1016291867	GBR	0.7566219133706641
1110	is_PNP	exist	50	3113250_27_LV1016291839	GBR	0.6898413936784519
1111	is_PNP	exist	50	3602993_27_LV1016291837	GBR	0.8015630968018472
1112	is_PNP	exist	50	3310190_27_LV1016291838	GBR	0.33514151746808046
1113	is_PNP	exist	50	3898139_27_LV1016291855	GBR	0.5162941314179568
1114	is_PNP	exist	50	3353640_27_LV1016291852	GBR	0.6314301507210812
1115	is_PNP	exist	50	3066856_27_LV1016291856	GBR	0.4780304404098142
1116	is_PNP	exist	50	3592212_27_LV1016291875	GBR	0.5096451276248642
1117	is_PNP	exist	50	3963110_27_LV1016291861	GBR	0.6756039114610363
1118	is_PNP	exist	50	3840348_27_LV1016291846	GBR	0.3689955790478094
1119	is_PNP	exist	50	3211050_27_LV1016291847	GBR	0.5495463978526676
1120	is_PNP	exist	95	3929530_26_LV1016291803	GBR	0.4842567716603083
1121	is_PNP	exist	95	3866445_26_LV1016291800	GBR	0.4840482350105637
1122	is_PNP	exist	95	3029466_26_LV1016291802	GBR	0.4951876287841869
1123	is_PNP	exist	95	3751142_26_LV1016291817	GBR	0.4771782711537073
1124	is_PNP	exist	95	3221844_26_LV1016291822	GBR	0.49513327921789524
1125	is_PNP	exist	95	3001293_26_LV1016291824	GBR	0.47563024385031116
1126	is_PNP	exist	95	3467351_26_LV1016291819	GBR	0.49562320914502117
1127	is_PNP	exist	95	3895318_26_LV1016291821	GBR	0.47503912446651725
1128	is_PNP	exist	95	3817658_26_LV1016291818	GBR	0.47717684712418285
1129	is_PNP	exist	95	3279658_26_LV1016291823	GBR	0.49537173911777077
1130	is_PNP	exist	95	3731349_26_LV1016291862	GBR	0.4951862344054725
1131	is_PNP	exist	95	3173232_26_LV1016291827	GBR	0.48365647336332473
1132	is_PNP	exist	95	3626452_26_LV1016291831	GBR	0.4767929545739508
1133	is_PNP	exist	95	3911229_26_LV1016291832	GBR	0.4953524131603253
1134	is_PNP	exist	95	3810520_26_LV1016291850	GBR	0.4949184334779414
1135	is_PNP	exist	95	3344673_26_LV1016291853	GBR	0.47691814975356295
1136	is_PNP	exist	95	3029477_26_LV1016291863	GBR	0.49533332923396406
1137	is_PNP	exist	95	3566058_26_LV1016291857	GBR	0.4835919281951803
1138	is_PNP	exist	95	3468019_26_LV1016291849	GBR	0.4766240787674942
1139	is_PNP	exist	95	3542565_26_LV1016291860	GBR	0.48376621605257253
1140	is_PNP	exist	95	3154921_26_LV1016291859	GBR	0.4832346634053423
1141	is_PNP	exist	95	3142251_26_LV1016291872	GBR	0.48430354609345433
1142	is_PNP	exist	95	3934056_26_LV1016291876	GBR	0.4836121364560068
1143	is_PNP	exist	95	3434202_26_LV1016291865	GBR	0.4770066361644845
1144	is_PNP	exist	95	3421233_26_LV1016291864	GBR	0.47754132292034435
1145	is_PNP	exist	95	3396374_26_LV1016291869	GBR	0.4736876246056032
1146	is_PNP	exist	95	3685826_26_LV1016291870	GBR	0.4836952564522866
1147	is_PNP	exist	95	3853102_26_LV1016291826	GBR	0.4772613158579421
1148	is_PNP	exist	95	3888646_26_LV1016291866	GBR	0.4953360203656746
1149	is_PNP	exist	95	3567511_26_LV1016291871	GBR	0.4951447147628416
1150	is_PNP	exist	95	3303055_26_LV1016291877	GBR	0.4839707791255597
1151	is_PNP	exist	95	3301842_26_LV1016291873	GBR	0.4737745404525665
1152	is_PNP	exist	95	3640399_26_LV1016291874	GBR	0.47738139140934527
1153	is_PNP	exist	95	3654028_26_LV1016291878	GBR	0.47844278286404857
1154	is_PNP	exist	95	3035114_26_LV1016291842	GBR	0.48370316188053614
1155	is_PNP	exist	95	3644897_26_LV1016291843	GBR	0.4754785863921935
1156	is_PNP	exist	95	3681993_26_LV1016291845	GBR	0.4766391847551758
1157	is_PNP	exist	95	3982030_26_LV1016291848	GBR	0.4754812277384519
1158	is_PNP	exist	95	3603443_26_LV1016291828	GBR	0.49490520437730895
1159	is_PNP	exist	95	3042068_26_LV1016291868	GBR	0.47706147545361627
1160	is_PNP	exist	95	3669121_27_LV1016291804	GBR	0.5085263160189215
1161	is_PNP	exist	95	3508246_27_LV1016291801	GBR	0.5010901953567399
1162	is_PNP	exist	95	3699400_27_LV1016291815	GBR	0.5420003386291368
1163	is_PNP	exist	95	3933595_27_LV1016291805	GBR	0.5424504164235742
1164	is_PNP	exist	95	3063398_27_LV1016291807	GBR	0.5421689161625514
1165	is_PNP	exist	95	3476548_27_LV1016291806	GBR	0.5011696553144028
1166	is_PNP	exist	95	3161922_27_LV1016291808	GBR	0.5087427295312374
1167	is_PNP	exist	95	3763424_27_LV1016291812	GBR	0.5085651112127231
1168	is_PNP	exist	95	3902406_27_LV1016291810	GBR	0.5011235663737373
1169	is_PNP	exist	95	3431423_27_LV1016291809	GBR	0.5408947215454863
1170	is_PNP	exist	95	3278587_27_LV1016291811	GBR	0.5431115814290881
1171	is_PNP	exist	95	3820503_27_LV1016291814	GBR	0.5407098497404299
1172	is_PNP	exist	95	3737625_27_LV1016291816	GBR	0.5415981438747736
1173	is_PNP	exist	95	3490517_27_LV1016291833	GBR	0.501359971651955
1174	is_PNP	exist	95	3167312_27_LV1016291858	GBR	0.5411651539306495
1175	is_PNP	exist	95	3482355_27_LV1016291844	GBR	0.5222175127783063
1176	is_PNP	exist	95	3530841_27_LV1016291820	GBR	0.5085812437266585
1177	is_PNP	exist	95	3150661_27_LV1016291825	GBR	0.5421058634173108
1178	is_PNP	exist	95	3880724_27_LV1016291829	GBR	0.5090334733479416
1179	is_PNP	exist	95	3651570_27_LV1016291830	GBR	0.5009189730290896
1180	is_PNP	exist	95	3145775_27_LV1016291836	GBR	0.5090104330171258
1181	is_PNP	exist	95	3261063_27_LV1016291834	GBR	0.5013737085006328
1182	is_PNP	exist	95	3444071_27_LV1016291854	GBR	0.5091841066303453
1183	is_PNP	exist	95	3729283_27_LV1016291813	GBR	0.501306383246962
1184	is_PNP	exist	95	3603461_27_LV1016291879	GBR	0.5012675825523505
1185	is_PNP	exist	95	3600447_27_LV1016291835	GBR	0.5095306366636367
1186	is_PNP	exist	95	3597611_27_LV1016291841	GBR	0.5080665299608934
1187	is_PNP	exist	95	3381565_27_LV1016291840	GBR	0.5414275546257181
1188	is_PNP	exist	95	3572766_27_LV1016291851	GBR	0.5210203657937114
1189	is_PNP	exist	95	3694611_27_LV1016291867	GBR	0.5012423577258577
1190	is_PNP	exist	95	3113250_27_LV1016291839	GBR	0.5012054585994846
1191	is_PNP	exist	95	3602993_27_LV1016291837	GBR	0.5198350548211113
1192	is_PNP	exist	95	3310190_27_LV1016291838	GBR	0.5202054450481426
1193	is_PNP	exist	95	3898139_27_LV1016291855	GBR	0.5211754388315266
1194	is_PNP	exist	95	3353640_27_LV1016291852	GBR	0.5011814699756952
1195	is_PNP	exist	95	3066856_27_LV1016291856	GBR	0.5082587805754262
1196	is_PNP	exist	95	3592212_27_LV1016291875	GBR	0.52002111136764
1197	is_PNP	exist	95	3963110_27_LV1016291861	GBR	0.521542239693595
1198	is_PNP	exist	95	3840348_27_LV1016291846	GBR	0.5085208954232028
1199	is_PNP	exist	95	3211050_27_LV1016291847	GBR	0.519784957082776
1200	is_PNP	exist	100	3929530_26_LV1016291803	GBR	0.4761904762230557
1201	is_PNP	exist	100	3866445_26_LV1016291800	GBR	0.4761904762230557
1202	is_PNP	exist	100	3029466_26_LV1016291802	GBR	0.4999999999882041
1203	is_PNP	exist	100	3751142_26_LV1016291817	GBR	0.450000000081396
1204	is_PNP	exist	100	3221844_26_LV1016291822	GBR	0.4999999999882041
1205	is_PNP	exist	100	3001293_26_LV1016291824	GBR	0.450000000081396
1206	is_PNP	exist	100	3467351_26_LV1016291819	GBR	0.4999999999882041
1207	is_PNP	exist	100	3895318_26_LV1016291821	GBR	0.450000000081396
1208	is_PNP	exist	100	3817658_26_LV1016291818	GBR	0.450000000081396
1209	is_PNP	exist	100	3279658_26_LV1016291823	GBR	0.4999999999882041
1210	is_PNP	exist	100	3731349_26_LV1016291862	GBR	0.4999999999882041
1211	is_PNP	exist	100	3173232_26_LV1016291827	GBR	0.4761904762230557
1212	is_PNP	exist	100	3626452_26_LV1016291831	GBR	0.450000000081396
1213	is_PNP	exist	100	3911229_26_LV1016291832	GBR	0.4999999999882041
1214	is_PNP	exist	100	3810520_26_LV1016291850	GBR	0.4999999999882041
1215	is_PNP	exist	100	3344673_26_LV1016291853	GBR	0.4666666667169971
1216	is_PNP	exist	100	3029477_26_LV1016291863	GBR	0.4999999999882041
1217	is_PNP	exist	100	3566058_26_LV1016291857	GBR	0.4761904762230557
1218	is_PNP	exist	100	3468019_26_LV1016291849	GBR	0.4666666667169971
1219	is_PNP	exist	100	3542565_26_LV1016291860	GBR	0.4761904762230557
1220	is_PNP	exist	100	3154921_26_LV1016291859	GBR	0.4761904762230557
1221	is_PNP	exist	100	3142251_26_LV1016291872	GBR	0.4761904762230557
1222	is_PNP	exist	100	3934056_26_LV1016291876	GBR	0.4761904762230557
1223	is_PNP	exist	100	3434202_26_LV1016291865	GBR	0.4666666667169971
1224	is_PNP	exist	100	3421233_26_LV1016291864	GBR	0.450000000081396
1225	is_PNP	exist	100	3396374_26_LV1016291869	GBR	0.450000000081396
1226	is_PNP	exist	100	3685826_26_LV1016291870	GBR	0.4761904762230557
1227	is_PNP	exist	100	3853102_26_LV1016291826	GBR	0.4666666667169971
1228	is_PNP	exist	100	3888646_26_LV1016291866	GBR	0.4999999999882041
1229	is_PNP	exist	100	3567511_26_LV1016291871	GBR	0.4999999999882041
1230	is_PNP	exist	100	3303055_26_LV1016291877	GBR	0.4761904762230557
1231	is_PNP	exist	100	3301842_26_LV1016291873	GBR	0.450000000081396
1232	is_PNP	exist	100	3640399_26_LV1016291874	GBR	0.450000000081396
1233	is_PNP	exist	100	3654028_26_LV1016291878	GBR	0.450000000081396
1234	is_PNP	exist	100	3035114_26_LV1016291842	GBR	0.4761904762230557
1235	is_PNP	exist	100	3644897_26_LV1016291843	GBR	0.4666666667169971
1236	is_PNP	exist	100	3681993_26_LV1016291845	GBR	0.4666666667169971
1237	is_PNP	exist	100	3982030_26_LV1016291848	GBR	0.4666666667169971
1238	is_PNP	exist	100	3603443_26_LV1016291828	GBR	0.4999999999882041
1239	is_PNP	exist	100	3042068_26_LV1016291868	GBR	0.4666666667169971
1240	is_PNP	exist	100	3669121_27_LV1016291804	GBR	0.5238095237769442
1241	is_PNP	exist	100	3508246_27_LV1016291801	GBR	0.5000000000117959
1242	is_PNP	exist	100	3699400_27_LV1016291815	GBR	0.549999999918604
1243	is_PNP	exist	100	3933595_27_LV1016291805	GBR	0.549999999918604
1244	is_PNP	exist	100	3063398_27_LV1016291807	GBR	0.549999999918604
1245	is_PNP	exist	100	3476548_27_LV1016291806	GBR	0.5000000000117959
1246	is_PNP	exist	100	3161922_27_LV1016291808	GBR	0.5238095237769442
1247	is_PNP	exist	100	3763424_27_LV1016291812	GBR	0.5238095237769442
1248	is_PNP	exist	100	3902406_27_LV1016291810	GBR	0.5000000000117959
1249	is_PNP	exist	100	3431423_27_LV1016291809	GBR	0.549999999918604
1250	is_PNP	exist	100	3278587_27_LV1016291811	GBR	0.549999999918604
1251	is_PNP	exist	100	3820503_27_LV1016291814	GBR	0.549999999918604
1252	is_PNP	exist	100	3737625_27_LV1016291816	GBR	0.549999999918604
1253	is_PNP	exist	100	3490517_27_LV1016291833	GBR	0.5000000000117959
1254	is_PNP	exist	100	3167312_27_LV1016291858	GBR	0.549999999918604
1255	is_PNP	exist	100	3482355_27_LV1016291844	GBR	0.5333333332830029
1256	is_PNP	exist	100	3530841_27_LV1016291820	GBR	0.5238095237769442
1257	is_PNP	exist	100	3150661_27_LV1016291825	GBR	0.549999999918604
1258	is_PNP	exist	100	3880724_27_LV1016291829	GBR	0.5238095237769442
1259	is_PNP	exist	100	3651570_27_LV1016291830	GBR	0.5000000000117959
1260	is_PNP	exist	100	3145775_27_LV1016291836	GBR	0.5238095237769442
1261	is_PNP	exist	100	3261063_27_LV1016291834	GBR	0.5000000000117959
1262	is_PNP	exist	100	3444071_27_LV1016291854	GBR	0.5238095237769442
1263	is_PNP	exist	100	3729283_27_LV1016291813	GBR	0.5000000000117959
1264	is_PNP	exist	100	3603461_27_LV1016291879	GBR	0.5000000000117959
1265	is_PNP	exist	100	3600447_27_LV1016291835	GBR	0.5238095237769442
1266	is_PNP	exist	100	3597611_27_LV1016291841	GBR	0.5238095237769442
1267	is_PNP	exist	100	3381565_27_LV1016291840	GBR	0.549999999918604
1268	is_PNP	exist	100	3572766_27_LV1016291851	GBR	0.5333333332830029
1269	is_PNP	exist	100	3694611_27_LV1016291867	GBR	0.5000000000117959
1270	is_PNP	exist	100	3113250_27_LV1016291839	GBR	0.5000000000117959
1271	is_PNP	exist	100	3602993_27_LV1016291837	GBR	0.5333333332830029
1272	is_PNP	exist	100	3310190_27_LV1016291838	GBR	0.5333333332830029
1273	is_PNP	exist	100	3898139_27_LV1016291855	GBR	0.5333333332830029
1274	is_PNP	exist	100	3353640_27_LV1016291852	GBR	0.5000000000117959
1275	is_PNP	exist	100	3066856_27_LV1016291856	GBR	0.5238095237769442
1276	is_PNP	exist	100	3592212_27_LV1016291875	GBR	0.5333333332830029
1277	is_PNP	exist	100	3963110_27_LV1016291861	GBR	0.5333333332830029
1278	is_PNP	exist	100	3840348_27_LV1016291846	GBR	0.5238095237769442
1279	is_PNP	exist	100	3211050_27_LV1016291847	GBR	0.5333333332830029
1280	is_patho	fold	0	3929530_26_LV1016291803	GBR	0.5113311714555999
1281	is_patho	fold	0	3866445_26_LV1016291800	GBR	0.509054466218232
1282	is_patho	fold	0	3029466_26_LV1016291802	GBR	0.5059928325805061
1283	is_patho	fold	0	3751142_26_LV1016291817	GBR	0.4809592672864327
1284	is_patho	fold	0	3221844_26_LV1016291822	GBR	0.5043941086840281
1285	is_patho	fold	0	3001293_26_LV1016291824	GBR	0.4704941069073238
1286	is_patho	fold	0	3467351_26_LV1016291819	GBR	0.4722840017136206
1287	is_patho	fold	0	3895318_26_LV1016291821	GBR	0.5026904649815023
1288	is_patho	fold	0	3817658_26_LV1016291818	GBR	0.4853961061046499
1289	is_patho	fold	0	3279658_26_LV1016291823	GBR	0.4977309051108512
1290	is_patho	fold	0	3731349_26_LV1016291862	GBR	0.5026285123533233
1291	is_patho	fold	0	3173232_26_LV1016291827	GBR	0.48650053445931085
1292	is_patho	fold	0	3626452_26_LV1016291831	GBR	0.4854528868868843
1293	is_patho	fold	0	3911229_26_LV1016291832	GBR	0.5106352129147748
1294	is_patho	fold	0	3810520_26_LV1016291850	GBR	0.48940929401529004
1295	is_patho	fold	0	3344673_26_LV1016291853	GBR	0.4792834604890834
1296	is_patho	fold	0	3029477_26_LV1016291863	GBR	0.481917310610542
1297	is_patho	fold	0	3566058_26_LV1016291857	GBR	0.4985176171291448
1298	is_patho	fold	0	3468019_26_LV1016291849	GBR	0.4850080088712942
1299	is_patho	fold	0	3542565_26_LV1016291860	GBR	0.4919244168023862
1300	is_patho	fold	0	3154921_26_LV1016291859	GBR	0.5023431300939413
1301	is_patho	fold	0	3142251_26_LV1016291872	GBR	0.5083471047158811
1302	is_patho	fold	0	3934056_26_LV1016291876	GBR	0.50166276851045
1303	is_patho	fold	0	3434202_26_LV1016291865	GBR	0.5004193477157284
1304	is_patho	fold	0	3421233_26_LV1016291864	GBR	0.5133984294248504
1305	is_patho	fold	0	3396374_26_LV1016291869	GBR	0.4899563237776393
1306	is_patho	fold	0	3685826_26_LV1016291870	GBR	0.4837675273549086
1307	is_patho	fold	0	3853102_26_LV1016291826	GBR	0.4861211271945002
1308	is_patho	fold	0	3888646_26_LV1016291866	GBR	0.47442710060133403
1309	is_patho	fold	0	3567511_26_LV1016291871	GBR	0.5032640355142632
1310	is_patho	fold	0	3303055_26_LV1016291877	GBR	0.4853714710270081
1311	is_patho	fold	0	3301842_26_LV1016291873	GBR	0.45115855368592744
1312	is_patho	fold	0	3640399_26_LV1016291874	GBR	0.4941306406780699
1313	is_patho	fold	0	3654028_26_LV1016291878	GBR	0.49049768091299883
1314	is_patho	fold	0	3035114_26_LV1016291842	GBR	0.4875779545568888
1315	is_patho	fold	0	3644897_26_LV1016291843	GBR	0.48611187787496823
1316	is_patho	fold	0	3681993_26_LV1016291845	GBR	0.5357089306942275
1317	is_patho	fold	0	3982030_26_LV1016291848	GBR	0.5043553044786913
1318	is_patho	fold	0	3603443_26_LV1016291828	GBR	0.4961132852376059
1319	is_patho	fold	0	3042068_26_LV1016291868	GBR	0.5163891499411389
1320	is_patho	fold	0	3669121_27_LV1016291804	GBR	0.4996225199581565
1321	is_patho	fold	0	3508246_27_LV1016291801	GBR	0.5000534978848122
1322	is_patho	fold	0	3699400_27_LV1016291815	GBR	0.508317578397473
1323	is_patho	fold	0	3933595_27_LV1016291805	GBR	0.5123764635790085
1324	is_patho	fold	0	3063398_27_LV1016291807	GBR	0.5187107286345111
1325	is_patho	fold	0	3476548_27_LV1016291806	GBR	0.5107633020397678
1326	is_patho	fold	0	3161922_27_LV1016291808	GBR	0.49819847350240787
1327	is_patho	fold	0	3763424_27_LV1016291812	GBR	0.4862677125789306
1328	is_patho	fold	0	3902406_27_LV1016291810	GBR	0.5006025024151518
1329	is_patho	fold	0	3431423_27_LV1016291809	GBR	0.4827787646351283
1330	is_patho	fold	0	3278587_27_LV1016291811	GBR	0.5111229451815335
1331	is_patho	fold	0	3820503_27_LV1016291814	GBR	0.537636273380538
1332	is_patho	fold	0	3737625_27_LV1016291816	GBR	0.526658620003435
1333	is_patho	fold	0	3490517_27_LV1016291833	GBR	0.49714024173205923
1334	is_patho	fold	0	3167312_27_LV1016291858	GBR	0.5178866627935413
1335	is_patho	fold	0	3482355_27_LV1016291844	GBR	0.5130345155748328
1336	is_patho	fold	0	3530841_27_LV1016291820	GBR	0.4877102941606875
1337	is_patho	fold	0	3150661_27_LV1016291825	GBR	0.5041578372893366
1338	is_patho	fold	0	3880724_27_LV1016291829	GBR	0.5210999610979945
1339	is_patho	fold	0	3651570_27_LV1016291830	GBR	0.4951530748230627
1340	is_patho	fold	0	3145775_27_LV1016291836	GBR	0.48793403738251107
1341	is_patho	fold	0	3261063_27_LV1016291834	GBR	0.5001647263956631
1342	is_patho	fold	0	3444071_27_LV1016291854	GBR	0.5062332444687979
1343	is_patho	fold	0	3729283_27_LV1016291813	GBR	0.4937218805799614
1344	is_patho	fold	0	3603461_27_LV1016291879	GBR	0.5048806242246564
1345	is_patho	fold	0	3600447_27_LV1016291835	GBR	0.5025723470556756
1346	is_patho	fold	0	3597611_27_LV1016291841	GBR	0.5045891452729473
1347	is_patho	fold	0	3381565_27_LV1016291840	GBR	0.47353263556454905
1348	is_patho	fold	0	3572766_27_LV1016291851	GBR	0.4875806785629086
1349	is_patho	fold	0	3694611_27_LV1016291867	GBR	0.5241833807091872
1350	is_patho	fold	0	3113250_27_LV1016291839	GBR	0.5012104434977722
1351	is_patho	fold	0	3602993_27_LV1016291837	GBR	0.4896198943735525
1352	is_patho	fold	0	3310190_27_LV1016291838	GBR	0.498088986806031
1353	is_patho	fold	0	3898139_27_LV1016291855	GBR	0.4991325159746997
1354	is_patho	fold	0	3353640_27_LV1016291852	GBR	0.5009808677287589
1355	is_patho	fold	0	3066856_27_LV1016291856	GBR	0.507776625928424
1356	is_patho	fold	0	3592212_27_LV1016291875	GBR	0.5146062054768744
1357	is_patho	fold	0	3963110_27_LV1016291861	GBR	0.4928601205552384
1358	is_patho	fold	0	3840348_27_LV1016291846	GBR	0.4899879272300839
1359	is_patho	fold	0	3211050_27_LV1016291847	GBR	0.5014097818625036
1360	is_patho	fold	1	3929530_26_LV1016291803	GBR	0.4913033074014016
1361	is_patho	fold	1	3866445_26_LV1016291800	GBR	0.5028047001782623
1362	is_patho	fold	1	3029466_26_LV1016291802	GBR	0.49303195649654274
1363	is_patho	fold	1	3751142_26_LV1016291817	GBR	0.4830525569624674
1364	is_patho	fold	1	3221844_26_LV1016291822	GBR	0.48518538389672666
1365	is_patho	fold	1	3001293_26_LV1016291824	GBR	0.48726946125118853
1366	is_patho	fold	1	3467351_26_LV1016291819	GBR	0.4799171308565715
1367	is_patho	fold	1	3895318_26_LV1016291821	GBR	0.48397014885361594
1368	is_patho	fold	1	3817658_26_LV1016291818	GBR	0.4944105477927976
1369	is_patho	fold	1	3279658_26_LV1016291823	GBR	0.4970119603004517
1370	is_patho	fold	1	3731349_26_LV1016291862	GBR	0.4939903401650753
1371	is_patho	fold	1	3173232_26_LV1016291827	GBR	0.4831226442796096
1372	is_patho	fold	1	3626452_26_LV1016291831	GBR	0.48580047681493777
1373	is_patho	fold	1	3911229_26_LV1016291832	GBR	0.5052943184715709
1374	is_patho	fold	1	3810520_26_LV1016291850	GBR	0.4909617436999595
1375	is_patho	fold	1	3344673_26_LV1016291853	GBR	0.4746079653558783
1376	is_patho	fold	1	3029477_26_LV1016291863	GBR	0.5016233978692172
1377	is_patho	fold	1	3566058_26_LV1016291857	GBR	0.4899032835150634
1378	is_patho	fold	1	3468019_26_LV1016291849	GBR	0.4963284890134329
1379	is_patho	fold	1	3542565_26_LV1016291860	GBR	0.5038240301707568
1380	is_patho	fold	1	3154921_26_LV1016291859	GBR	0.5033692709904553
1381	is_patho	fold	1	3142251_26_LV1016291872	GBR	0.4945101399751977
1382	is_patho	fold	1	3934056_26_LV1016291876	GBR	0.4952095018272937
1383	is_patho	fold	1	3434202_26_LV1016291865	GBR	0.4964185203413002
1384	is_patho	fold	1	3421233_26_LV1016291864	GBR	0.51096374292215
1385	is_patho	fold	1	3396374_26_LV1016291869	GBR	0.49846113018658417
1386	is_patho	fold	1	3685826_26_LV1016291870	GBR	0.4887264009434107
1387	is_patho	fold	1	3853102_26_LV1016291826	GBR	0.48129926079946367
1388	is_patho	fold	1	3888646_26_LV1016291866	GBR	0.48197447400152904
1389	is_patho	fold	1	3567511_26_LV1016291871	GBR	0.5028380151827825
1390	is_patho	fold	1	3303055_26_LV1016291877	GBR	0.5021862888777472
1391	is_patho	fold	1	3301842_26_LV1016291873	GBR	0.46503616226967504
1392	is_patho	fold	1	3640399_26_LV1016291874	GBR	0.4976792172625065
1393	is_patho	fold	1	3654028_26_LV1016291878	GBR	0.5151948978916655
1394	is_patho	fold	1	3035114_26_LV1016291842	GBR	0.4910067520115351
1395	is_patho	fold	1	3644897_26_LV1016291843	GBR	0.4888047733191524
1396	is_patho	fold	1	3681993_26_LV1016291845	GBR	0.5186730755145742
1397	is_patho	fold	1	3982030_26_LV1016291848	GBR	0.49513027905231166
1398	is_patho	fold	1	3603443_26_LV1016291828	GBR	0.48699558901650714
1399	is_patho	fold	1	3042068_26_LV1016291868	GBR	0.5088460968839963
1400	is_patho	fold	1	3669121_27_LV1016291804	GBR	0.5042310196195353
1401	is_patho	fold	1	3508246_27_LV1016291801	GBR	0.4910099947033329
1402	is_patho	fold	1	3699400_27_LV1016291815	GBR	0.4987469334011846
1403	is_patho	fold	1	3933595_27_LV1016291805	GBR	0.5020024013939656
1404	is_patho	fold	1	3063398_27_LV1016291807	GBR	0.5181363367931153
1405	is_patho	fold	1	3476548_27_LV1016291806	GBR	0.5167585135524452
1406	is_patho	fold	1	3161922_27_LV1016291808	GBR	0.49719883171154255
1407	is_patho	fold	1	3763424_27_LV1016291812	GBR	0.4898112233935743
1408	is_patho	fold	1	3902406_27_LV1016291810	GBR	0.5087035597785889
1409	is_patho	fold	1	3431423_27_LV1016291809	GBR	0.4997385645517351
1410	is_patho	fold	1	3278587_27_LV1016291811	GBR	0.5167463986779955
1411	is_patho	fold	1	3820503_27_LV1016291814	GBR	0.5343342643324255
1412	is_patho	fold	1	3737625_27_LV1016291816	GBR	0.5267615216309727
1413	is_patho	fold	1	3490517_27_LV1016291833	GBR	0.5005423272153807
1414	is_patho	fold	1	3167312_27_LV1016291858	GBR	0.5084428962072578
1415	is_patho	fold	1	3482355_27_LV1016291844	GBR	0.5372700119962311
1416	is_patho	fold	1	3530841_27_LV1016291820	GBR	0.49095430236346616
1417	is_patho	fold	1	3150661_27_LV1016291825	GBR	0.49413509992833743
1418	is_patho	fold	1	3880724_27_LV1016291829	GBR	0.505188741936565
1419	is_patho	fold	1	3651570_27_LV1016291830	GBR	0.4961386799572798
1420	is_patho	fold	1	3145775_27_LV1016291836	GBR	0.4972057883777246
1421	is_patho	fold	1	3261063_27_LV1016291834	GBR	0.5251562999318784
1422	is_patho	fold	1	3444071_27_LV1016291854	GBR	0.49577712188660794
1423	is_patho	fold	1	3729283_27_LV1016291813	GBR	0.4806745110207903
1424	is_patho	fold	1	3603461_27_LV1016291879	GBR	0.5103952991765839
1425	is_patho	fold	1	3600447_27_LV1016291835	GBR	0.4838156638506041
1426	is_patho	fold	1	3597611_27_LV1016291841	GBR	0.5105705507153645
1427	is_patho	fold	1	3381565_27_LV1016291840	GBR	0.48324885710111576
1428	is_patho	fold	1	3572766_27_LV1016291851	GBR	0.4891209379271085
1429	is_patho	fold	1	3694611_27_LV1016291867	GBR	0.5245304442234944
1430	is_patho	fold	1	3113250_27_LV1016291839	GBR	0.5024694620395518
1431	is_patho	fold	1	3602993_27_LV1016291837	GBR	0.5019839917522522
1432	is_patho	fold	1	3310190_27_LV1016291838	GBR	0.5125436448309378
1433	is_patho	fold	1	3898139_27_LV1016291855	GBR	0.4988830412190897
1434	is_patho	fold	1	3353640_27_LV1016291852	GBR	0.5298527658883961
1435	is_patho	fold	1	3066856_27_LV1016291856	GBR	0.5015027128741962
1436	is_patho	fold	1	3592212_27_LV1016291875	GBR	0.5035900989029002
1437	is_patho	fold	1	3963110_27_LV1016291861	GBR	0.5027188307568472
1438	is_patho	fold	1	3840348_27_LV1016291846	GBR	0.4956903943844209
1439	is_patho	fold	1	3211050_27_LV1016291847	GBR	0.5140326644511262
1440	is_patho	fold	5	3929530_26_LV1016291803	GBR	0.581770708125316
1441	is_patho	fold	5	3866445_26_LV1016291800	GBR	0.5395152892982271
1442	is_patho	fold	5	3029466_26_LV1016291802	GBR	0.4908301642682854
1443	is_patho	fold	5	3751142_26_LV1016291817	GBR	0.32920647923786617
1444	is_patho	fold	5	3221844_26_LV1016291822	GBR	0.5123478935805515
1445	is_patho	fold	5	3001293_26_LV1016291824	GBR	0.25022808834985655
1446	is_patho	fold	5	3467351_26_LV1016291819	GBR	0.2947100542384839
1447	is_patho	fold	5	3895318_26_LV1016291821	GBR	0.43058057907782965
1448	is_patho	fold	5	3817658_26_LV1016291818	GBR	0.5018995948990553
1449	is_patho	fold	5	3279658_26_LV1016291823	GBR	0.5413132241458674
1450	is_patho	fold	5	3731349_26_LV1016291862	GBR	0.5439572715665001
1451	is_patho	fold	5	3173232_26_LV1016291827	GBR	0.4591218274027852
1452	is_patho	fold	5	3626452_26_LV1016291831	GBR	0.456993088941927
1453	is_patho	fold	5	3911229_26_LV1016291832	GBR	0.531231999988003
1454	is_patho	fold	5	3810520_26_LV1016291850	GBR	0.4670688201781607
1455	is_patho	fold	5	3344673_26_LV1016291853	GBR	0.3694186068331816
1456	is_patho	fold	5	3029477_26_LV1016291863	GBR	0.5125119663402955
1457	is_patho	fold	5	3566058_26_LV1016291857	GBR	0.4491299144102596
1458	is_patho	fold	5	3468019_26_LV1016291849	GBR	0.46162723686739554
1459	is_patho	fold	5	3542565_26_LV1016291860	GBR	0.5203445156876632
1460	is_patho	fold	5	3154921_26_LV1016291859	GBR	0.5937233593644546
1461	is_patho	fold	5	3142251_26_LV1016291872	GBR	0.5604992362762017
1462	is_patho	fold	5	3934056_26_LV1016291876	GBR	0.5140499269965305
1463	is_patho	fold	5	3434202_26_LV1016291865	GBR	0.6003997199908654
1464	is_patho	fold	5	3421233_26_LV1016291864	GBR	0.5906123363264111
1465	is_patho	fold	5	3396374_26_LV1016291869	GBR	0.47470264835785553
1466	is_patho	fold	5	3685826_26_LV1016291870	GBR	0.38909318360689066
1467	is_patho	fold	5	3853102_26_LV1016291826	GBR	0.4038168472463288
1468	is_patho	fold	5	3888646_26_LV1016291866	GBR	0.4577581567013681
1469	is_patho	fold	5	3567511_26_LV1016291871	GBR	0.5808353583477627
1470	is_patho	fold	5	3303055_26_LV1016291877	GBR	0.5063631276989373
1471	is_patho	fold	5	3301842_26_LV1016291873	GBR	0.2707122039214467
1472	is_patho	fold	5	3640399_26_LV1016291874	GBR	0.49752580713784644
1473	is_patho	fold	5	3654028_26_LV1016291878	GBR	0.5914177013839332
1474	is_patho	fold	5	3035114_26_LV1016291842	GBR	0.44798394670923286
1475	is_patho	fold	5	3644897_26_LV1016291843	GBR	0.46471839531936265
1476	is_patho	fold	5	3681993_26_LV1016291845	GBR	0.6456748678200023
1477	is_patho	fold	5	3982030_26_LV1016291848	GBR	0.5880643255222953
1478	is_patho	fold	5	3603443_26_LV1016291828	GBR	0.4932532606275981
1479	is_patho	fold	5	3042068_26_LV1016291868	GBR	0.6026010835820093
1480	is_patho	fold	5	3669121_27_LV1016291804	GBR	0.4331069731829642
1481	is_patho	fold	5	3508246_27_LV1016291801	GBR	0.44696041056362323
1482	is_patho	fold	5	3699400_27_LV1016291815	GBR	0.49619518585270966
1483	is_patho	fold	5	3933595_27_LV1016291805	GBR	0.40777767322398606
1484	is_patho	fold	5	3063398_27_LV1016291807	GBR	0.6833247658142757
1485	is_patho	fold	5	3476548_27_LV1016291806	GBR	0.5472785653878114
1486	is_patho	fold	5	3161922_27_LV1016291808	GBR	0.3561555986020805
1487	is_patho	fold	5	3763424_27_LV1016291812	GBR	0.3627151321394141
1488	is_patho	fold	5	3902406_27_LV1016291810	GBR	0.5320062600411544
1489	is_patho	fold	5	3431423_27_LV1016291809	GBR	0.4201438963316906
1490	is_patho	fold	5	3278587_27_LV1016291811	GBR	0.5801042407981385
1491	is_patho	fold	5	3820503_27_LV1016291814	GBR	0.7144969618786186
1492	is_patho	fold	5	3737625_27_LV1016291816	GBR	0.6913882544491066
1493	is_patho	fold	5	3490517_27_LV1016291833	GBR	0.48940801541925816
1494	is_patho	fold	5	3167312_27_LV1016291858	GBR	0.5756343332093501
1495	is_patho	fold	5	3482355_27_LV1016291844	GBR	0.6317951343538528
1496	is_patho	fold	5	3530841_27_LV1016291820	GBR	0.3949520812501401
1497	is_patho	fold	5	3150661_27_LV1016291825	GBR	0.45202540278533115
1498	is_patho	fold	5	3880724_27_LV1016291829	GBR	0.5722402013331955
1499	is_patho	fold	5	3651570_27_LV1016291830	GBR	0.4503785465670714
1500	is_patho	fold	5	3145775_27_LV1016291836	GBR	0.4062587196916975
1501	is_patho	fold	5	3261063_27_LV1016291834	GBR	0.6133063614185635
1502	is_patho	fold	5	3444071_27_LV1016291854	GBR	0.4648434584982833
1503	is_patho	fold	5	3729283_27_LV1016291813	GBR	0.3739099515307984
1504	is_patho	fold	5	3603461_27_LV1016291879	GBR	0.5531396967775261
1505	is_patho	fold	5	3600447_27_LV1016291835	GBR	0.4350018697062113
1506	is_patho	fold	5	3597611_27_LV1016291841	GBR	0.5057670788074099
1507	is_patho	fold	5	3381565_27_LV1016291840	GBR	0.3656089259831
1508	is_patho	fold	5	3572766_27_LV1016291851	GBR	0.37121533764176146
1509	is_patho	fold	5	3694611_27_LV1016291867	GBR	0.6379508677595408
1510	is_patho	fold	5	3113250_27_LV1016291839	GBR	0.5000429385304951
1511	is_patho	fold	5	3602993_27_LV1016291837	GBR	0.4278820144306017
1512	is_patho	fold	5	3310190_27_LV1016291838	GBR	0.554117254793044
1513	is_patho	fold	5	3898139_27_LV1016291855	GBR	0.5395672040246376
1514	is_patho	fold	5	3353640_27_LV1016291852	GBR	0.5672143714400277
1515	is_patho	fold	5	3066856_27_LV1016291856	GBR	0.37420830672760447
1516	is_patho	fold	5	3592212_27_LV1016291875	GBR	0.5376510091886785
1517	is_patho	fold	5	3963110_27_LV1016291861	GBR	0.44354682966452064
1518	is_patho	fold	5	3840348_27_LV1016291846	GBR	0.44738043514423526
1519	is_patho	fold	5	3211050_27_LV1016291847	GBR	0.43660522864528084
1520	is_patho	fold	10	3929530_26_LV1016291803	GBR	0.5486724155500254
1521	is_patho	fold	10	3866445_26_LV1016291800	GBR	0.48688617665987904
1522	is_patho	fold	10	3029466_26_LV1016291802	GBR	0.5368268370946762
1523	is_patho	fold	10	3751142_26_LV1016291817	GBR	0.22950670392666928
1524	is_patho	fold	10	3221844_26_LV1016291822	GBR	0.5707367514260614
1525	is_patho	fold	10	3001293_26_LV1016291824	GBR	0.07190375549590121
1526	is_patho	fold	10	3467351_26_LV1016291819	GBR	0.16051547213546014
1527	is_patho	fold	10	3895318_26_LV1016291821	GBR	0.531499803151255
1528	is_patho	fold	10	3817658_26_LV1016291818	GBR	0.37859300750655
1529	is_patho	fold	10	3279658_26_LV1016291823	GBR	0.6753953409592537
1530	is_patho	fold	10	3731349_26_LV1016291862	GBR	0.5928112973276617
1531	is_patho	fold	10	3173232_26_LV1016291827	GBR	0.4582667630250215
1532	is_patho	fold	10	3626452_26_LV1016291831	GBR	0.41916938230686346
1533	is_patho	fold	10	3911229_26_LV1016291832	GBR	0.5995676990293226
1534	is_patho	fold	10	3810520_26_LV1016291850	GBR	0.47411338628595057
1535	is_patho	fold	10	3344673_26_LV1016291853	GBR	0.29205645172953293
1536	is_patho	fold	10	3029477_26_LV1016291863	GBR	0.5587692523598407
1537	is_patho	fold	10	3566058_26_LV1016291857	GBR	0.4358000851786002
1538	is_patho	fold	10	3468019_26_LV1016291849	GBR	0.6065469143616111
1539	is_patho	fold	10	3542565_26_LV1016291860	GBR	0.5833830837308408
1540	is_patho	fold	10	3154921_26_LV1016291859	GBR	0.5892663441214006
1541	is_patho	fold	10	3142251_26_LV1016291872	GBR	0.675621159474148
1542	is_patho	fold	10	3934056_26_LV1016291876	GBR	0.5590886449982038
1543	is_patho	fold	10	3434202_26_LV1016291865	GBR	0.7016864429114399
1544	is_patho	fold	10	3421233_26_LV1016291864	GBR	0.6953108503926986
1545	is_patho	fold	10	3396374_26_LV1016291869	GBR	0.4617589798604174
1546	is_patho	fold	10	3685826_26_LV1016291870	GBR	0.22551062395048296
1547	is_patho	fold	10	3853102_26_LV1016291826	GBR	0.3695315147061857
1548	is_patho	fold	10	3888646_26_LV1016291866	GBR	0.4849446190707036
1549	is_patho	fold	10	3567511_26_LV1016291871	GBR	0.6488994300163001
1550	is_patho	fold	10	3303055_26_LV1016291877	GBR	0.5297383438786201
1551	is_patho	fold	10	3301842_26_LV1016291873	GBR	0.10971957422511781
1552	is_patho	fold	10	3640399_26_LV1016291874	GBR	0.36175642453443596
1553	is_patho	fold	10	3654028_26_LV1016291878	GBR	0.6311101289857242
1554	is_patho	fold	10	3035114_26_LV1016291842	GBR	0.45505461097912725
1555	is_patho	fold	10	3644897_26_LV1016291843	GBR	0.5200644264032762
1556	is_patho	fold	10	3681993_26_LV1016291845	GBR	0.7556059250791999
1557	is_patho	fold	10	3982030_26_LV1016291848	GBR	0.5259092487641749
1558	is_patho	fold	10	3603443_26_LV1016291828	GBR	0.44990433732382157
1559	is_patho	fold	10	3042068_26_LV1016291868	GBR	0.7054948152481959
1560	is_patho	fold	10	3669121_27_LV1016291804	GBR	0.3334744075536467
1561	is_patho	fold	10	3508246_27_LV1016291801	GBR	0.4050965704309987
1562	is_patho	fold	10	3699400_27_LV1016291815	GBR	0.5857520915445985
1563	is_patho	fold	10	3933595_27_LV1016291805	GBR	0.3115771835114387
1564	is_patho	fold	10	3063398_27_LV1016291807	GBR	0.8307332416329137
1565	is_patho	fold	10	3476548_27_LV1016291806	GBR	0.6432877506042747
1566	is_patho	fold	10	3161922_27_LV1016291808	GBR	0.22035162660974963
1567	is_patho	fold	10	3763424_27_LV1016291812	GBR	0.34655064378398365
1568	is_patho	fold	10	3902406_27_LV1016291810	GBR	0.6495736983403505
1569	is_patho	fold	10	3431423_27_LV1016291809	GBR	0.3075072195556718
1570	is_patho	fold	10	3278587_27_LV1016291811	GBR	0.7068799819828758
1571	is_patho	fold	10	3820503_27_LV1016291814	GBR	0.8548096085974467
1572	is_patho	fold	10	3737625_27_LV1016291816	GBR	0.8197561855557858
1573	is_patho	fold	10	3490517_27_LV1016291833	GBR	0.43254844468725834
1574	is_patho	fold	10	3167312_27_LV1016291858	GBR	0.5684035423155798
1575	is_patho	fold	10	3482355_27_LV1016291844	GBR	0.6797891251324205
1576	is_patho	fold	10	3530841_27_LV1016291820	GBR	0.2674934647615701
1577	is_patho	fold	10	3150661_27_LV1016291825	GBR	0.39456238258072723
1578	is_patho	fold	10	3880724_27_LV1016291829	GBR	0.5936994073334729
1579	is_patho	fold	10	3651570_27_LV1016291830	GBR	0.4521958401002712
1580	is_patho	fold	10	3145775_27_LV1016291836	GBR	0.3551944021626932
1581	is_patho	fold	10	3261063_27_LV1016291834	GBR	0.6718987379451185
1582	is_patho	fold	10	3444071_27_LV1016291854	GBR	0.47011452164246587
1583	is_patho	fold	10	3729283_27_LV1016291813	GBR	0.2215396058743469
1584	is_patho	fold	10	3603461_27_LV1016291879	GBR	0.6454586221425486
1585	is_patho	fold	10	3600447_27_LV1016291835	GBR	0.33285417685362967
1586	is_patho	fold	10	3597611_27_LV1016291841	GBR	0.4552068287757524
1587	is_patho	fold	10	3381565_27_LV1016291840	GBR	0.21732652256328402
1588	is_patho	fold	10	3572766_27_LV1016291851	GBR	0.35499559079459464
1589	is_patho	fold	10	3694611_27_LV1016291867	GBR	0.7764635434002812
1590	is_patho	fold	10	3113250_27_LV1016291839	GBR	0.5702957771850214
1591	is_patho	fold	10	3602993_27_LV1016291837	GBR	0.3000134908367516
1592	is_patho	fold	10	3310190_27_LV1016291838	GBR	0.5159103189189383
1593	is_patho	fold	10	3898139_27_LV1016291855	GBR	0.6626776224419718
1594	is_patho	fold	10	3353640_27_LV1016291852	GBR	0.633652463550937
1595	is_patho	fold	10	3066856_27_LV1016291856	GBR	0.24625547920521404
1596	is_patho	fold	10	3592212_27_LV1016291875	GBR	0.46101581320153445
1597	is_patho	fold	10	3963110_27_LV1016291861	GBR	0.3935957876471874
1598	is_patho	fold	10	3840348_27_LV1016291846	GBR	0.5366770918341589
1599	is_patho	fold	10	3211050_27_LV1016291847	GBR	0.32733649298822987
1600	is_patho	fold	20	3929530_26_LV1016291803	GBR	0.41946261316770556
1601	is_patho	fold	20	3866445_26_LV1016291800	GBR	0.6994266546941179
1602	is_patho	fold	20	3029466_26_LV1016291802	GBR	0.31586516690364863
1603	is_patho	fold	20	3751142_26_LV1016291817	GBR	0.2256104217583809
1604	is_patho	fold	20	3221844_26_LV1016291822	GBR	0.3580666843793284
1605	is_patho	fold	20	3001293_26_LV1016291824	GBR	0.04735368830937808
1606	is_patho	fold	20	3467351_26_LV1016291819	GBR	0.16646100347266066
1607	is_patho	fold	20	3895318_26_LV1016291821	GBR	0.4648463828791353
1608	is_patho	fold	20	3817658_26_LV1016291818	GBR	0.29865518531432
1609	is_patho	fold	20	3279658_26_LV1016291823	GBR	0.8772249510198527
1610	is_patho	fold	20	3731349_26_LV1016291862	GBR	0.7449357129808113
1611	is_patho	fold	20	3173232_26_LV1016291827	GBR	0.5299992568337304
1612	is_patho	fold	20	3626452_26_LV1016291831	GBR	0.3766154816556723
1613	is_patho	fold	20	3911229_26_LV1016291832	GBR	0.6642850907495851
1614	is_patho	fold	20	3810520_26_LV1016291850	GBR	0.4459388942018124
1615	is_patho	fold	20	3344673_26_LV1016291853	GBR	0.17241162042489616
1616	is_patho	fold	20	3029477_26_LV1016291863	GBR	0.5906543139879481
1617	is_patho	fold	20	3566058_26_LV1016291857	GBR	0.6317710663449715
1618	is_patho	fold	20	3468019_26_LV1016291849	GBR	0.5407974716783659
1619	is_patho	fold	20	3542565_26_LV1016291860	GBR	0.662806226213299
1620	is_patho	fold	20	3154921_26_LV1016291859	GBR	0.6198646370266664
1621	is_patho	fold	20	3142251_26_LV1016291872	GBR	0.7406819237085682
1622	is_patho	fold	20	3934056_26_LV1016291876	GBR	0.8147507910506386
1623	is_patho	fold	20	3434202_26_LV1016291865	GBR	0.7691996038075309
1624	is_patho	fold	20	3421233_26_LV1016291864	GBR	0.8115681359098587
1625	is_patho	fold	20	3396374_26_LV1016291869	GBR	0.43408621703452144
1626	is_patho	fold	20	3685826_26_LV1016291870	GBR	0.3023500855474176
1627	is_patho	fold	20	3853102_26_LV1016291826	GBR	0.2334821576714627
1628	is_patho	fold	20	3888646_26_LV1016291866	GBR	0.42369561026414243
1629	is_patho	fold	20	3567511_26_LV1016291871	GBR	0.680874988580565
1630	is_patho	fold	20	3303055_26_LV1016291877	GBR	0.49611710559942795
1631	is_patho	fold	20	3301842_26_LV1016291873	GBR	0.04666943759660233
1632	is_patho	fold	20	3640399_26_LV1016291874	GBR	0.09947918472766218
1633	is_patho	fold	20	3654028_26_LV1016291878	GBR	0.37107835184676913
1634	is_patho	fold	20	3035114_26_LV1016291842	GBR	0.638853890453046
1635	is_patho	fold	20	3644897_26_LV1016291843	GBR	0.4927418926706406
1636	is_patho	fold	20	3681993_26_LV1016291845	GBR	0.8657980225228533
1637	is_patho	fold	20	3982030_26_LV1016291848	GBR	0.2912967812379527
1638	is_patho	fold	20	3603443_26_LV1016291828	GBR	0.5741191796001509
1639	is_patho	fold	20	3042068_26_LV1016291868	GBR	0.8111213964700726
1640	is_patho	fold	20	3669121_27_LV1016291804	GBR	0.3531131603494284
1641	is_patho	fold	20	3508246_27_LV1016291801	GBR	0.5073746723777559
1642	is_patho	fold	20	3699400_27_LV1016291815	GBR	0.5167809656477452
1643	is_patho	fold	20	3933595_27_LV1016291805	GBR	0.31718316069392993
1644	is_patho	fold	20	3063398_27_LV1016291807	GBR	0.9382323785037935
1645	is_patho	fold	20	3476548_27_LV1016291806	GBR	0.5276528856962526
1646	is_patho	fold	20	3161922_27_LV1016291808	GBR	0.15579394351213116
1647	is_patho	fold	20	3763424_27_LV1016291812	GBR	0.272677830060232
1648	is_patho	fold	20	3902406_27_LV1016291810	GBR	0.8180088358422907
1649	is_patho	fold	20	3431423_27_LV1016291809	GBR	0.18512028752662987
1650	is_patho	fold	20	3278587_27_LV1016291811	GBR	0.774330770199073
1651	is_patho	fold	20	3820503_27_LV1016291814	GBR	0.8908018403155553
1652	is_patho	fold	20	3737625_27_LV1016291816	GBR	0.8737378974437148
1653	is_patho	fold	20	3490517_27_LV1016291833	GBR	0.5072628186116755
1654	is_patho	fold	20	3167312_27_LV1016291858	GBR	0.7046248339674486
1655	is_patho	fold	20	3482355_27_LV1016291844	GBR	0.7024055746464338
1656	is_patho	fold	20	3530841_27_LV1016291820	GBR	0.3407404528609324
1657	is_patho	fold	20	3150661_27_LV1016291825	GBR	0.3395564958712205
1658	is_patho	fold	20	3880724_27_LV1016291829	GBR	0.4898584605601612
1659	is_patho	fold	20	3651570_27_LV1016291830	GBR	0.47652078709395573
1660	is_patho	fold	20	3145775_27_LV1016291836	GBR	0.2721672371029964
1661	is_patho	fold	20	3261063_27_LV1016291834	GBR	0.852500855394024
1662	is_patho	fold	20	3444071_27_LV1016291854	GBR	0.44559670307658045
1663	is_patho	fold	20	3729283_27_LV1016291813	GBR	0.10259403671611425
1664	is_patho	fold	20	3603461_27_LV1016291879	GBR	0.8182663266285964
1665	is_patho	fold	20	3600447_27_LV1016291835	GBR	0.109440533391057
1666	is_patho	fold	20	3597611_27_LV1016291841	GBR	0.41749258651126797
1667	is_patho	fold	20	3381565_27_LV1016291840	GBR	0.15599163500926885
1668	is_patho	fold	20	3572766_27_LV1016291851	GBR	0.38827857773375535
1669	is_patho	fold	20	3694611_27_LV1016291867	GBR	0.6787727046751507
1670	is_patho	fold	20	3113250_27_LV1016291839	GBR	0.5690365893917684
1671	is_patho	fold	20	3602993_27_LV1016291837	GBR	0.4136954445588917
1672	is_patho	fold	20	3310190_27_LV1016291838	GBR	0.58841328898404
1673	is_patho	fold	20	3898139_27_LV1016291855	GBR	0.7872351050155639
1674	is_patho	fold	20	3353640_27_LV1016291852	GBR	0.7490040602266622
1675	is_patho	fold	20	3066856_27_LV1016291856	GBR	0.13589900902464075
1676	is_patho	fold	20	3592212_27_LV1016291875	GBR	0.6163631971478083
1677	is_patho	fold	20	3963110_27_LV1016291861	GBR	0.38244686510131837
1678	is_patho	fold	20	3840348_27_LV1016291846	GBR	0.7093885250019747
1679	is_patho	fold	20	3211050_27_LV1016291847	GBR	0.3751337211345136
1680	is_patho	fold	50	3929530_26_LV1016291803	GBR	0.6118238530316727
1681	is_patho	fold	50	3866445_26_LV1016291800	GBR	0.8168104973347944
1682	is_patho	fold	50	3029466_26_LV1016291802	GBR	0.7658585106894654
1683	is_patho	fold	50	3751142_26_LV1016291817	GBR	0.3592357065940145
1684	is_patho	fold	50	3221844_26_LV1016291822	GBR	0.18158238182456593
1685	is_patho	fold	50	3001293_26_LV1016291824	GBR	0.04066354029546721
1686	is_patho	fold	50	3467351_26_LV1016291819	GBR	0.17390620194086528
1687	is_patho	fold	50	3895318_26_LV1016291821	GBR	0.50726761526758
1688	is_patho	fold	50	3817658_26_LV1016291818	GBR	0.5197596057046434
1689	is_patho	fold	50	3279658_26_LV1016291823	GBR	0.9741655571677647
1690	is_patho	fold	50	3731349_26_LV1016291862	GBR	0.7512597695262337
1691	is_patho	fold	50	3173232_26_LV1016291827	GBR	0.7923132591203897
1692	is_patho	fold	50	3626452_26_LV1016291831	GBR	0.4805027916013069
1693	is_patho	fold	50	3911229_26_LV1016291832	GBR	0.8736398840259869
1694	is_patho	fold	50	3810520_26_LV1016291850	GBR	0.2526964174770526
1695	is_patho	fold	50	3344673_26_LV1016291853	GBR	0.14066032944667806
1696	is_patho	fold	50	3029477_26_LV1016291863	GBR	0.9639969294776088
1697	is_patho	fold	50	3566058_26_LV1016291857	GBR	0.5219306251488202
1698	is_patho	fold	50	3468019_26_LV1016291849	GBR	0.5739855559117866
1699	is_patho	fold	50	3542565_26_LV1016291860	GBR	0.8355954544368218
1700	is_patho	fold	50	3154921_26_LV1016291859	GBR	0.8395310895393118
1701	is_patho	fold	50	3142251_26_LV1016291872	GBR	0.41564598645622164
1702	is_patho	fold	50	3934056_26_LV1016291876	GBR	0.6367840542420625
1703	is_patho	fold	50	3434202_26_LV1016291865	GBR	0.8394128628248149
1704	is_patho	fold	50	3421233_26_LV1016291864	GBR	0.8158285443972795
1705	is_patho	fold	50	3396374_26_LV1016291869	GBR	0.5012490693677603
1706	is_patho	fold	50	3685826_26_LV1016291870	GBR	0.6514255139736485
1707	is_patho	fold	50	3853102_26_LV1016291826	GBR	0.2348018192642417
1708	is_patho	fold	50	3888646_26_LV1016291866	GBR	0.5014898425341668
1709	is_patho	fold	50	3567511_26_LV1016291871	GBR	0.7995764849361373
1710	is_patho	fold	50	3303055_26_LV1016291877	GBR	0.43898055652441187
1711	is_patho	fold	50	3301842_26_LV1016291873	GBR	0.06535406816136913
1712	is_patho	fold	50	3640399_26_LV1016291874	GBR	0.03229086802940695
1713	is_patho	fold	50	3654028_26_LV1016291878	GBR	0.5229768879589346
1714	is_patho	fold	50	3035114_26_LV1016291842	GBR	0.6312271365141068
1715	is_patho	fold	50	3644897_26_LV1016291843	GBR	0.3487121183166247
1716	is_patho	fold	50	3681993_26_LV1016291845	GBR	0.6587269892961579
1717	is_patho	fold	50	3982030_26_LV1016291848	GBR	0.1672954062351716
1718	is_patho	fold	50	3603443_26_LV1016291828	GBR	0.5878636887174751
1719	is_patho	fold	50	3042068_26_LV1016291868	GBR	0.8585810439428762
1720	is_patho	fold	50	3669121_27_LV1016291804	GBR	0.5958387330613302
1721	is_patho	fold	50	3508246_27_LV1016291801	GBR	0.5384443199755012
1722	is_patho	fold	50	3699400_27_LV1016291815	GBR	0.1888723542016222
1723	is_patho	fold	50	3933595_27_LV1016291805	GBR	0.343160964572411
1724	is_patho	fold	50	3063398_27_LV1016291807	GBR	0.8573315114424778
1725	is_patho	fold	50	3476548_27_LV1016291806	GBR	0.07995702730963308
1726	is_patho	fold	50	3161922_27_LV1016291808	GBR	0.3468684414009848
1727	is_patho	fold	50	3763424_27_LV1016291812	GBR	0.23454278726132452
1728	is_patho	fold	50	3902406_27_LV1016291810	GBR	0.42927717176745106
1729	is_patho	fold	50	3431423_27_LV1016291809	GBR	0.0737048506906505
1730	is_patho	fold	50	3278587_27_LV1016291811	GBR	0.4525814795171332
1731	is_patho	fold	50	3820503_27_LV1016291814	GBR	0.9150018340565954
1732	is_patho	fold	50	3737625_27_LV1016291816	GBR	0.952767345567681
1733	is_patho	fold	50	3490517_27_LV1016291833	GBR	0.3771341622256631
1734	is_patho	fold	50	3167312_27_LV1016291858	GBR	0.6840279230471031
1735	is_patho	fold	50	3482355_27_LV1016291844	GBR	0.7343525264450877
1736	is_patho	fold	50	3530841_27_LV1016291820	GBR	0.08240905229924288
1737	is_patho	fold	50	3150661_27_LV1016291825	GBR	0.19188395802267796
1738	is_patho	fold	50	3880724_27_LV1016291829	GBR	0.49570739596351365
1739	is_patho	fold	50	3651570_27_LV1016291830	GBR	0.3996066365114099
1740	is_patho	fold	50	3145775_27_LV1016291836	GBR	0.10938855117435609
1741	is_patho	fold	50	3261063_27_LV1016291834	GBR	0.9079912787642914
1742	is_patho	fold	50	3444071_27_LV1016291854	GBR	0.6585595828793389
1743	is_patho	fold	50	3729283_27_LV1016291813	GBR	0.033145961377033475
1744	is_patho	fold	50	3603461_27_LV1016291879	GBR	0.9171355829525065
1745	is_patho	fold	50	3600447_27_LV1016291835	GBR	0.06935536685004434
1746	is_patho	fold	50	3597611_27_LV1016291841	GBR	0.35858338326294725
1747	is_patho	fold	50	3381565_27_LV1016291840	GBR	0.08885106845506163
1748	is_patho	fold	50	3572766_27_LV1016291851	GBR	0.22302174506388253
1749	is_patho	fold	50	3694611_27_LV1016291867	GBR	0.5652667177933656
1750	is_patho	fold	50	3113250_27_LV1016291839	GBR	0.42912259215019183
1751	is_patho	fold	50	3602993_27_LV1016291837	GBR	0.5840547782793929
1752	is_patho	fold	50	3310190_27_LV1016291838	GBR	0.7575006706986575
1753	is_patho	fold	50	3898139_27_LV1016291855	GBR	0.7683145778469196
1754	is_patho	fold	50	3353640_27_LV1016291852	GBR	0.8147381710244931
1755	is_patho	fold	50	3066856_27_LV1016291856	GBR	0.30125010882253533
1756	is_patho	fold	50	3592212_27_LV1016291875	GBR	0.47371226410341105
1757	is_patho	fold	50	3963110_27_LV1016291861	GBR	0.0740451972298325
1758	is_patho	fold	50	3840348_27_LV1016291846	GBR	0.6721547975020002
1759	is_patho	fold	50	3211050_27_LV1016291847	GBR	0.2499145376288694
1760	is_patho	fold	95	3929530_26_LV1016291803	GBR	0.3529652291952414
1761	is_patho	fold	95	3866445_26_LV1016291800	GBR	0.8760177062383714
1762	is_patho	fold	95	3029466_26_LV1016291802	GBR	0.6218719264883501
1763	is_patho	fold	95	3751142_26_LV1016291817	GBR	0.40966020227385946
1764	is_patho	fold	95	3221844_26_LV1016291822	GBR	0.9652135339281774
1765	is_patho	fold	95	3001293_26_LV1016291824	GBR	0.030699776174695225
1766	is_patho	fold	95	3467351_26_LV1016291819	GBR	0.5840969681076258
1767	is_patho	fold	95	3895318_26_LV1016291821	GBR	0.9587831720001968
1768	is_patho	fold	95	3817658_26_LV1016291818	GBR	0.20425722608249355
1769	is_patho	fold	95	3279658_26_LV1016291823	GBR	0.7807063747357953
1770	is_patho	fold	95	3731349_26_LV1016291862	GBR	0.2866245624677839
1771	is_patho	fold	95	3173232_26_LV1016291827	GBR	0.3874808903178318
1772	is_patho	fold	95	3626452_26_LV1016291831	GBR	0.3913917658375753
1773	is_patho	fold	95	3911229_26_LV1016291832	GBR	0.6497066737732419
1774	is_patho	fold	95	3810520_26_LV1016291850	GBR	0.4727695068515625
1775	is_patho	fold	95	3344673_26_LV1016291853	GBR	0.7215171489120253
1776	is_patho	fold	95	3029477_26_LV1016291863	GBR	0.7246730943040572
1777	is_patho	fold	95	3566058_26_LV1016291857	GBR	0.4352675420750715
1778	is_patho	fold	95	3468019_26_LV1016291849	GBR	0.570322212303752
1779	is_patho	fold	95	3542565_26_LV1016291860	GBR	0.8105152619458398
1780	is_patho	fold	95	3154921_26_LV1016291859	GBR	0.6471419523811264
1781	is_patho	fold	95	3142251_26_LV1016291872	GBR	0.8892306736616891
1782	is_patho	fold	95	3934056_26_LV1016291876	GBR	0.33293258148522165
1783	is_patho	fold	95	3434202_26_LV1016291865	GBR	0.8103707995912418
1784	is_patho	fold	95	3421233_26_LV1016291864	GBR	0.9436440225804907
1785	is_patho	fold	95	3396374_26_LV1016291869	GBR	0.1548028923261286
1786	is_patho	fold	95	3685826_26_LV1016291870	GBR	0.8136376320543328
1787	is_patho	fold	95	3853102_26_LV1016291826	GBR	0.11514525531124124
1788	is_patho	fold	95	3888646_26_LV1016291866	GBR	0.23899388834542015
1789	is_patho	fold	95	3567511_26_LV1016291871	GBR	0.8932384362019447
1790	is_patho	fold	95	3303055_26_LV1016291877	GBR	0.7761522749447666
1791	is_patho	fold	95	3301842_26_LV1016291873	GBR	0.016883057080304905
1792	is_patho	fold	95	3640399_26_LV1016291874	GBR	0.25516877106374114
1793	is_patho	fold	95	3654028_26_LV1016291878	GBR	0.7816800092406009
1794	is_patho	fold	95	3035114_26_LV1016291842	GBR	0.22715863488640609
1795	is_patho	fold	95	3644897_26_LV1016291843	GBR	0.1839177942904018
1796	is_patho	fold	95	3681993_26_LV1016291845	GBR	0.11606891008119004
1797	is_patho	fold	95	3982030_26_LV1016291848	GBR	0.3439805813160993
1798	is_patho	fold	95	3603443_26_LV1016291828	GBR	0.6505402735117745
1799	is_patho	fold	95	3042068_26_LV1016291868	GBR	0.27056333881698136
1800	is_patho	fold	95	3669121_27_LV1016291804	GBR	0.6142917312330876
1801	is_patho	fold	95	3508246_27_LV1016291801	GBR	0.7483912914628504
1802	is_patho	fold	95	3699400_27_LV1016291815	GBR	0.3617568527142461
1803	is_patho	fold	95	3933595_27_LV1016291805	GBR	0.31880860864047356
1804	is_patho	fold	95	3063398_27_LV1016291807	GBR	0.7770956427019037
1805	is_patho	fold	95	3476548_27_LV1016291806	GBR	0.06543074009999314
1806	is_patho	fold	95	3161922_27_LV1016291808	GBR	0.07007779159911035
1807	is_patho	fold	95	3763424_27_LV1016291812	GBR	0.08448518291745478
1808	is_patho	fold	95	3902406_27_LV1016291810	GBR	0.6322410040007543
1809	is_patho	fold	95	3431423_27_LV1016291809	GBR	0.8012044935287342
1810	is_patho	fold	95	3278587_27_LV1016291811	GBR	0.21662843731495451
1811	is_patho	fold	95	3820503_27_LV1016291814	GBR	0.5472422171315616
1812	is_patho	fold	95	3737625_27_LV1016291816	GBR	0.5732958966439232
1813	is_patho	fold	95	3490517_27_LV1016291833	GBR	0.23626108096156423
1814	is_patho	fold	95	3167312_27_LV1016291858	GBR	0.3532674738990466
1815	is_patho	fold	95	3482355_27_LV1016291844	GBR	0.9619004024068011
1816	is_patho	fold	95	3530841_27_LV1016291820	GBR	0.43270034493642834
1817	is_patho	fold	95	3150661_27_LV1016291825	GBR	0.594717724177747
1818	is_patho	fold	95	3880724_27_LV1016291829	GBR	0.03989569832441541
1819	is_patho	fold	95	3651570_27_LV1016291830	GBR	0.5022276131271692
1820	is_patho	fold	95	3145775_27_LV1016291836	GBR	0.3134045298226111
1821	is_patho	fold	95	3261063_27_LV1016291834	GBR	0.8421386614659329
1822	is_patho	fold	95	3444071_27_LV1016291854	GBR	0.9373012507554798
1823	is_patho	fold	95	3729283_27_LV1016291813	GBR	0.0860594200623219
1824	is_patho	fold	95	3603461_27_LV1016291879	GBR	0.9112897751630328
1825	is_patho	fold	95	3600447_27_LV1016291835	GBR	0.46369770699397284
1826	is_patho	fold	95	3597611_27_LV1016291841	GBR	0.8235926811714097
1827	is_patho	fold	95	3381565_27_LV1016291840	GBR	0.02024304771480119
1828	is_patho	fold	95	3572766_27_LV1016291851	GBR	0.7429157353008552
1829	is_patho	fold	95	3694611_27_LV1016291867	GBR	0.599343192358422
1830	is_patho	fold	95	3113250_27_LV1016291839	GBR	0.3368694608925485
1831	is_patho	fold	95	3602993_27_LV1016291837	GBR	0.24376025714373126
1832	is_patho	fold	95	3310190_27_LV1016291838	GBR	0.9239183818321792
1833	is_patho	fold	95	3898139_27_LV1016291855	GBR	0.8369813716566455
1834	is_patho	fold	95	3353640_27_LV1016291852	GBR	0.9338633884284175
1835	is_patho	fold	95	3066856_27_LV1016291856	GBR	0.8380988740733408
1836	is_patho	fold	95	3592212_27_LV1016291875	GBR	0.5306516081145233
1837	is_patho	fold	95	3963110_27_LV1016291861	GBR	0.09284447441449901
1838	is_patho	fold	95	3840348_27_LV1016291846	GBR	0.4001274248958617
1839	is_patho	fold	95	3211050_27_LV1016291847	GBR	0.1220047604734782
1840	is_patho	fold	100	3929530_26_LV1016291803	GBR	0.610478035706284
1841	is_patho	fold	100	3866445_26_LV1016291800	GBR	0.7562037321694349
1842	is_patho	fold	100	3029466_26_LV1016291802	GBR	0.9802614093282892
1843	is_patho	fold	100	3751142_26_LV1016291817	GBR	0.365107797790058
1844	is_patho	fold	100	3221844_26_LV1016291822	GBR	0.9438411394293977
1845	is_patho	fold	100	3001293_26_LV1016291824	GBR	0.01307885330838072
1846	is_patho	fold	100	3467351_26_LV1016291819	GBR	0.9332312485395612
1847	is_patho	fold	100	3895318_26_LV1016291821	GBR	0.8802864087599711
1848	is_patho	fold	100	3817658_26_LV1016291818	GBR	0.14707344392288457
1849	is_patho	fold	100	3279658_26_LV1016291823	GBR	0.7900476249999189
1850	is_patho	fold	100	3731349_26_LV1016291862	GBR	0.06228883523824359
1851	is_patho	fold	100	3173232_26_LV1016291827	GBR	0.3237393460755458
1852	is_patho	fold	100	3626452_26_LV1016291831	GBR	0.553297277101282
1853	is_patho	fold	100	3911229_26_LV1016291832	GBR	0.45432650270749075
1854	is_patho	fold	100	3810520_26_LV1016291850	GBR	0.13256339450914667
1855	is_patho	fold	100	3344673_26_LV1016291853	GBR	0.29564177947710296
1856	is_patho	fold	100	3029477_26_LV1016291863	GBR	0.9359046256524791
1857	is_patho	fold	100	3566058_26_LV1016291857	GBR	0.48051735766900694
1858	is_patho	fold	100	3468019_26_LV1016291849	GBR	0.4805437892183122
1859	is_patho	fold	100	3542565_26_LV1016291860	GBR	0.9194425715773621
1860	is_patho	fold	100	3154921_26_LV1016291859	GBR	0.7228629988079087
1861	is_patho	fold	100	3142251_26_LV1016291872	GBR	0.8044095060486683
1862	is_patho	fold	100	3934056_26_LV1016291876	GBR	0.045258644453511104
1863	is_patho	fold	100	3434202_26_LV1016291865	GBR	0.08548160646575818
1864	is_patho	fold	100	3421233_26_LV1016291864	GBR	0.5072601845856117
1865	is_patho	fold	100	3396374_26_LV1016291869	GBR	0.16279217818711125
1866	is_patho	fold	100	3685826_26_LV1016291870	GBR	0.4791046729464357
1867	is_patho	fold	100	3853102_26_LV1016291826	GBR	0.3400689562022576
1868	is_patho	fold	100	3888646_26_LV1016291866	GBR	0.18952699472074563
1869	is_patho	fold	100	3567511_26_LV1016291871	GBR	0.7443479203321186
1870	is_patho	fold	100	3303055_26_LV1016291877	GBR	0.6410585892552548
1871	is_patho	fold	100	3301842_26_LV1016291873	GBR	0.17516150641632944
1872	is_patho	fold	100	3640399_26_LV1016291874	GBR	0.22060250802619438
1873	is_patho	fold	100	3654028_26_LV1016291878	GBR	0.816467101108494
1874	is_patho	fold	100	3035114_26_LV1016291842	GBR	0.1605415381753843
1875	is_patho	fold	100	3644897_26_LV1016291843	GBR	0.6909818379416859
1876	is_patho	fold	100	3681993_26_LV1016291845	GBR	0.3736581311417673
1877	is_patho	fold	100	3982030_26_LV1016291848	GBR	0.2972054947430133
1878	is_patho	fold	100	3603443_26_LV1016291828	GBR	0.8211057362461337
1879	is_patho	fold	100	3042068_26_LV1016291868	GBR	0.1305035609576102
1880	is_patho	fold	100	3669121_27_LV1016291804	GBR	0.9222335880304927
1881	is_patho	fold	100	3508246_27_LV1016291801	GBR	0.8690282185811427
1882	is_patho	fold	100	3699400_27_LV1016291815	GBR	0.6771522273131537
1883	is_patho	fold	100	3933595_27_LV1016291805	GBR	0.4926842261220603
1884	is_patho	fold	100	3063398_27_LV1016291807	GBR	0.5090477554381688
1885	is_patho	fold	100	3476548_27_LV1016291806	GBR	0.4711989965190874
1886	is_patho	fold	100	3161922_27_LV1016291808	GBR	0.009844569949371511
1887	is_patho	fold	100	3763424_27_LV1016291812	GBR	0.02112366272241654
1888	is_patho	fold	100	3902406_27_LV1016291810	GBR	0.7701092921040481
1889	is_patho	fold	100	3431423_27_LV1016291809	GBR	0.4471879222222702
1890	is_patho	fold	100	3278587_27_LV1016291811	GBR	0.1147837955986064
1891	is_patho	fold	100	3820503_27_LV1016291814	GBR	0.750011565513818
1892	is_patho	fold	100	3737625_27_LV1016291816	GBR	0.7319657254520318
1893	is_patho	fold	100	3490517_27_LV1016291833	GBR	0.22698604320997834
1894	is_patho	fold	100	3167312_27_LV1016291858	GBR	0.9334484517885026
1895	is_patho	fold	100	3482355_27_LV1016291844	GBR	0.9059572633215769
1896	is_patho	fold	100	3530841_27_LV1016291820	GBR	0.7113048285158032
1897	is_patho	fold	100	3150661_27_LV1016291825	GBR	0.44734399086074117
1898	is_patho	fold	100	3880724_27_LV1016291829	GBR	0.02030508584193621
1899	is_patho	fold	100	3651570_27_LV1016291830	GBR	0.4946280988596081
1900	is_patho	fold	100	3145775_27_LV1016291836	GBR	0.0691190032577127
1901	is_patho	fold	100	3261063_27_LV1016291834	GBR	0.8303483437455289
1902	is_patho	fold	100	3444071_27_LV1016291854	GBR	0.7453188523954063
1903	is_patho	fold	100	3729283_27_LV1016291813	GBR	0.15776635946717102
1904	is_patho	fold	100	3603461_27_LV1016291879	GBR	0.8760404690717971
1905	is_patho	fold	100	3600447_27_LV1016291835	GBR	0.6269968616883456
1906	is_patho	fold	100	3597611_27_LV1016291841	GBR	0.5929401302800432
1907	is_patho	fold	100	3381565_27_LV1016291840	GBR	0.020377310857973126
1908	is_patho	fold	100	3572766_27_LV1016291851	GBR	0.8840679931037934
1909	is_patho	fold	100	3694611_27_LV1016291867	GBR	0.3383685699928077
1910	is_patho	fold	100	3113250_27_LV1016291839	GBR	0.10983523524960105
1911	is_patho	fold	100	3602993_27_LV1016291837	GBR	0.10715822668637341
1912	is_patho	fold	100	3310190_27_LV1016291838	GBR	0.9186554361879976
1913	is_patho	fold	100	3898139_27_LV1016291855	GBR	0.9186565123096215
1914	is_patho	fold	100	3353640_27_LV1016291852	GBR	0.8293523709300956
1915	is_patho	fold	100	3066856_27_LV1016291856	GBR	0.9291911955593032
1916	is_patho	fold	100	3592212_27_LV1016291875	GBR	0.7763304003415433
1917	is_patho	fold	100	3963110_27_LV1016291861	GBR	0.25115223619528
1918	is_patho	fold	100	3840348_27_LV1016291846	GBR	0.6137265668190232
1919	is_patho	fold	100	3211050_27_LV1016291847	GBR	0.5132285925953689
1920	is_patho	exist	0	3929530_26_LV1016291803	GBR	0.49220368058646924
1921	is_patho	exist	0	3866445_26_LV1016291800	GBR	0.48859343928049304
1922	is_patho	exist	0	3029466_26_LV1016291802	GBR	0.5003630638826765
1923	is_patho	exist	0	3751142_26_LV1016291817	GBR	0.4798147165674422
1924	is_patho	exist	0	3221844_26_LV1016291822	GBR	0.5057553273611032
1925	is_patho	exist	0	3001293_26_LV1016291824	GBR	0.4710763717200291
1926	is_patho	exist	0	3467351_26_LV1016291819	GBR	0.4925296754262106
1927	is_patho	exist	0	3895318_26_LV1016291821	GBR	0.49866680630479504
1928	is_patho	exist	0	3817658_26_LV1016291818	GBR	0.4984284390991748
1929	is_patho	exist	0	3279658_26_LV1016291823	GBR	0.5002936510945469
1930	is_patho	exist	0	3731349_26_LV1016291862	GBR	0.4961348721440792
1931	is_patho	exist	0	3173232_26_LV1016291827	GBR	0.48739746569363407
1932	is_patho	exist	0	3626452_26_LV1016291831	GBR	0.4831960831214575
1933	is_patho	exist	0	3911229_26_LV1016291832	GBR	0.5027152032662645
1934	is_patho	exist	0	3810520_26_LV1016291850	GBR	0.4934687308115596
1935	is_patho	exist	0	3344673_26_LV1016291853	GBR	0.4876902301195108
1936	is_patho	exist	0	3029477_26_LV1016291863	GBR	0.4948569280438858
1937	is_patho	exist	0	3566058_26_LV1016291857	GBR	0.499447166929338
1938	is_patho	exist	0	3468019_26_LV1016291849	GBR	0.4916847505886121
1939	is_patho	exist	0	3542565_26_LV1016291860	GBR	0.49696760056718625
1940	is_patho	exist	0	3154921_26_LV1016291859	GBR	0.49476399189289033
1941	is_patho	exist	0	3142251_26_LV1016291872	GBR	0.4951993763719756
1942	is_patho	exist	0	3934056_26_LV1016291876	GBR	0.49041457151460655
1943	is_patho	exist	0	3434202_26_LV1016291865	GBR	0.506495217118584
1944	is_patho	exist	0	3421233_26_LV1016291864	GBR	0.5017505097596063
1945	is_patho	exist	0	3396374_26_LV1016291869	GBR	0.4840374868995415
1946	is_patho	exist	0	3685826_26_LV1016291870	GBR	0.4922726505740244
1947	is_patho	exist	0	3853102_26_LV1016291826	GBR	0.4897287779530483
1948	is_patho	exist	0	3888646_26_LV1016291866	GBR	0.5015468166180033
1949	is_patho	exist	0	3567511_26_LV1016291871	GBR	0.503244352047323
1950	is_patho	exist	0	3303055_26_LV1016291877	GBR	0.48793441172167573
1951	is_patho	exist	0	3301842_26_LV1016291873	GBR	0.4880279307883755
1952	is_patho	exist	0	3640399_26_LV1016291874	GBR	0.504568899211494
1953	is_patho	exist	0	3654028_26_LV1016291878	GBR	0.5072005790486561
1954	is_patho	exist	0	3035114_26_LV1016291842	GBR	0.49589630916111105
1955	is_patho	exist	0	3644897_26_LV1016291843	GBR	0.489430867850426
1956	is_patho	exist	0	3681993_26_LV1016291845	GBR	0.5002628739568568
1957	is_patho	exist	0	3982030_26_LV1016291848	GBR	0.5061758802424465
1958	is_patho	exist	0	3603443_26_LV1016291828	GBR	0.4957944100981981
1959	is_patho	exist	0	3042068_26_LV1016291868	GBR	0.5068915744752571
1960	is_patho	exist	0	3669121_27_LV1016291804	GBR	0.4984337371254502
1961	is_patho	exist	0	3508246_27_LV1016291801	GBR	0.508477749540419
1962	is_patho	exist	0	3699400_27_LV1016291815	GBR	0.5046587090102042
1963	is_patho	exist	0	3933595_27_LV1016291805	GBR	0.5095054073874736
1964	is_patho	exist	0	3063398_27_LV1016291807	GBR	0.5064482593647368
1965	is_patho	exist	0	3476548_27_LV1016291806	GBR	0.4997624239075804
1966	is_patho	exist	0	3161922_27_LV1016291808	GBR	0.4939906486301256
1967	is_patho	exist	0	3763424_27_LV1016291812	GBR	0.49632179060524506
1968	is_patho	exist	0	3902406_27_LV1016291810	GBR	0.4914677392020025
1969	is_patho	exist	0	3431423_27_LV1016291809	GBR	0.5027564014497098
1970	is_patho	exist	0	3278587_27_LV1016291811	GBR	0.5140570209833178
1971	is_patho	exist	0	3820503_27_LV1016291814	GBR	0.5116348410837249
1972	is_patho	exist	0	3737625_27_LV1016291816	GBR	0.5044263120888511
1973	is_patho	exist	0	3490517_27_LV1016291833	GBR	0.507432784516423
1974	is_patho	exist	0	3167312_27_LV1016291858	GBR	0.5079426847533737
1975	is_patho	exist	0	3482355_27_LV1016291844	GBR	0.5048145308907204
1976	is_patho	exist	0	3530841_27_LV1016291820	GBR	0.5026362696666616
1977	is_patho	exist	0	3150661_27_LV1016291825	GBR	0.5045766161921347
1978	is_patho	exist	0	3880724_27_LV1016291829	GBR	0.5145660254875112
1979	is_patho	exist	0	3651570_27_LV1016291830	GBR	0.49899208209298074
1980	is_patho	exist	0	3145775_27_LV1016291836	GBR	0.5053992435320527
1981	is_patho	exist	0	3261063_27_LV1016291834	GBR	0.5112607875728591
1982	is_patho	exist	0	3444071_27_LV1016291854	GBR	0.5183014268883602
1983	is_patho	exist	0	3729283_27_LV1016291813	GBR	0.5045006350024969
1984	is_patho	exist	0	3603461_27_LV1016291879	GBR	0.5099159783527777
1985	is_patho	exist	0	3600447_27_LV1016291835	GBR	0.5008969308909107
1986	is_patho	exist	0	3597611_27_LV1016291841	GBR	0.49121665144704196
1987	is_patho	exist	0	3381565_27_LV1016291840	GBR	0.4929785210316771
1988	is_patho	exist	0	3572766_27_LV1016291851	GBR	0.5033423783870069
1989	is_patho	exist	0	3694611_27_LV1016291867	GBR	0.5355874211379845
1990	is_patho	exist	0	3113250_27_LV1016291839	GBR	0.4943728984725036
1991	is_patho	exist	0	3602993_27_LV1016291837	GBR	0.49730276038621063
1992	is_patho	exist	0	3310190_27_LV1016291838	GBR	0.5088834152151558
1993	is_patho	exist	0	3898139_27_LV1016291855	GBR	0.5066372011376717
1994	is_patho	exist	0	3353640_27_LV1016291852	GBR	0.5155374895722082
1995	is_patho	exist	0	3066856_27_LV1016291856	GBR	0.49625620558581107
1996	is_patho	exist	0	3592212_27_LV1016291875	GBR	0.5088542785839809
1997	is_patho	exist	0	3963110_27_LV1016291861	GBR	0.5024195621921255
1998	is_patho	exist	0	3840348_27_LV1016291846	GBR	0.5088144918966092
[truncated: 6,961 more rows]
