# Supplementary material for: Systemic antibody responses against human microbiota flagellins are overrepresented in chronic fatigue syndrome patients
Source: Sci Adv. 2022 Sep 23;8(38):eabq2422. doi: 10.1126/sciadv.abq2422 (PMC11580831; doi:10.1126/sciadv.abq2422)
Supplement: Supplementary file 3 — Supporting Data and Code [file sciadv.abq2422_supporting_data_and_code.zip › PhageIPSeq_CFS-main/PhageIPSeq_CFS/Data/Predictions/GBR_predictions.csv]

with_oligos	with_bloodtests	subgroup	data_type	threshold_percent	sample_id	0
True	True	is_PNP	fold	0	3929530_26_LV1016291803	0.5060477381591403
True	True	is_PNP	fold	0	3866445_26_LV1016291800	0.4927845130033414
True	True	is_PNP	fold	0	3029466_26_LV1016291802	0.5102362287912552
True	True	is_PNP	fold	0	3751142_26_LV1016291817	0.5098858645608876
True	True	is_PNP	fold	0	3221844_26_LV1016291822	0.48846757544981884
True	True	is_PNP	fold	0	3001293_26_LV1016291824	0.49314245708281623
True	True	is_PNP	fold	0	3467351_26_LV1016291819	0.5054778278190435
True	True	is_PNP	fold	0	3895318_26_LV1016291821	0.4923153908475483
True	True	is_PNP	fold	0	3817658_26_LV1016291818	0.4958889163768115
True	True	is_PNP	fold	0	3279658_26_LV1016291823	0.4880312033186276
True	True	is_PNP	fold	0	3731349_26_LV1016291862	0.491104921712668
True	True	is_PNP	fold	0	3173232_26_LV1016291827	0.49615370656531843
True	True	is_PNP	fold	0	3626452_26_LV1016291831	0.48960516906135854
True	True	is_PNP	fold	0	3911229_26_LV1016291832	0.5002773004601132
True	True	is_PNP	fold	0	3810520_26_LV1016291850	0.4909731006382001
True	True	is_PNP	fold	0	3344673_26_LV1016291853	0.4837744850123054
True	True	is_PNP	fold	0	3029477_26_LV1016291863	0.49139295518279935
True	True	is_PNP	fold	0	3566058_26_LV1016291857	0.5057921192277302
True	True	is_PNP	fold	0	3468019_26_LV1016291849	0.5094124321559171
True	True	is_PNP	fold	0	3542565_26_LV1016291860	0.5041828319076426
True	True	is_PNP	fold	0	3154921_26_LV1016291859	0.5012943341833949
True	True	is_PNP	fold	0	3142251_26_LV1016291872	0.4977712034338319
True	True	is_PNP	fold	0	3934056_26_LV1016291876	0.49549641213840423
True	True	is_PNP	fold	0	3434202_26_LV1016291865	0.5084132244324863
True	True	is_PNP	fold	0	3421233_26_LV1016291864	0.5141554344603395
True	True	is_PNP	fold	0	3396374_26_LV1016291869	0.5032308656182353
True	True	is_PNP	fold	0	3685826_26_LV1016291870	0.49431164581437986
True	True	is_PNP	fold	0	3853102_26_LV1016291826	0.48538737824139605
True	True	is_PNP	fold	0	3888646_26_LV1016291866	0.5017133325610329
True	True	is_PNP	fold	0	3567511_26_LV1016291871	0.4755289797373635
True	True	is_PNP	fold	0	3303055_26_LV1016291877	0.48936482581699187
True	True	is_PNP	fold	0	3301842_26_LV1016291873	0.49437926116146
True	True	is_PNP	fold	0	3640399_26_LV1016291874	0.5004340187126527
True	True	is_PNP	fold	0	3654028_26_LV1016291878	0.49591438983906083
True	True	is_PNP	fold	0	3035114_26_LV1016291842	0.49591271094894934
True	True	is_PNP	fold	0	3644897_26_LV1016291843	0.48340721698850037
True	True	is_PNP	fold	0	3681993_26_LV1016291845	0.4916535885654799
True	True	is_PNP	fold	0	3982030_26_LV1016291848	0.498050609137869
True	True	is_PNP	fold	0	3603443_26_LV1016291828	0.4995429354687151
True	True	is_PNP	fold	0	3042068_26_LV1016291868	0.5060881420242429
True	True	is_PNP	fold	0	3669121_27_LV1016291804	0.4921530645848897
True	True	is_PNP	fold	0	3508246_27_LV1016291801	0.5043847414616649
True	True	is_PNP	fold	0	3699400_27_LV1016291815	0.5044164017636054
True	True	is_PNP	fold	0	3933595_27_LV1016291805	0.5093627442134361
True	True	is_PNP	fold	0	3063398_27_LV1016291807	0.5208530759380662
True	True	is_PNP	fold	0	3476548_27_LV1016291806	0.506898447849375
True	True	is_PNP	fold	0	3161922_27_LV1016291808	0.5222941701284206
True	True	is_PNP	fold	0	3763424_27_LV1016291812	0.49901175017578836
True	True	is_PNP	fold	0	3902406_27_LV1016291810	0.4941626552936007
True	True	is_PNP	fold	0	3431423_27_LV1016291809	0.5074158602022442
True	True	is_PNP	fold	0	3278587_27_LV1016291811	0.5100911199369513
True	True	is_PNP	fold	0	3820503_27_LV1016291814	0.4951023620137149
True	True	is_PNP	fold	0	3737625_27_LV1016291816	0.5039268825893441
True	True	is_PNP	fold	0	3490517_27_LV1016291833	0.5190755872691414
True	True	is_PNP	fold	0	3167312_27_LV1016291858	0.5077457611452695
True	True	is_PNP	fold	0	3482355_27_LV1016291844	0.4951426001704129
True	True	is_PNP	fold	0	3530841_27_LV1016291820	0.5016996732983651
True	True	is_PNP	fold	0	3150661_27_LV1016291825	0.49995589547683944
True	True	is_PNP	fold	0	3880724_27_LV1016291829	0.4953777380742224
True	True	is_PNP	fold	0	3651570_27_LV1016291830	0.5030783460117575
True	True	is_PNP	fold	0	3145775_27_LV1016291836	0.5043460594472576
True	True	is_PNP	fold	0	3261063_27_LV1016291834	0.4914700480110131
True	True	is_PNP	fold	0	3444071_27_LV1016291854	0.48745961364311785
True	True	is_PNP	fold	0	3729283_27_LV1016291813	0.49743527448513775
True	True	is_PNP	fold	0	3603461_27_LV1016291879	0.5089324955562858
True	True	is_PNP	fold	0	3600447_27_LV1016291835	0.516978209600402
True	True	is_PNP	fold	0	3597611_27_LV1016291841	0.498923720591158
True	True	is_PNP	fold	0	3381565_27_LV1016291840	0.49860086370030093
True	True	is_PNP	fold	0	3572766_27_LV1016291851	0.5036449462690931
True	True	is_PNP	fold	0	3694611_27_LV1016291867	0.5165790634709861
True	True	is_PNP	fold	0	3113250_27_LV1016291839	0.504347519307555
True	True	is_PNP	fold	0	3602993_27_LV1016291837	0.50091040120133
True	True	is_PNP	fold	0	3310190_27_LV1016291838	0.4965915869666034
True	True	is_PNP	fold	0	3898139_27_LV1016291855	0.511360408205941
True	True	is_PNP	fold	0	3353640_27_LV1016291852	0.5179025284570953
True	True	is_PNP	fold	0	3066856_27_LV1016291856	0.4886998120055327
True	True	is_PNP	fold	0	3592212_27_LV1016291875	0.506479192629758
True	True	is_PNP	fold	0	3963110_27_LV1016291861	0.509593321247911
True	True	is_PNP	fold	0	3840348_27_LV1016291846	0.4945237789349461
True	True	is_PNP	fold	0	3211050_27_LV1016291847	0.514336485185394
True	True	is_PNP	fold	1	3929530_26_LV1016291803	0.5143626255917109
True	True	is_PNP	fold	1	3866445_26_LV1016291800	0.48973622562659264
True	True	is_PNP	fold	1	3029466_26_LV1016291802	0.4969270157450195
True	True	is_PNP	fold	1	3751142_26_LV1016291817	0.5064068604070514
True	True	is_PNP	fold	1	3221844_26_LV1016291822	0.4932052751844437
True	True	is_PNP	fold	1	3001293_26_LV1016291824	0.4904598341794227
True	True	is_PNP	fold	1	3467351_26_LV1016291819	0.49816311725130796
True	True	is_PNP	fold	1	3895318_26_LV1016291821	0.48963434460629873
True	True	is_PNP	fold	1	3817658_26_LV1016291818	0.485594218193321
True	True	is_PNP	fold	1	3279658_26_LV1016291823	0.4946351082456112
True	True	is_PNP	fold	1	3731349_26_LV1016291862	0.48943443777267315
True	True	is_PNP	fold	1	3173232_26_LV1016291827	0.4961762073820622
True	True	is_PNP	fold	1	3626452_26_LV1016291831	0.4847906352597406
True	True	is_PNP	fold	1	3911229_26_LV1016291832	0.506633334173344
True	True	is_PNP	fold	1	3810520_26_LV1016291850	0.5043081950342201
True	True	is_PNP	fold	1	3344673_26_LV1016291853	0.4887231941580482
True	True	is_PNP	fold	1	3029477_26_LV1016291863	0.49087615978208476
True	True	is_PNP	fold	1	3566058_26_LV1016291857	0.49376739877260173
True	True	is_PNP	fold	1	3468019_26_LV1016291849	0.4957847455984336
True	True	is_PNP	fold	1	3542565_26_LV1016291860	0.5113443946647348
True	True	is_PNP	fold	1	3154921_26_LV1016291859	0.4959933547120851
True	True	is_PNP	fold	1	3142251_26_LV1016291872	0.48417296455060443
True	True	is_PNP	fold	1	3934056_26_LV1016291876	0.49641170392058653
True	True	is_PNP	fold	1	3434202_26_LV1016291865	0.49998359593552116
True	True	is_PNP	fold	1	3421233_26_LV1016291864	0.5130201184726958
True	True	is_PNP	fold	1	3396374_26_LV1016291869	0.4935679791406466
True	True	is_PNP	fold	1	3685826_26_LV1016291870	0.4886833025671905
True	True	is_PNP	fold	1	3853102_26_LV1016291826	0.49857754722279796
True	True	is_PNP	fold	1	3888646_26_LV1016291866	0.5102542501072759
True	True	is_PNP	fold	1	3567511_26_LV1016291871	0.48155878444636024
True	True	is_PNP	fold	1	3303055_26_LV1016291877	0.4936038608940392
True	True	is_PNP	fold	1	3301842_26_LV1016291873	0.48468700273199966
True	True	is_PNP	fold	1	3640399_26_LV1016291874	0.5018843564740791
True	True	is_PNP	fold	1	3654028_26_LV1016291878	0.4930703127558287
True	True	is_PNP	fold	1	3035114_26_LV1016291842	0.4951795686431416
True	True	is_PNP	fold	1	3644897_26_LV1016291843	0.4954216438928871
True	True	is_PNP	fold	1	3681993_26_LV1016291845	0.4991422168430287
True	True	is_PNP	fold	1	3982030_26_LV1016291848	0.4930971735551285
True	True	is_PNP	fold	1	3603443_26_LV1016291828	0.5044774663535381
True	True	is_PNP	fold	1	3042068_26_LV1016291868	0.5139170823135326
True	True	is_PNP	fold	1	3669121_27_LV1016291804	0.4977673748917661
True	True	is_PNP	fold	1	3508246_27_LV1016291801	0.5107059917698813
True	True	is_PNP	fold	1	3699400_27_LV1016291815	0.5014313423888627
True	True	is_PNP	fold	1	3933595_27_LV1016291805	0.5232318350565258
True	True	is_PNP	fold	1	3063398_27_LV1016291807	0.508616088624764
True	True	is_PNP	fold	1	3476548_27_LV1016291806	0.4910441272586787
True	True	is_PNP	fold	1	3161922_27_LV1016291808	0.5168376135941477
True	True	is_PNP	fold	1	3763424_27_LV1016291812	0.5181961601569186
True	True	is_PNP	fold	1	3902406_27_LV1016291810	0.5027512510602581
True	True	is_PNP	fold	1	3431423_27_LV1016291809	0.5060149250834091
True	True	is_PNP	fold	1	3278587_27_LV1016291811	0.4839929351885074
True	True	is_PNP	fold	1	3820503_27_LV1016291814	0.48058048831721656
True	True	is_PNP	fold	1	3737625_27_LV1016291816	0.4889113847551627
True	True	is_PNP	fold	1	3490517_27_LV1016291833	0.5170545344883806
True	True	is_PNP	fold	1	3167312_27_LV1016291858	0.5002636607278504
True	True	is_PNP	fold	1	3482355_27_LV1016291844	0.4922983136184964
True	True	is_PNP	fold	1	3530841_27_LV1016291820	0.5043596258035846
True	True	is_PNP	fold	1	3150661_27_LV1016291825	0.4995193065575686
True	True	is_PNP	fold	1	3880724_27_LV1016291829	0.502566322468315
True	True	is_PNP	fold	1	3651570_27_LV1016291830	0.5057700048610774
True	True	is_PNP	fold	1	3145775_27_LV1016291836	0.5000670242621629
True	True	is_PNP	fold	1	3261063_27_LV1016291834	0.49560597783477256
True	True	is_PNP	fold	1	3444071_27_LV1016291854	0.5061186870009182
True	True	is_PNP	fold	1	3729283_27_LV1016291813	0.5116093513065857
True	True	is_PNP	fold	1	3603461_27_LV1016291879	0.5015850623028096
True	True	is_PNP	fold	1	3600447_27_LV1016291835	0.4994819077346501
True	True	is_PNP	fold	1	3597611_27_LV1016291841	0.5015322063950389
True	True	is_PNP	fold	1	3381565_27_LV1016291840	0.5081972426262445
True	True	is_PNP	fold	1	3572766_27_LV1016291851	0.5010774657608901
True	True	is_PNP	fold	1	3694611_27_LV1016291867	0.5091189810149699
True	True	is_PNP	fold	1	3113250_27_LV1016291839	0.5114029567165284
True	True	is_PNP	fold	1	3602993_27_LV1016291837	0.501046396756005
True	True	is_PNP	fold	1	3310190_27_LV1016291838	0.49142728996910756
True	True	is_PNP	fold	1	3898139_27_LV1016291855	0.5122291183153029
True	True	is_PNP	fold	1	3353640_27_LV1016291852	0.5119698953608425
True	True	is_PNP	fold	1	3066856_27_LV1016291856	0.4861595709243525
True	True	is_PNP	fold	1	3592212_27_LV1016291875	0.5059010793761538
True	True	is_PNP	fold	1	3963110_27_LV1016291861	0.5110788051532644
True	True	is_PNP	fold	1	3840348_27_LV1016291846	0.5031987758705647
True	True	is_PNP	fold	1	3211050_27_LV1016291847	0.5193788445722962
True	True	is_PNP	fold	5	3929530_26_LV1016291803	0.6464665119815038
True	True	is_PNP	fold	5	3866445_26_LV1016291800	0.4553977930730839
True	True	is_PNP	fold	5	3029466_26_LV1016291802	0.6400732978618259
True	True	is_PNP	fold	5	3751142_26_LV1016291817	0.6552886347206847
True	True	is_PNP	fold	5	3221844_26_LV1016291822	0.4481157080033452
True	True	is_PNP	fold	5	3001293_26_LV1016291824	0.4616839311108955
True	True	is_PNP	fold	5	3467351_26_LV1016291819	0.6818620911577246
True	True	is_PNP	fold	5	3895318_26_LV1016291821	0.43374501093016987
True	True	is_PNP	fold	5	3817658_26_LV1016291818	0.41501962782453056
True	True	is_PNP	fold	5	3279658_26_LV1016291823	0.5703729963583105
True	True	is_PNP	fold	5	3731349_26_LV1016291862	0.49500705017911584
True	True	is_PNP	fold	5	3173232_26_LV1016291827	0.5297077269566887
True	True	is_PNP	fold	5	3626452_26_LV1016291831	0.3798939906627051
True	True	is_PNP	fold	5	3911229_26_LV1016291832	0.6002318939497818
True	True	is_PNP	fold	5	3810520_26_LV1016291850	0.5626584355595693
True	True	is_PNP	fold	5	3344673_26_LV1016291853	0.4309593089277696
True	True	is_PNP	fold	5	3029477_26_LV1016291863	0.4737758517358826
True	True	is_PNP	fold	5	3566058_26_LV1016291857	0.5512646279951672
True	True	is_PNP	fold	5	3468019_26_LV1016291849	0.6306332216992594
True	True	is_PNP	fold	5	3542565_26_LV1016291860	0.6746720250519338
True	True	is_PNP	fold	5	3154921_26_LV1016291859	0.6626296816341961
True	True	is_PNP	fold	5	3142251_26_LV1016291872	0.5088784651200289
True	True	is_PNP	fold	5	3934056_26_LV1016291876	0.42015836707359394
True	True	is_PNP	fold	5	3434202_26_LV1016291865	0.615800044226797
True	True	is_PNP	fold	5	3421233_26_LV1016291864	0.7915520228721361
True	True	is_PNP	fold	5	3396374_26_LV1016291869	0.5950871412063465
True	True	is_PNP	fold	5	3685826_26_LV1016291870	0.557369248996301
True	True	is_PNP	fold	5	3853102_26_LV1016291826	0.5900233715114771
True	True	is_PNP	fold	5	3888646_26_LV1016291866	0.5597416412309988
True	True	is_PNP	fold	5	3567511_26_LV1016291871	0.348350289152115
True	True	is_PNP	fold	5	3303055_26_LV1016291877	0.42566890241661975
True	True	is_PNP	fold	5	3301842_26_LV1016291873	0.46571890603883553
True	True	is_PNP	fold	5	3640399_26_LV1016291874	0.5649435076056794
True	True	is_PNP	fold	5	3654028_26_LV1016291878	0.6208859280585367
True	True	is_PNP	fold	5	3035114_26_LV1016291842	0.5023454038986148
True	True	is_PNP	fold	5	3644897_26_LV1016291843	0.5118193533746976
True	True	is_PNP	fold	5	3681993_26_LV1016291845	0.6687703618438527
True	True	is_PNP	fold	5	3982030_26_LV1016291848	0.5391819765744927
True	True	is_PNP	fold	5	3603443_26_LV1016291828	0.5693616919016692
True	True	is_PNP	fold	5	3042068_26_LV1016291868	0.5814888018957688
True	True	is_PNP	fold	5	3669121_27_LV1016291804	0.4218024381700791
True	True	is_PNP	fold	5	3508246_27_LV1016291801	0.49755920519510244
True	True	is_PNP	fold	5	3699400_27_LV1016291815	0.38988431331009726
True	True	is_PNP	fold	5	3933595_27_LV1016291805	0.5585541967972456
True	True	is_PNP	fold	5	3063398_27_LV1016291807	0.4836657998600775
True	True	is_PNP	fold	5	3476548_27_LV1016291806	0.40704527470847457
True	True	is_PNP	fold	5	3161922_27_LV1016291808	0.6470670318273919
True	True	is_PNP	fold	5	3763424_27_LV1016291812	0.6038443007711589
True	True	is_PNP	fold	5	3902406_27_LV1016291810	0.4849163580678677
True	True	is_PNP	fold	5	3431423_27_LV1016291809	0.459233041327001
True	True	is_PNP	fold	5	3278587_27_LV1016291811	0.4167039065137341
True	True	is_PNP	fold	5	3820503_27_LV1016291814	0.32728645502015896
True	True	is_PNP	fold	5	3737625_27_LV1016291816	0.35228338274601106
True	True	is_PNP	fold	5	3490517_27_LV1016291833	0.5853440911679989
True	True	is_PNP	fold	5	3167312_27_LV1016291858	0.4898945140101289
True	True	is_PNP	fold	5	3482355_27_LV1016291844	0.36476466131789365
True	True	is_PNP	fold	5	3530841_27_LV1016291820	0.3533494844955436
True	True	is_PNP	fold	5	3150661_27_LV1016291825	0.4480742394302463
True	True	is_PNP	fold	5	3880724_27_LV1016291829	0.4393245612112637
True	True	is_PNP	fold	5	3651570_27_LV1016291830	0.4530554436974287
True	True	is_PNP	fold	5	3145775_27_LV1016291836	0.4357470402774989
True	True	is_PNP	fold	5	3261063_27_LV1016291834	0.359479129941165
True	True	is_PNP	fold	5	3444071_27_LV1016291854	0.38471724367173166
True	True	is_PNP	fold	5	3729283_27_LV1016291813	0.4223117907442222
True	True	is_PNP	fold	5	3603461_27_LV1016291879	0.3906834815836001
True	True	is_PNP	fold	5	3600447_27_LV1016291835	0.4813040844302874
True	True	is_PNP	fold	5	3597611_27_LV1016291841	0.38476298444297774
True	True	is_PNP	fold	5	3381565_27_LV1016291840	0.3589536232614503
True	True	is_PNP	fold	5	3572766_27_LV1016291851	0.4597240212107229
True	True	is_PNP	fold	5	3694611_27_LV1016291867	0.538637108623931
True	True	is_PNP	fold	5	3113250_27_LV1016291839	0.5737338101836426
True	True	is_PNP	fold	5	3602993_27_LV1016291837	0.5138509293773766
True	True	is_PNP	fold	5	3310190_27_LV1016291838	0.36485253911937815
True	True	is_PNP	fold	5	3898139_27_LV1016291855	0.5860651892590025
True	True	is_PNP	fold	5	3353640_27_LV1016291852	0.6625495946859198
True	True	is_PNP	fold	5	3066856_27_LV1016291856	0.34519011966991153
True	True	is_PNP	fold	5	3592212_27_LV1016291875	0.47198186199929204
True	True	is_PNP	fold	5	3963110_27_LV1016291861	0.5735061356733396
True	True	is_PNP	fold	5	3840348_27_LV1016291846	0.4725030339651248
True	True	is_PNP	fold	5	3211050_27_LV1016291847	0.516479135368731
True	True	is_PNP	fold	10	3929530_26_LV1016291803	0.8136520834917899
True	True	is_PNP	fold	10	3866445_26_LV1016291800	0.40397105311536047
True	True	is_PNP	fold	10	3029466_26_LV1016291802	0.8307557233089128
True	True	is_PNP	fold	10	3751142_26_LV1016291817	0.8627105001316664
True	True	is_PNP	fold	10	3221844_26_LV1016291822	0.3897185760908709
True	True	is_PNP	fold	10	3001293_26_LV1016291824	0.4123683087940387
True	True	is_PNP	fold	10	3467351_26_LV1016291819	0.6959497682432653
True	True	is_PNP	fold	10	3895318_26_LV1016291821	0.29357894634935744
True	True	is_PNP	fold	10	3817658_26_LV1016291818	0.3215379170883562
True	True	is_PNP	fold	10	3279658_26_LV1016291823	0.5973918315785308
True	True	is_PNP	fold	10	3731349_26_LV1016291862	0.4662836824980675
True	True	is_PNP	fold	10	3173232_26_LV1016291827	0.5243505653036978
True	True	is_PNP	fold	10	3626452_26_LV1016291831	0.294078550498206
True	True	is_PNP	fold	10	3911229_26_LV1016291832	0.8049344942256464
True	True	is_PNP	fold	10	3810520_26_LV1016291850	0.6843599408106538
True	True	is_PNP	fold	10	3344673_26_LV1016291853	0.31383331146478
True	True	is_PNP	fold	10	3029477_26_LV1016291863	0.5544890470654809
True	True	is_PNP	fold	10	3566058_26_LV1016291857	0.7471172890599523
True	True	is_PNP	fold	10	3468019_26_LV1016291849	0.7958264988443402
True	True	is_PNP	fold	10	3542565_26_LV1016291860	0.8439892137317243
True	True	is_PNP	fold	10	3154921_26_LV1016291859	0.7829977289620211
True	True	is_PNP	fold	10	3142251_26_LV1016291872	0.5544502934622557
True	True	is_PNP	fold	10	3934056_26_LV1016291876	0.2530155158800552
True	True	is_PNP	fold	10	3434202_26_LV1016291865	0.7391044164719962
True	True	is_PNP	fold	10	3421233_26_LV1016291864	0.9383395133912248
True	True	is_PNP	fold	10	3396374_26_LV1016291869	0.6752088259253545
True	True	is_PNP	fold	10	3685826_26_LV1016291870	0.7043893834310947
True	True	is_PNP	fold	10	3853102_26_LV1016291826	0.6110769897856028
True	True	is_PNP	fold	10	3888646_26_LV1016291866	0.640335764512764
True	True	is_PNP	fold	10	3567511_26_LV1016291871	0.30156501276231373
True	True	is_PNP	fold	10	3303055_26_LV1016291877	0.48416300858513894
True	True	is_PNP	fold	10	3301842_26_LV1016291873	0.4962487882320194
True	True	is_PNP	fold	10	3640399_26_LV1016291874	0.7114095391029919
True	True	is_PNP	fold	10	3654028_26_LV1016291878	0.7341430681426655
True	True	is_PNP	fold	10	3035114_26_LV1016291842	0.5060198229481656
True	True	is_PNP	fold	10	3644897_26_LV1016291843	0.6045941090419867
True	True	is_PNP	fold	10	3681993_26_LV1016291845	0.8297438916538113
True	True	is_PNP	fold	10	3982030_26_LV1016291848	0.611988374428658
True	True	is_PNP	fold	10	3603443_26_LV1016291828	0.5275576777241162
True	True	is_PNP	fold	10	3042068_26_LV1016291868	0.7046122473900317
True	True	is_PNP	fold	10	3669121_27_LV1016291804	0.25274314352143573
True	True	is_PNP	fold	10	3508246_27_LV1016291801	0.3660491709894081
True	True	is_PNP	fold	10	3699400_27_LV1016291815	0.23931511735741987
True	True	is_PNP	fold	10	3933595_27_LV1016291805	0.5170734583496509
True	True	is_PNP	fold	10	3063398_27_LV1016291807	0.341756698062711
True	True	is_PNP	fold	10	3476548_27_LV1016291806	0.371288170635925
True	True	is_PNP	fold	10	3161922_27_LV1016291808	0.8353303453237151
True	True	is_PNP	fold	10	3763424_27_LV1016291812	0.626195687832274
True	True	is_PNP	fold	10	3902406_27_LV1016291810	0.2838871153233299
True	True	is_PNP	fold	10	3431423_27_LV1016291809	0.46251139972467914
True	True	is_PNP	fold	10	3278587_27_LV1016291811	0.4270938734538191
True	True	is_PNP	fold	10	3820503_27_LV1016291814	0.11554435960773343
True	True	is_PNP	fold	10	3737625_27_LV1016291816	0.2073079054166482
True	True	is_PNP	fold	10	3490517_27_LV1016291833	0.6721051583292323
True	True	is_PNP	fold	10	3167312_27_LV1016291858	0.4810567414521728
True	True	is_PNP	fold	10	3482355_27_LV1016291844	0.30464400616709714
True	True	is_PNP	fold	10	3530841_27_LV1016291820	0.1740161947914947
True	True	is_PNP	fold	10	3150661_27_LV1016291825	0.30361935249403
True	True	is_PNP	fold	10	3880724_27_LV1016291829	0.25262533293387823
True	True	is_PNP	fold	10	3651570_27_LV1016291830	0.3016514232483476
True	True	is_PNP	fold	10	3145775_27_LV1016291836	0.3297475206555021
True	True	is_PNP	fold	10	3261063_27_LV1016291834	0.15243885461298912
True	True	is_PNP	fold	10	3444071_27_LV1016291854	0.19439432025639383
True	True	is_PNP	fold	10	3729283_27_LV1016291813	0.3109831470648469
True	True	is_PNP	fold	10	3603461_27_LV1016291879	0.21907013579480408
True	True	is_PNP	fold	10	3600447_27_LV1016291835	0.3532490215061493
True	True	is_PNP	fold	10	3597611_27_LV1016291841	0.22450195850903473
True	True	is_PNP	fold	10	3381565_27_LV1016291840	0.2085026095190349
True	True	is_PNP	fold	10	3572766_27_LV1016291851	0.37601019354042375
True	True	is_PNP	fold	10	3694611_27_LV1016291867	0.647372782834886
True	True	is_PNP	fold	10	3113250_27_LV1016291839	0.6350712414942313
True	True	is_PNP	fold	10	3602993_27_LV1016291837	0.5148761984769122
True	True	is_PNP	fold	10	3310190_27_LV1016291838	0.2859949320282692
True	True	is_PNP	fold	10	3898139_27_LV1016291855	0.7365799769254974
True	True	is_PNP	fold	10	3353640_27_LV1016291852	0.8349003937534303
True	True	is_PNP	fold	10	3066856_27_LV1016291856	0.1581532860922024
True	True	is_PNP	fold	10	3592212_27_LV1016291875	0.47299201769706056
True	True	is_PNP	fold	10	3963110_27_LV1016291861	0.7002613332263399
True	True	is_PNP	fold	10	3840348_27_LV1016291846	0.3774600621468645
True	True	is_PNP	fold	10	3211050_27_LV1016291847	0.5946360414593047
True	True	is_PNP	fold	20	3929530_26_LV1016291803	0.9033807368703544
True	True	is_PNP	fold	20	3866445_26_LV1016291800	0.41076631693573007
True	True	is_PNP	fold	20	3029466_26_LV1016291802	0.956025037203664
True	True	is_PNP	fold	20	3751142_26_LV1016291817	0.9349268662277034
True	True	is_PNP	fold	20	3221844_26_LV1016291822	0.3902332141274716
True	True	is_PNP	fold	20	3001293_26_LV1016291824	0.23127993114314446
True	True	is_PNP	fold	20	3467351_26_LV1016291819	0.8070666052672519
True	True	is_PNP	fold	20	3895318_26_LV1016291821	0.12029628659763955
True	True	is_PNP	fold	20	3817658_26_LV1016291818	0.28607539995383613
True	True	is_PNP	fold	20	3279658_26_LV1016291823	0.4832873808850454
True	True	is_PNP	fold	20	3731349_26_LV1016291862	0.7139186185218322
True	True	is_PNP	fold	20	3173232_26_LV1016291827	0.5568719378997357
True	True	is_PNP	fold	20	3626452_26_LV1016291831	0.17132759499349276
True	True	is_PNP	fold	20	3911229_26_LV1016291832	0.9251593127803505
True	True	is_PNP	fold	20	3810520_26_LV1016291850	0.7938754298655712
True	True	is_PNP	fold	20	3344673_26_LV1016291853	0.23555184668362586
True	True	is_PNP	fold	20	3029477_26_LV1016291863	0.5656043455592211
True	True	is_PNP	fold	20	3566058_26_LV1016291857	0.8785406130969586
True	True	is_PNP	fold	20	3468019_26_LV1016291849	0.9141457857349039
True	True	is_PNP	fold	20	3542565_26_LV1016291860	0.9456364128262134
True	True	is_PNP	fold	20	3154921_26_LV1016291859	0.9236063593440343
True	True	is_PNP	fold	20	3142251_26_LV1016291872	0.6893368563665125
True	True	is_PNP	fold	20	3934056_26_LV1016291876	0.10174250682385995
True	True	is_PNP	fold	20	3434202_26_LV1016291865	0.8835659580043942
True	True	is_PNP	fold	20	3421233_26_LV1016291864	0.9878359163303898
True	True	is_PNP	fold	20	3396374_26_LV1016291869	0.876484998072226
True	True	is_PNP	fold	20	3685826_26_LV1016291870	0.7916921999795797
True	True	is_PNP	fold	20	3853102_26_LV1016291826	0.6976259661810768
True	True	is_PNP	fold	20	3888646_26_LV1016291866	0.7578207032974809
True	True	is_PNP	fold	20	3567511_26_LV1016291871	0.21653379474905818
True	True	is_PNP	fold	20	3303055_26_LV1016291877	0.49243988939955424
True	True	is_PNP	fold	20	3301842_26_LV1016291873	0.5410585743542881
True	True	is_PNP	fold	20	3640399_26_LV1016291874	0.8898240351144471
True	True	is_PNP	fold	20	3654028_26_LV1016291878	0.804375623579657
True	True	is_PNP	fold	20	3035114_26_LV1016291842	0.4555671818865507
True	True	is_PNP	fold	20	3644897_26_LV1016291843	0.5826153865636641
True	True	is_PNP	fold	20	3681993_26_LV1016291845	0.9210787635395562
True	True	is_PNP	fold	20	3982030_26_LV1016291848	0.7221540663517696
True	True	is_PNP	fold	20	3603443_26_LV1016291828	0.6904068606962807
True	True	is_PNP	fold	20	3042068_26_LV1016291868	0.7890092520130433
True	True	is_PNP	fold	20	3669121_27_LV1016291804	0.3672286235910678
True	True	is_PNP	fold	20	3508246_27_LV1016291801	0.368169159734279
True	True	is_PNP	fold	20	3699400_27_LV1016291815	0.07485674298205988
True	True	is_PNP	fold	20	3933595_27_LV1016291805	0.4116139341413354
True	True	is_PNP	fold	20	3063398_27_LV1016291807	0.2787467297910055
True	True	is_PNP	fold	20	3476548_27_LV1016291806	0.30099287120708845
True	True	is_PNP	fold	20	3161922_27_LV1016291808	0.754233429878251
True	True	is_PNP	fold	20	3763424_27_LV1016291812	0.4918280489636976
True	True	is_PNP	fold	20	3902406_27_LV1016291810	0.19715137260826632
True	True	is_PNP	fold	20	3431423_27_LV1016291809	0.4641200561881189
True	True	is_PNP	fold	20	3278587_27_LV1016291811	0.3552048650121173
True	True	is_PNP	fold	20	3820503_27_LV1016291814	0.02964475860410317
True	True	is_PNP	fold	20	3737625_27_LV1016291816	0.07339666194026885
True	True	is_PNP	fold	20	3490517_27_LV1016291833	0.7554249955739059
True	True	is_PNP	fold	20	3167312_27_LV1016291858	0.6127605325216304
True	True	is_PNP	fold	20	3482355_27_LV1016291844	0.4200551544554183
True	True	is_PNP	fold	20	3530841_27_LV1016291820	0.06032387767762813
True	True	is_PNP	fold	20	3150661_27_LV1016291825	0.17967644058293702
True	True	is_PNP	fold	20	3880724_27_LV1016291829	0.2385437165777974
True	True	is_PNP	fold	20	3651570_27_LV1016291830	0.1652820520878197
True	True	is_PNP	fold	20	3145775_27_LV1016291836	0.11093995569100305
True	True	is_PNP	fold	20	3261063_27_LV1016291834	0.07714940756343765
True	True	is_PNP	fold	20	3444071_27_LV1016291854	0.15561855018094556
True	True	is_PNP	fold	20	3729283_27_LV1016291813	0.1921826170019106
True	True	is_PNP	fold	20	3603461_27_LV1016291879	0.14721832129189036
True	True	is_PNP	fold	20	3600447_27_LV1016291835	0.2067740459699641
True	True	is_PNP	fold	20	3597611_27_LV1016291841	0.11487032265067591
True	True	is_PNP	fold	20	3381565_27_LV1016291840	0.07696575764959593
True	True	is_PNP	fold	20	3572766_27_LV1016291851	0.3264809442344205
True	True	is_PNP	fold	20	3694611_27_LV1016291867	0.7693871372768201
True	True	is_PNP	fold	20	3113250_27_LV1016291839	0.8137246305368168
True	True	is_PNP	fold	20	3602993_27_LV1016291837	0.591790078470198
True	True	is_PNP	fold	20	3310190_27_LV1016291838	0.1990045404164894
True	True	is_PNP	fold	20	3898139_27_LV1016291855	0.8210884749329579
True	True	is_PNP	fold	20	3353640_27_LV1016291852	0.9131979764613399
True	True	is_PNP	fold	20	3066856_27_LV1016291856	0.0869264802395075
True	True	is_PNP	fold	20	3592212_27_LV1016291875	0.5330030747288624
True	True	is_PNP	fold	20	3963110_27_LV1016291861	0.8505558223533012
True	True	is_PNP	fold	20	3840348_27_LV1016291846	0.3733188138028428
True	True	is_PNP	fold	20	3211050_27_LV1016291847	0.7189796071424248
True	True	is_PNP	fold	50	3929530_26_LV1016291803	0.440317036052461
True	True	is_PNP	fold	50	3866445_26_LV1016291800	0.5148372613760525
True	True	is_PNP	fold	50	3029466_26_LV1016291802	0.9609950638012658
True	True	is_PNP	fold	50	3751142_26_LV1016291817	0.8383977653448933
True	True	is_PNP	fold	50	3221844_26_LV1016291822	0.5793793542102489
True	True	is_PNP	fold	50	3001293_26_LV1016291824	0.5416310980010072
True	True	is_PNP	fold	50	3467351_26_LV1016291819	0.4780799105108626
True	True	is_PNP	fold	50	3895318_26_LV1016291821	0.5886251825652173
True	True	is_PNP	fold	50	3817658_26_LV1016291818	0.26079788817878363
True	True	is_PNP	fold	50	3279658_26_LV1016291823	0.4376546794404595
True	True	is_PNP	fold	50	3731349_26_LV1016291862	0.9458034805646061
True	True	is_PNP	fold	50	3173232_26_LV1016291827	0.4726492939283276
True	True	is_PNP	fold	50	3626452_26_LV1016291831	0.6482444691956569
True	True	is_PNP	fold	50	3911229_26_LV1016291832	0.8418927398529527
True	True	is_PNP	fold	50	3810520_26_LV1016291850	0.7361102291357443
True	True	is_PNP	fold	50	3344673_26_LV1016291853	0.3519910011941305
True	True	is_PNP	fold	50	3029477_26_LV1016291863	0.8065120070892837
True	True	is_PNP	fold	50	3566058_26_LV1016291857	0.6112131213790188
True	True	is_PNP	fold	50	3468019_26_LV1016291849	0.8258534769446491
True	True	is_PNP	fold	50	3542565_26_LV1016291860	0.8749125883146185
True	True	is_PNP	fold	50	3154921_26_LV1016291859	0.9405564142247059
True	True	is_PNP	fold	50	3142251_26_LV1016291872	0.6749991166971148
True	True	is_PNP	fold	50	3934056_26_LV1016291876	0.15688165243681435
True	True	is_PNP	fold	50	3434202_26_LV1016291865	0.6491605506768704
True	True	is_PNP	fold	50	3421233_26_LV1016291864	0.9624995689142213
True	True	is_PNP	fold	50	3396374_26_LV1016291869	0.965091437225479
True	True	is_PNP	fold	50	3685826_26_LV1016291870	0.42371168476835464
True	True	is_PNP	fold	50	3853102_26_LV1016291826	0.5259317391316338
True	True	is_PNP	fold	50	3888646_26_LV1016291866	0.44107374502526964
True	True	is_PNP	fold	50	3567511_26_LV1016291871	0.26510257769012574
True	True	is_PNP	fold	50	3303055_26_LV1016291877	0.7805722648171176
True	True	is_PNP	fold	50	3301842_26_LV1016291873	0.605426773965379
True	True	is_PNP	fold	50	3640399_26_LV1016291874	0.9644411520880923
True	True	is_PNP	fold	50	3654028_26_LV1016291878	0.2655437950011788
True	True	is_PNP	fold	50	3035114_26_LV1016291842	0.4203324605686478
True	True	is_PNP	fold	50	3644897_26_LV1016291843	0.601277297305443
True	True	is_PNP	fold	50	3681993_26_LV1016291845	0.8585504178994922
True	True	is_PNP	fold	50	3982030_26_LV1016291848	0.8333027342375632
True	True	is_PNP	fold	50	3603443_26_LV1016291828	0.7782232606033267
True	True	is_PNP	fold	50	3042068_26_LV1016291868	0.324274090402579
True	True	is_PNP	fold	50	3669121_27_LV1016291804	0.8080077987681767
True	True	is_PNP	fold	50	3508246_27_LV1016291801	0.27135745078074724
True	True	is_PNP	fold	50	3699400_27_LV1016291815	0.136002574452642
True	True	is_PNP	fold	50	3933595_27_LV1016291805	0.02978749728347595
True	True	is_PNP	fold	50	3063398_27_LV1016291807	0.35418467508435386
True	True	is_PNP	fold	50	3476548_27_LV1016291806	0.08341577979469735
True	True	is_PNP	fold	50	3161922_27_LV1016291808	0.11693412843362481
True	True	is_PNP	fold	50	3763424_27_LV1016291812	0.09975186421851501
True	True	is_PNP	fold	50	3902406_27_LV1016291810	0.10918801177932091
True	True	is_PNP	fold	50	3431423_27_LV1016291809	0.46238284030685134
True	True	is_PNP	fold	50	3278587_27_LV1016291811	0.28440176797231526
True	True	is_PNP	fold	50	3820503_27_LV1016291814	0.021914367482664156
True	True	is_PNP	fold	50	3737625_27_LV1016291816	0.026527447985944218
True	True	is_PNP	fold	50	3490517_27_LV1016291833	0.5791494103177446
True	True	is_PNP	fold	50	3167312_27_LV1016291858	0.7674887875127762
True	True	is_PNP	fold	50	3482355_27_LV1016291844	0.6740962141857035
True	True	is_PNP	fold	50	3530841_27_LV1016291820	0.23966755869065767
True	True	is_PNP	fold	50	3150661_27_LV1016291825	0.05809967997784391
True	True	is_PNP	fold	50	3880724_27_LV1016291829	0.4321800542685049
True	True	is_PNP	fold	50	3651570_27_LV1016291830	0.038747137757676464
True	True	is_PNP	fold	50	3145775_27_LV1016291836	0.04617876869227068
True	True	is_PNP	fold	50	3261063_27_LV1016291834	0.10163380498934425
True	True	is_PNP	fold	50	3444071_27_LV1016291854	0.19405851309281735
True	True	is_PNP	fold	50	3729283_27_LV1016291813	0.3969410145336489
True	True	is_PNP	fold	50	3603461_27_LV1016291879	0.10443996728410505
True	True	is_PNP	fold	50	3600447_27_LV1016291835	0.09374817353707521
True	True	is_PNP	fold	50	3597611_27_LV1016291841	0.25678947652058864
True	True	is_PNP	fold	50	3381565_27_LV1016291840	0.16414316538907522
True	True	is_PNP	fold	50	3572766_27_LV1016291851	0.4097225098067138
True	True	is_PNP	fold	50	3694611_27_LV1016291867	0.6717380682568223
True	True	is_PNP	fold	50	3113250_27_LV1016291839	0.9322978606657623
True	True	is_PNP	fold	50	3602993_27_LV1016291837	0.6675953460693271
True	True	is_PNP	fold	50	3310190_27_LV1016291838	0.3635451445257757
True	True	is_PNP	fold	50	3898139_27_LV1016291855	0.8008670908120987
True	True	is_PNP	fold	50	3353640_27_LV1016291852	0.812041118157762
True	True	is_PNP	fold	50	3066856_27_LV1016291856	0.27931512698028116
True	True	is_PNP	fold	50	3592212_27_LV1016291875	0.6772193146869588
True	True	is_PNP	fold	50	3963110_27_LV1016291861	0.9077454895688026
True	True	is_PNP	fold	50	3840348_27_LV1016291846	0.4063150596504737
True	True	is_PNP	fold	50	3211050_27_LV1016291847	0.8309022156445588
True	True	is_PNP	fold	95	3929530_26_LV1016291803	0.4761998975557676
True	True	is_PNP	fold	95	3866445_26_LV1016291800	0.7552962964819054
True	True	is_PNP	fold	95	3029466_26_LV1016291802	0.9931048117250387
True	True	is_PNP	fold	95	3751142_26_LV1016291817	0.824101281670662
True	True	is_PNP	fold	95	3221844_26_LV1016291822	0.7086614981984488
True	True	is_PNP	fold	95	3001293_26_LV1016291824	0.7404360926399667
True	True	is_PNP	fold	95	3467351_26_LV1016291819	0.3932716929126669
True	True	is_PNP	fold	95	3895318_26_LV1016291821	0.6077167907601257
True	True	is_PNP	fold	95	3817658_26_LV1016291818	0.8280647665863397
True	True	is_PNP	fold	95	3279658_26_LV1016291823	0.4626152806403615
True	True	is_PNP	fold	95	3731349_26_LV1016291862	0.9892748436153279
True	True	is_PNP	fold	95	3173232_26_LV1016291827	0.7715276491843965
True	True	is_PNP	fold	95	3626452_26_LV1016291831	0.6912206703152748
True	True	is_PNP	fold	95	3911229_26_LV1016291832	0.9673112769337973
True	True	is_PNP	fold	95	3810520_26_LV1016291850	0.8903378276997241
True	True	is_PNP	fold	95	3344673_26_LV1016291853	0.29378434498386147
True	True	is_PNP	fold	95	3029477_26_LV1016291863	0.9415813802468549
True	True	is_PNP	fold	95	3566058_26_LV1016291857	0.4364198173173031
True	True	is_PNP	fold	95	3468019_26_LV1016291849	0.9005654580720216
True	True	is_PNP	fold	95	3542565_26_LV1016291860	0.5884698065047821
True	True	is_PNP	fold	95	3154921_26_LV1016291859	0.95184625857389
True	True	is_PNP	fold	95	3142251_26_LV1016291872	0.8475972326080209
True	True	is_PNP	fold	95	3934056_26_LV1016291876	0.18665385719223224
True	True	is_PNP	fold	95	3434202_26_LV1016291865	0.24799308518110175
True	True	is_PNP	fold	95	3421233_26_LV1016291864	0.9780456057366372
True	True	is_PNP	fold	95	3396374_26_LV1016291869	0.9886557416070576
True	True	is_PNP	fold	95	3685826_26_LV1016291870	0.5491174480139601
True	True	is_PNP	fold	95	3853102_26_LV1016291826	0.9145532296323975
True	True	is_PNP	fold	95	3888646_26_LV1016291866	0.30817797652871504
True	True	is_PNP	fold	95	3567511_26_LV1016291871	0.4623637937686968
True	True	is_PNP	fold	95	3303055_26_LV1016291877	0.5668274015120741
True	True	is_PNP	fold	95	3301842_26_LV1016291873	0.9453952549145137
True	True	is_PNP	fold	95	3640399_26_LV1016291874	0.9598908888426173
True	True	is_PNP	fold	95	3654028_26_LV1016291878	0.27440840565436847
True	True	is_PNP	fold	95	3035114_26_LV1016291842	0.43609657271943153
True	True	is_PNP	fold	95	3644897_26_LV1016291843	0.6586055582433983
True	True	is_PNP	fold	95	3681993_26_LV1016291845	0.9645607503277223
True	True	is_PNP	fold	95	3982030_26_LV1016291848	0.8461910545685778
True	True	is_PNP	fold	95	3603443_26_LV1016291828	0.9466805488581698
True	True	is_PNP	fold	95	3042068_26_LV1016291868	0.21749573876542314
True	True	is_PNP	fold	95	3669121_27_LV1016291804	0.8115568069109704
True	True	is_PNP	fold	95	3508246_27_LV1016291801	0.6562833216341711
True	True	is_PNP	fold	95	3699400_27_LV1016291815	0.06376735217507858
True	True	is_PNP	fold	95	3933595_27_LV1016291805	0.007693869635900479
True	True	is_PNP	fold	95	3063398_27_LV1016291807	0.16011311595146419
True	True	is_PNP	fold	95	3476548_27_LV1016291806	0.12264248875493085
True	True	is_PNP	fold	95	3161922_27_LV1016291808	0.09255938595707071
True	True	is_PNP	fold	95	3763424_27_LV1016291812	0.03480484335657937
True	True	is_PNP	fold	95	3902406_27_LV1016291810	0.02472534012034337
True	True	is_PNP	fold	95	3431423_27_LV1016291809	0.5303337181322711
True	True	is_PNP	fold	95	3278587_27_LV1016291811	0.13964778170911576
True	True	is_PNP	fold	95	3820503_27_LV1016291814	0.012467037098410355
True	True	is_PNP	fold	95	3737625_27_LV1016291816	0.017497924846079375
True	True	is_PNP	fold	95	3490517_27_LV1016291833	0.45917086694159137
True	True	is_PNP	fold	95	3167312_27_LV1016291858	0.8947038351965799
True	True	is_PNP	fold	95	3482355_27_LV1016291844	0.5946651946194328
True	True	is_PNP	fold	95	3530841_27_LV1016291820	0.04627097775408133
True	True	is_PNP	fold	95	3150661_27_LV1016291825	0.04083406279455926
True	True	is_PNP	fold	95	3880724_27_LV1016291829	0.6122471649607388
True	True	is_PNP	fold	95	3651570_27_LV1016291830	0.0017157548525122295
True	True	is_PNP	fold	95	3145775_27_LV1016291836	0.06740324020248974
True	True	is_PNP	fold	95	3261063_27_LV1016291834	0.03445845174022607
True	True	is_PNP	fold	95	3444071_27_LV1016291854	0.03440272017187389
True	True	is_PNP	fold	95	3729283_27_LV1016291813	0.23186212688737215
True	True	is_PNP	fold	95	3603461_27_LV1016291879	0.046704631427078334
True	True	is_PNP	fold	95	3600447_27_LV1016291835	0.05436242964425391
True	True	is_PNP	fold	95	3597611_27_LV1016291841	0.39034165487416056
True	True	is_PNP	fold	95	3381565_27_LV1016291840	0.1816747742257615
True	True	is_PNP	fold	95	3572766_27_LV1016291851	0.07124571024260902
True	True	is_PNP	fold	95	3694611_27_LV1016291867	0.4740099868004792
True	True	is_PNP	fold	95	3113250_27_LV1016291839	0.9171435030676319
True	True	is_PNP	fold	95	3602993_27_LV1016291837	0.6447131782089686
True	True	is_PNP	fold	95	3310190_27_LV1016291838	0.4517247534469715
True	True	is_PNP	fold	95	3898139_27_LV1016291855	0.8649472680486723
True	True	is_PNP	fold	95	3353640_27_LV1016291852	0.7181289810211083
True	True	is_PNP	fold	95	3066856_27_LV1016291856	0.35056624943773557
True	True	is_PNP	fold	95	3592212_27_LV1016291875	0.7990972367988833
True	True	is_PNP	fold	95	3963110_27_LV1016291861	0.8990348486685771
True	True	is_PNP	fold	95	3840348_27_LV1016291846	0.2599282967685633
True	True	is_PNP	fold	95	3211050_27_LV1016291847	0.8383397644222634
True	True	is_PNP	fold	100	3929530_26_LV1016291803	0.9906611349254532
True	True	is_PNP	fold	100	3866445_26_LV1016291800	0.22664717036601362
True	True	is_PNP	fold	100	3029466_26_LV1016291802	0.9927838036782216
True	True	is_PNP	fold	100	3751142_26_LV1016291817	0.9590078378689418
True	True	is_PNP	fold	100	3221844_26_LV1016291822	0.5413646888277186
True	True	is_PNP	fold	100	3001293_26_LV1016291824	0.4095217451435225
True	True	is_PNP	fold	100	3467351_26_LV1016291819	0.4148417303204705
True	True	is_PNP	fold	100	3895318_26_LV1016291821	0.273773732681537
True	True	is_PNP	fold	100	3817658_26_LV1016291818	0.8456951274842796
True	True	is_PNP	fold	100	3279658_26_LV1016291823	0.8162118962033985
True	True	is_PNP	fold	100	3731349_26_LV1016291862	0.8320316854596637
True	True	is_PNP	fold	100	3173232_26_LV1016291827	0.31765384183031947
True	True	is_PNP	fold	100	3626452_26_LV1016291831	0.8592714722214156
True	True	is_PNP	fold	100	3911229_26_LV1016291832	0.9728740175602322
True	True	is_PNP	fold	100	3810520_26_LV1016291850	0.8607571162585682
True	True	is_PNP	fold	100	3344673_26_LV1016291853	0.02716107441418712
True	True	is_PNP	fold	100	3029477_26_LV1016291863	0.8491527989961959
True	True	is_PNP	fold	100	3566058_26_LV1016291857	0.19873855707358737
True	True	is_PNP	fold	100	3468019_26_LV1016291849	0.6829646330149081
True	True	is_PNP	fold	100	3542565_26_LV1016291860	0.8727494170485895
True	True	is_PNP	fold	100	3154921_26_LV1016291859	0.899327545343229
True	True	is_PNP	fold	100	3142251_26_LV1016291872	0.8852106365200001
True	True	is_PNP	fold	100	3934056_26_LV1016291876	0.5560952542223304
True	True	is_PNP	fold	100	3434202_26_LV1016291865	0.18193426042831168
True	True	is_PNP	fold	100	3421233_26_LV1016291864	0.9221631049181901
True	True	is_PNP	fold	100	3396374_26_LV1016291869	0.7377535780761605
True	True	is_PNP	fold	100	3685826_26_LV1016291870	0.8810856508469864
True	True	is_PNP	fold	100	3853102_26_LV1016291826	0.7906375958647912
True	True	is_PNP	fold	100	3888646_26_LV1016291866	0.6508454561823451
True	True	is_PNP	fold	100	3567511_26_LV1016291871	0.8562971662564721
True	True	is_PNP	fold	100	3303055_26_LV1016291877	0.24447769261206864
True	True	is_PNP	fold	100	3301842_26_LV1016291873	0.9183651640066506
True	True	is_PNP	fold	100	3640399_26_LV1016291874	0.40895099402855545
True	True	is_PNP	fold	100	3654028_26_LV1016291878	0.13969132048490662
True	True	is_PNP	fold	100	3035114_26_LV1016291842	0.39428884960860966
True	True	is_PNP	fold	100	3644897_26_LV1016291843	0.3503051613061392
True	True	is_PNP	fold	100	3681993_26_LV1016291845	0.9701643831751072
True	True	is_PNP	fold	100	3982030_26_LV1016291848	0.2733526953369221
True	True	is_PNP	fold	100	3603443_26_LV1016291828	0.909375609151257
True	True	is_PNP	fold	100	3042068_26_LV1016291868	0.03193021302234825
True	True	is_PNP	fold	100	3669121_27_LV1016291804	0.9615034378540074
True	True	is_PNP	fold	100	3508246_27_LV1016291801	0.9594987589096691
True	True	is_PNP	fold	100	3699400_27_LV1016291815	0.0817204676631638
True	True	is_PNP	fold	100	3933595_27_LV1016291805	0.0017857063329886561
True	True	is_PNP	fold	100	3063398_27_LV1016291807	0.0016486087873793266
True	True	is_PNP	fold	100	3476548_27_LV1016291806	0.24134849383791337
True	True	is_PNP	fold	100	3161922_27_LV1016291808	0.005317636748870263
True	True	is_PNP	fold	100	3763424_27_LV1016291812	0.00439667959145978
True	True	is_PNP	fold	100	3902406_27_LV1016291810	0.0017289219005859364
True	True	is_PNP	fold	100	3431423_27_LV1016291809	0.006690189930339044
True	True	is_PNP	fold	100	3278587_27_LV1016291811	0.051305574503533534
True	True	is_PNP	fold	100	3820503_27_LV1016291814	0.048467703177223063
True	True	is_PNP	fold	100	3737625_27_LV1016291816	0.01183409651618973
True	True	is_PNP	fold	100	3490517_27_LV1016291833	0.8887779274129293
True	True	is_PNP	fold	100	3167312_27_LV1016291858	0.887984410335111
True	True	is_PNP	fold	100	3482355_27_LV1016291844	0.9850018023045336
True	True	is_PNP	fold	100	3530841_27_LV1016291820	0.021607072841471824
True	True	is_PNP	fold	100	3150661_27_LV1016291825	0.005901309088795476
True	True	is_PNP	fold	100	3880724_27_LV1016291829	0.009295496206610581
True	True	is_PNP	fold	100	3651570_27_LV1016291830	0.00018334805094270622
True	True	is_PNP	fold	100	3145775_27_LV1016291836	0.01854306854520042
True	True	is_PNP	fold	100	3261063_27_LV1016291834	0.14811789543950327
True	True	is_PNP	fold	100	3444071_27_LV1016291854	0.01762777415181301
True	True	is_PNP	fold	100	3729283_27_LV1016291813	0.48371501555597063
True	True	is_PNP	fold	100	3603461_27_LV1016291879	0.08779516307537262
True	True	is_PNP	fold	100	3600447_27_LV1016291835	0.0065101025265633106
True	True	is_PNP	fold	100	3597611_27_LV1016291841	0.021726297408883127
True	True	is_PNP	fold	100	3381565_27_LV1016291840	0.7167209760234349
True	True	is_PNP	fold	100	3572766_27_LV1016291851	0.02578836583631296
True	True	is_PNP	fold	100	3694611_27_LV1016291867	0.31290172317925324
True	True	is_PNP	fold	100	3113250_27_LV1016291839	0.9800483364623812
True	True	is_PNP	fold	100	3602993_27_LV1016291837	0.8502497633330608
True	True	is_PNP	fold	100	3310190_27_LV1016291838	0.5488372132571889
True	True	is_PNP	fold	100	3898139_27_LV1016291855	0.9603505335730939
True	True	is_PNP	fold	100	3353640_27_LV1016291852	0.8779816517050605
True	True	is_PNP	fold	100	3066856_27_LV1016291856	0.9949186662378239
True	True	is_PNP	fold	100	3592212_27_LV1016291875	0.9480982351730283
True	True	is_PNP	fold	100	3963110_27_LV1016291861	0.9578001303941952
True	True	is_PNP	fold	100	3840348_27_LV1016291846	0.6669709275622817
True	True	is_PNP	fold	100	3211050_27_LV1016291847	0.9271287333219179
True	True	is_PNP	exist	0	3929530_26_LV1016291803	0.5030445810446171
True	True	is_PNP	exist	0	3866445_26_LV1016291800	0.4935739329664695
True	True	is_PNP	exist	0	3029466_26_LV1016291802	0.5061052505885458
True	True	is_PNP	exist	0	3751142_26_LV1016291817	0.5063927455204879
True	True	is_PNP	exist	0	3221844_26_LV1016291822	0.49563155934024944
True	True	is_PNP	exist	0	3001293_26_LV1016291824	0.4912078325952227
True	True	is_PNP	exist	0	3467351_26_LV1016291819	0.5076762024730169
True	True	is_PNP	exist	0	3895318_26_LV1016291821	0.49437606562149966
True	True	is_PNP	exist	0	3817658_26_LV1016291818	0.4917893642477086
True	True	is_PNP	exist	0	3279658_26_LV1016291823	0.49550346654007765
True	True	is_PNP	exist	0	3731349_26_LV1016291862	0.4970936421728093
True	True	is_PNP	exist	0	3173232_26_LV1016291827	0.4961626940383651
True	True	is_PNP	exist	0	3626452_26_LV1016291831	0.48321397376272324
True	True	is_PNP	exist	0	3911229_26_LV1016291832	0.5061936237317023
True	True	is_PNP	exist	0	3810520_26_LV1016291850	0.5000891998035082
True	True	is_PNP	exist	0	3344673_26_LV1016291853	0.4905976399841434
True	True	is_PNP	exist	0	3029477_26_LV1016291863	0.49415386380919324
True	True	is_PNP	exist	0	3566058_26_LV1016291857	0.499388742707843
True	True	is_PNP	exist	0	3468019_26_LV1016291849	0.49568107444631393
True	True	is_PNP	exist	0	3542565_26_LV1016291860	0.5085668349359379
True	True	is_PNP	exist	0	3154921_26_LV1016291859	0.5080621206668892
True	True	is_PNP	exist	0	3142251_26_LV1016291872	0.48769380778286764
True	True	is_PNP	exist	0	3934056_26_LV1016291876	0.4923597992998873
True	True	is_PNP	exist	0	3434202_26_LV1016291865	0.5027775668118072
True	True	is_PNP	exist	0	3421233_26_LV1016291864	0.5124081390485579
True	True	is_PNP	exist	0	3396374_26_LV1016291869	0.5022038243967907
True	True	is_PNP	exist	0	3685826_26_LV1016291870	0.5170666283543822
True	True	is_PNP	exist	0	3853102_26_LV1016291826	0.49391557900783445
True	True	is_PNP	exist	0	3888646_26_LV1016291866	0.49937424969380256
True	True	is_PNP	exist	0	3567511_26_LV1016291871	0.4914082938125353
True	True	is_PNP	exist	0	3303055_26_LV1016291877	0.48806968221678726
True	True	is_PNP	exist	0	3301842_26_LV1016291873	0.4922858932066181
True	True	is_PNP	exist	0	3640399_26_LV1016291874	0.49333244369136614
True	True	is_PNP	exist	0	3654028_26_LV1016291878	0.5097858726344348
True	True	is_PNP	exist	0	3035114_26_LV1016291842	0.49380234754533303
True	True	is_PNP	exist	0	3644897_26_LV1016291843	0.49870633004933645
True	True	is_PNP	exist	0	3681993_26_LV1016291845	0.5095925325833619
True	True	is_PNP	exist	0	3982030_26_LV1016291848	0.4906314888803394
True	True	is_PNP	exist	0	3603443_26_LV1016291828	0.4899197321001509
True	True	is_PNP	exist	0	3042068_26_LV1016291868	0.5030316042443295
True	True	is_PNP	exist	0	3669121_27_LV1016291804	0.5039816169440814
True	True	is_PNP	exist	0	3508246_27_LV1016291801	0.49872423861867715
True	True	is_PNP	exist	0	3699400_27_LV1016291815	0.4963988311817993
True	True	is_PNP	exist	0	3933595_27_LV1016291805	0.5173544141828594
True	True	is_PNP	exist	0	3063398_27_LV1016291807	0.5030154582555091
True	True	is_PNP	exist	0	3476548_27_LV1016291806	0.5100405197928223
True	True	is_PNP	exist	0	3161922_27_LV1016291808	0.5125113460858708
True	True	is_PNP	exist	0	3763424_27_LV1016291812	0.514728109115993
True	True	is_PNP	exist	0	3902406_27_LV1016291810	0.5130268215140715
True	True	is_PNP	exist	0	3431423_27_LV1016291809	0.4978667613143925
True	True	is_PNP	exist	0	3278587_27_LV1016291811	0.5153081853539813
True	True	is_PNP	exist	0	3820503_27_LV1016291814	0.5066433558768866
True	True	is_PNP	exist	0	3737625_27_LV1016291816	0.5031593565342596
True	True	is_PNP	exist	0	3490517_27_LV1016291833	0.512020941078146
True	True	is_PNP	exist	0	3167312_27_LV1016291858	0.5103356596936292
True	True	is_PNP	exist	0	3482355_27_LV1016291844	0.5002697862650244
True	True	is_PNP	exist	0	3530841_27_LV1016291820	0.49433122934335655
True	True	is_PNP	exist	0	3150661_27_LV1016291825	0.5011415597117159
True	True	is_PNP	exist	0	3880724_27_LV1016291829	0.49744739589541737
True	True	is_PNP	exist	0	3651570_27_LV1016291830	0.48876306434939465
True	True	is_PNP	exist	0	3145775_27_LV1016291836	0.5031770738232327
True	True	is_PNP	exist	0	3261063_27_LV1016291834	0.4936612387679348
True	True	is_PNP	exist	0	3444071_27_LV1016291854	0.4890871873218109
True	True	is_PNP	exist	0	3729283_27_LV1016291813	0.502478507958522
True	True	is_PNP	exist	0	3603461_27_LV1016291879	0.5054861170619797
True	True	is_PNP	exist	0	3600447_27_LV1016291835	0.4985674069142042
True	True	is_PNP	exist	0	3597611_27_LV1016291841	0.5091141254899093
True	True	is_PNP	exist	0	3381565_27_LV1016291840	0.5007002112912178
True	True	is_PNP	exist	0	3572766_27_LV1016291851	0.5020236142231776
True	True	is_PNP	exist	0	3694611_27_LV1016291867	0.5097009109824934
True	True	is_PNP	exist	0	3113250_27_LV1016291839	0.5128952786858162
True	True	is_PNP	exist	0	3602993_27_LV1016291837	0.5094091653817452
True	True	is_PNP	exist	0	3310190_27_LV1016291838	0.5012795957092551
True	True	is_PNP	exist	0	3898139_27_LV1016291855	0.5087028309447796
True	True	is_PNP	exist	0	3353640_27_LV1016291852	0.519698735341512
True	True	is_PNP	exist	0	3066856_27_LV1016291856	0.5040381139241329
True	True	is_PNP	exist	0	3592212_27_LV1016291875	0.504396841715405
True	True	is_PNP	exist	0	3963110_27_LV1016291861	0.5082596235298074
True	True	is_PNP	exist	0	3840348_27_LV1016291846	0.4984242226737451
True	True	is_PNP	exist	0	3211050_27_LV1016291847	0.5023194375237985
True	True	is_PNP	exist	1	3929530_26_LV1016291803	0.4961951342807219
True	True	is_PNP	exist	1	3866445_26_LV1016291800	0.4922203169984058
True	True	is_PNP	exist	1	3029466_26_LV1016291802	0.5020867850219101
True	True	is_PNP	exist	1	3751142_26_LV1016291817	0.5011848558144385
True	True	is_PNP	exist	1	3221844_26_LV1016291822	0.4875170320498592
True	True	is_PNP	exist	1	3001293_26_LV1016291824	0.491455870523043
True	True	is_PNP	exist	1	3467351_26_LV1016291819	0.5076290865377528
True	True	is_PNP	exist	1	3895318_26_LV1016291821	0.475009599968336
True	True	is_PNP	exist	1	3817658_26_LV1016291818	0.4879926422712435
True	True	is_PNP	exist	1	3279658_26_LV1016291823	0.4892145903229509
True	True	is_PNP	exist	1	3731349_26_LV1016291862	0.4942349727344626
True	True	is_PNP	exist	1	3173232_26_LV1016291827	0.4892220496339179
True	True	is_PNP	exist	1	3626452_26_LV1016291831	0.47982823623158555
True	True	is_PNP	exist	1	3911229_26_LV1016291832	0.5026692933774796
True	True	is_PNP	exist	1	3810520_26_LV1016291850	0.49626806481863117
True	True	is_PNP	exist	1	3344673_26_LV1016291853	0.4678074104782411
True	True	is_PNP	exist	1	3029477_26_LV1016291863	0.4934932056587348
True	True	is_PNP	exist	1	3566058_26_LV1016291857	0.49016649157705394
True	True	is_PNP	exist	1	3468019_26_LV1016291849	0.4914867775696388
True	True	is_PNP	exist	1	3542565_26_LV1016291860	0.5035403302549717
True	True	is_PNP	exist	1	3154921_26_LV1016291859	0.4890928864580626
True	True	is_PNP	exist	1	3142251_26_LV1016291872	0.4929400821001243
True	True	is_PNP	exist	1	3934056_26_LV1016291876	0.4775436781140119
True	True	is_PNP	exist	1	3434202_26_LV1016291865	0.5023975484793057
True	True	is_PNP	exist	1	3421233_26_LV1016291864	0.5156614372010284
True	True	is_PNP	exist	1	3396374_26_LV1016291869	0.4945020871258069
True	True	is_PNP	exist	1	3685826_26_LV1016291870	0.4939894717388497
True	True	is_PNP	exist	1	3853102_26_LV1016291826	0.4979619869675568
True	True	is_PNP	exist	1	3888646_26_LV1016291866	0.5077151623166801
True	True	is_PNP	exist	1	3567511_26_LV1016291871	0.48320768606855496
True	True	is_PNP	exist	1	3303055_26_LV1016291877	0.4971917449266045
True	True	is_PNP	exist	1	3301842_26_LV1016291873	0.4925657300194708
True	True	is_PNP	exist	1	3640399_26_LV1016291874	0.49299677936322117
True	True	is_PNP	exist	1	3654028_26_LV1016291878	0.5061514928708765
True	True	is_PNP	exist	1	3035114_26_LV1016291842	0.4906404488152438
True	True	is_PNP	exist	1	3644897_26_LV1016291843	0.48701815835667744
True	True	is_PNP	exist	1	3681993_26_LV1016291845	0.5072490482410897
True	True	is_PNP	exist	1	3982030_26_LV1016291848	0.4988898518657685
True	True	is_PNP	exist	1	3603443_26_LV1016291828	0.4851913697246629
True	True	is_PNP	exist	1	3042068_26_LV1016291868	0.5043730935909129
True	True	is_PNP	exist	1	3669121_27_LV1016291804	0.5075520788485364
True	True	is_PNP	exist	1	3508246_27_LV1016291801	0.5072231317902836
True	True	is_PNP	exist	1	3699400_27_LV1016291815	0.5009514246007477
True	True	is_PNP	exist	1	3933595_27_LV1016291805	0.5064426133887863
True	True	is_PNP	exist	1	3063398_27_LV1016291807	0.5006471581915849
True	True	is_PNP	exist	1	3476548_27_LV1016291806	0.5013622578649176
True	True	is_PNP	exist	1	3161922_27_LV1016291808	0.5142435889700198
True	True	is_PNP	exist	1	3763424_27_LV1016291812	0.5124400813949637
True	True	is_PNP	exist	1	3902406_27_LV1016291810	0.4904960740156501
True	True	is_PNP	exist	1	3431423_27_LV1016291809	0.5079988748459001
True	True	is_PNP	exist	1	3278587_27_LV1016291811	0.5122742030895162
True	True	is_PNP	exist	1	3820503_27_LV1016291814	0.48460681977367037
True	True	is_PNP	exist	1	3737625_27_LV1016291816	0.508042087665502
True	True	is_PNP	exist	1	3490517_27_LV1016291833	0.5160030343834165
True	True	is_PNP	exist	1	3167312_27_LV1016291858	0.5091454157736182
True	True	is_PNP	exist	1	3482355_27_LV1016291844	0.5027597215891014
True	True	is_PNP	exist	1	3530841_27_LV1016291820	0.4882553741250272
True	True	is_PNP	exist	1	3150661_27_LV1016291825	0.5013986391976227
True	True	is_PNP	exist	1	3880724_27_LV1016291829	0.5129110282352464
True	True	is_PNP	exist	1	3651570_27_LV1016291830	0.49980829962609596
True	True	is_PNP	exist	1	3145775_27_LV1016291836	0.507295444398798
True	True	is_PNP	exist	1	3261063_27_LV1016291834	0.4938594718768072
True	True	is_PNP	exist	1	3444071_27_LV1016291854	0.4982044058736957
True	True	is_PNP	exist	1	3729283_27_LV1016291813	0.5006268762581199
True	True	is_PNP	exist	1	3603461_27_LV1016291879	0.503698947922314
True	True	is_PNP	exist	1	3600447_27_LV1016291835	0.5043255552282069
True	True	is_PNP	exist	1	3597611_27_LV1016291841	0.49855250708448995
True	True	is_PNP	exist	1	3381565_27_LV1016291840	0.504133610127768
True	True	is_PNP	exist	1	3572766_27_LV1016291851	0.5031762942598138
True	True	is_PNP	exist	1	3694611_27_LV1016291867	0.5036758721484379
True	True	is_PNP	exist	1	3113250_27_LV1016291839	0.5045089896500492
True	True	is_PNP	exist	1	3602993_27_LV1016291837	0.5091652042950623
True	True	is_PNP	exist	1	3310190_27_LV1016291838	0.5047238825476732
True	True	is_PNP	exist	1	3898139_27_LV1016291855	0.5032530734842078
True	True	is_PNP	exist	1	3353640_27_LV1016291852	0.5228434635279512
True	True	is_PNP	exist	1	3066856_27_LV1016291856	0.502236300261988
True	True	is_PNP	exist	1	3592212_27_LV1016291875	0.5019486942720939
True	True	is_PNP	exist	1	3963110_27_LV1016291861	0.5106352713815181
True	True	is_PNP	exist	1	3840348_27_LV1016291846	0.50118281535397
True	True	is_PNP	exist	1	3211050_27_LV1016291847	0.5070690648489806
True	True	is_PNP	exist	5	3929530_26_LV1016291803	0.5088295004027407
True	True	is_PNP	exist	5	3866445_26_LV1016291800	0.4995369068964773
True	True	is_PNP	exist	5	3029466_26_LV1016291802	0.49326659363444647
True	True	is_PNP	exist	5	3751142_26_LV1016291817	0.5054089576028673
True	True	is_PNP	exist	5	3221844_26_LV1016291822	0.48663099754482597
True	True	is_PNP	exist	5	3001293_26_LV1016291824	0.48731138325244855
True	True	is_PNP	exist	5	3467351_26_LV1016291819	0.49779222808056955
True	True	is_PNP	exist	5	3895318_26_LV1016291821	0.4909854367313656
True	True	is_PNP	exist	5	3817658_26_LV1016291818	0.4838489962013503
True	True	is_PNP	exist	5	3279658_26_LV1016291823	0.4981249824022195
True	True	is_PNP	exist	5	3731349_26_LV1016291862	0.4845977036870978
True	True	is_PNP	exist	5	3173232_26_LV1016291827	0.5001624531887061
True	True	is_PNP	exist	5	3626452_26_LV1016291831	0.49345305641932363
True	True	is_PNP	exist	5	3911229_26_LV1016291832	0.4949208190438617
True	True	is_PNP	exist	5	3810520_26_LV1016291850	0.49736587988537817
True	True	is_PNP	exist	5	3344673_26_LV1016291853	0.4968421665225339
True	True	is_PNP	exist	5	3029477_26_LV1016291863	0.49019915245841883
True	True	is_PNP	exist	5	3566058_26_LV1016291857	0.48949095141059923
True	True	is_PNP	exist	5	3468019_26_LV1016291849	0.502579321336716
True	True	is_PNP	exist	5	3542565_26_LV1016291860	0.5043493191597662
True	True	is_PNP	exist	5	3154921_26_LV1016291859	0.49562651602032876
True	True	is_PNP	exist	5	3142251_26_LV1016291872	0.4993240527710047
True	True	is_PNP	exist	5	3934056_26_LV1016291876	0.48146146142585255
True	True	is_PNP	exist	5	3434202_26_LV1016291865	0.5001497955044951
True	True	is_PNP	exist	5	3421233_26_LV1016291864	0.5079606309202649
True	True	is_PNP	exist	5	3396374_26_LV1016291869	0.4957846853058007
True	True	is_PNP	exist	5	3685826_26_LV1016291870	0.5079396313935499
True	True	is_PNP	exist	5	3853102_26_LV1016291826	0.4972740093843478
True	True	is_PNP	exist	5	3888646_26_LV1016291866	0.4938700068781532
True	True	is_PNP	exist	5	3567511_26_LV1016291871	0.48994622061733195
True	True	is_PNP	exist	5	3303055_26_LV1016291877	0.49481831244827773
True	True	is_PNP	exist	5	3301842_26_LV1016291873	0.4949246800284559
True	True	is_PNP	exist	5	3640399_26_LV1016291874	0.4852982626646952
True	True	is_PNP	exist	5	3654028_26_LV1016291878	0.49202046993154475
True	True	is_PNP	exist	5	3035114_26_LV1016291842	0.4959111069071467
True	True	is_PNP	exist	5	3644897_26_LV1016291843	0.48853786169001634
True	True	is_PNP	exist	5	3681993_26_LV1016291845	0.5055103816907781
True	True	is_PNP	exist	5	3982030_26_LV1016291848	0.4878747037248976
True	True	is_PNP	exist	5	3603443_26_LV1016291828	0.48709174603571015
True	True	is_PNP	exist	5	3042068_26_LV1016291868	0.4939798625325396
True	True	is_PNP	exist	5	3669121_27_LV1016291804	0.5025833677308287
True	True	is_PNP	exist	5	3508246_27_LV1016291801	0.500799103441016
True	True	is_PNP	exist	5	3699400_27_LV1016291815	0.49405883924762567
True	True	is_PNP	exist	5	3933595_27_LV1016291805	0.5120998250625935
True	True	is_PNP	exist	5	3063398_27_LV1016291807	0.5057226103138553
True	True	is_PNP	exist	5	3476548_27_LV1016291806	0.4922081313366671
True	True	is_PNP	exist	5	3161922_27_LV1016291808	0.5170038263882086
True	True	is_PNP	exist	5	3763424_27_LV1016291812	0.5086294506731357
True	True	is_PNP	exist	5	3902406_27_LV1016291810	0.5004303109578144
True	True	is_PNP	exist	5	3431423_27_LV1016291809	0.5033661989710502
True	True	is_PNP	exist	5	3278587_27_LV1016291811	0.5152831733029374
True	True	is_PNP	exist	5	3820503_27_LV1016291814	0.4896492146549411
True	True	is_PNP	exist	5	3737625_27_LV1016291816	0.5064640984829062
True	True	is_PNP	exist	5	3490517_27_LV1016291833	0.5025731158497428
True	True	is_PNP	exist	5	3167312_27_LV1016291858	0.5040816102798551
True	True	is_PNP	exist	5	3482355_27_LV1016291844	0.5019519357043072
True	True	is_PNP	exist	5	3530841_27_LV1016291820	0.5006337951557012
True	True	is_PNP	exist	5	3150661_27_LV1016291825	0.5024678423719128
True	True	is_PNP	exist	5	3880724_27_LV1016291829	0.4999741899346042
True	True	is_PNP	exist	5	3651570_27_LV1016291830	0.4906357064982461
True	True	is_PNP	exist	5	3145775_27_LV1016291836	0.49902589320470747
True	True	is_PNP	exist	5	3261063_27_LV1016291834	0.5023675730072598
True	True	is_PNP	exist	5	3444071_27_LV1016291854	0.5015958729572545
True	True	is_PNP	exist	5	3729283_27_LV1016291813	0.5085632729859296
True	True	is_PNP	exist	5	3603461_27_LV1016291879	0.5065513878102679
True	True	is_PNP	exist	5	3600447_27_LV1016291835	0.5012941852942508
True	True	is_PNP	exist	5	3597611_27_LV1016291841	0.4982863296758539
True	True	is_PNP	exist	5	3381565_27_LV1016291840	0.500408437446784
True	True	is_PNP	exist	5	3572766_27_LV1016291851	0.5099908487245368
True	True	is_PNP	exist	5	3694611_27_LV1016291867	0.5033715644918542
True	True	is_PNP	exist	5	3113250_27_LV1016291839	0.513110042512623
True	True	is_PNP	exist	5	3602993_27_LV1016291837	0.507157426118858
True	True	is_PNP	exist	5	3310190_27_LV1016291838	0.5021840436301025
True	True	is_PNP	exist	5	3898139_27_LV1016291855	0.516026911117286
True	True	is_PNP	exist	5	3353640_27_LV1016291852	0.5147499455182513
True	True	is_PNP	exist	5	3066856_27_LV1016291856	0.4998581482762856
True	True	is_PNP	exist	5	3592212_27_LV1016291875	0.5049479976462734
True	True	is_PNP	exist	5	3963110_27_LV1016291861	0.5138322298698403
True	True	is_PNP	exist	5	3840348_27_LV1016291846	0.5031843178226114
True	True	is_PNP	exist	5	3211050_27_LV1016291847	0.5121139862138703
True	True	is_PNP	exist	10	3929530_26_LV1016291803	0.5037035858001117
True	True	is_PNP	exist	10	3866445_26_LV1016291800	0.4979166231408655
True	True	is_PNP	exist	10	3029466_26_LV1016291802	0.4991419216482192
True	True	is_PNP	exist	10	3751142_26_LV1016291817	0.5038281890245621
True	True	is_PNP	exist	10	3221844_26_LV1016291822	0.4888006346054692
True	True	is_PNP	exist	10	3001293_26_LV1016291824	0.4842780217690045
True	True	is_PNP	exist	10	3467351_26_LV1016291819	0.5043429104806948
True	True	is_PNP	exist	10	3895318_26_LV1016291821	0.4875374733639518
True	True	is_PNP	exist	10	3817658_26_LV1016291818	0.48728349067237264
True	True	is_PNP	exist	10	3279658_26_LV1016291823	0.5011960944568686
True	True	is_PNP	exist	10	3731349_26_LV1016291862	0.4856627959854194
True	True	is_PNP	exist	10	3173232_26_LV1016291827	0.49111499614937354
True	True	is_PNP	exist	10	3626452_26_LV1016291831	0.4874451264682846
True	True	is_PNP	exist	10	3911229_26_LV1016291832	0.5027494472960646
True	True	is_PNP	exist	10	3810520_26_LV1016291850	0.4890659147536588
True	True	is_PNP	exist	10	3344673_26_LV1016291853	0.4855708261686085
True	True	is_PNP	exist	10	3029477_26_LV1016291863	0.4903203038937205
True	True	is_PNP	exist	10	3566058_26_LV1016291857	0.5008176080988404
True	True	is_PNP	exist	10	3468019_26_LV1016291849	0.5171749220136503
True	True	is_PNP	exist	10	3542565_26_LV1016291860	0.5067602398948614
True	True	is_PNP	exist	10	3154921_26_LV1016291859	0.50217047185631
True	True	is_PNP	exist	10	3142251_26_LV1016291872	0.487561468847302
True	True	is_PNP	exist	10	3934056_26_LV1016291876	0.48758840492961075
True	True	is_PNP	exist	10	3434202_26_LV1016291865	0.4988454732760336
True	True	is_PNP	exist	10	3421233_26_LV1016291864	0.5136004848494722
True	True	is_PNP	exist	10	3396374_26_LV1016291869	0.4961083486042876
True	True	is_PNP	exist	10	3685826_26_LV1016291870	0.5110671602898209
True	True	is_PNP	exist	10	3853102_26_LV1016291826	0.49732165581239457
True	True	is_PNP	exist	10	3888646_26_LV1016291866	0.495565162497558
True	True	is_PNP	exist	10	3567511_26_LV1016291871	0.4938175112132024
True	True	is_PNP	exist	10	3303055_26_LV1016291877	0.5008858165291684
True	True	is_PNP	exist	10	3301842_26_LV1016291873	0.48696586673375947
True	True	is_PNP	exist	10	3640399_26_LV1016291874	0.499812880808567
True	True	is_PNP	exist	10	3654028_26_LV1016291878	0.49704880284448943
True	True	is_PNP	exist	10	3035114_26_LV1016291842	0.49711397006696023
True	True	is_PNP	exist	10	3644897_26_LV1016291843	0.49487169577216006
True	True	is_PNP	exist	10	3681993_26_LV1016291845	0.5139706442795168
True	True	is_PNP	exist	10	3982030_26_LV1016291848	0.49904165704461584
True	True	is_PNP	exist	10	3603443_26_LV1016291828	0.49724185957758893
True	True	is_PNP	exist	10	3042068_26_LV1016291868	0.4921408834080722
True	True	is_PNP	exist	10	3669121_27_LV1016291804	0.5002685351891791
True	True	is_PNP	exist	10	3508246_27_LV1016291801	0.4998443949605709
True	True	is_PNP	exist	10	3699400_27_LV1016291815	0.5025116783814907
True	True	is_PNP	exist	10	3933595_27_LV1016291805	0.503845075300248
True	True	is_PNP	exist	10	3063398_27_LV1016291807	0.5070332487425229
True	True	is_PNP	exist	10	3476548_27_LV1016291806	0.5060999709163796
True	True	is_PNP	exist	10	3161922_27_LV1016291808	0.516635803071951
True	True	is_PNP	exist	10	3763424_27_LV1016291812	0.4976464842118402
True	True	is_PNP	exist	10	3902406_27_LV1016291810	0.5052170566058504
True	True	is_PNP	exist	10	3431423_27_LV1016291809	0.5026111099737852
True	True	is_PNP	exist	10	3278587_27_LV1016291811	0.49715366099604336
True	True	is_PNP	exist	10	3820503_27_LV1016291814	0.49138411244025426
True	True	is_PNP	exist	10	3737625_27_LV1016291816	0.5011918985673771
True	True	is_PNP	exist	10	3490517_27_LV1016291833	0.5079004999569622
True	True	is_PNP	exist	10	3167312_27_LV1016291858	0.5014071253581551
True	True	is_PNP	exist	10	3482355_27_LV1016291844	0.5037894956435403
True	True	is_PNP	exist	10	3530841_27_LV1016291820	0.48700717968846985
True	True	is_PNP	exist	10	3150661_27_LV1016291825	0.49386575335466465
True	True	is_PNP	exist	10	3880724_27_LV1016291829	0.4966286049332
True	True	is_PNP	exist	10	3651570_27_LV1016291830	0.5020440726281099
True	True	is_PNP	exist	10	3145775_27_LV1016291836	0.5029998679244055
True	True	is_PNP	exist	10	3261063_27_LV1016291834	0.49234669963600874
True	True	is_PNP	exist	10	3444071_27_LV1016291854	0.4946095693766888
True	True	is_PNP	exist	10	3729283_27_LV1016291813	0.5025765558464702
True	True	is_PNP	exist	10	3603461_27_LV1016291879	0.5048860621683626
True	True	is_PNP	exist	10	3600447_27_LV1016291835	0.5100303030581896
True	True	is_PNP	exist	10	3597611_27_LV1016291841	0.5054972516225896
True	True	is_PNP	exist	10	3381565_27_LV1016291840	0.5023507371817604
True	True	is_PNP	exist	10	3572766_27_LV1016291851	0.506906152236651
True	True	is_PNP	exist	10	3694611_27_LV1016291867	0.5024088790436662
True	True	is_PNP	exist	10	3113250_27_LV1016291839	0.5062391329605831
True	True	is_PNP	exist	10	3602993_27_LV1016291837	0.5005192693408747
True	True	is_PNP	exist	10	3310190_27_LV1016291838	0.48898523442878644
True	True	is_PNP	exist	10	3898139_27_LV1016291855	0.5071346822292401
True	True	is_PNP	exist	10	3353640_27_LV1016291852	0.514194007677421
True	True	is_PNP	exist	10	3066856_27_LV1016291856	0.5029217911659121
True	True	is_PNP	exist	10	3592212_27_LV1016291875	0.4998310664435811
True	True	is_PNP	exist	10	3963110_27_LV1016291861	0.5088116145841086
True	True	is_PNP	exist	10	3840348_27_LV1016291846	0.5016290344915855
True	True	is_PNP	exist	10	3211050_27_LV1016291847	0.5054708860934117
True	True	is_PNP	exist	20	3929530_26_LV1016291803	0.5132150906330467
True	True	is_PNP	exist	20	3866445_26_LV1016291800	0.49024057959085626
True	True	is_PNP	exist	20	3029466_26_LV1016291802	0.4985505667873964
True	True	is_PNP	exist	20	3751142_26_LV1016291817	0.5101598037274726
True	True	is_PNP	exist	20	3221844_26_LV1016291822	0.4827344521550132
True	True	is_PNP	exist	20	3001293_26_LV1016291824	0.4793528511140957
True	True	is_PNP	exist	20	3467351_26_LV1016291819	0.5023006907797052
True	True	is_PNP	exist	20	3895318_26_LV1016291821	0.4966403982872302
True	True	is_PNP	exist	20	3817658_26_LV1016291818	0.48556945962994064
True	True	is_PNP	exist	20	3279658_26_LV1016291823	0.49505535548990043
True	True	is_PNP	exist	20	3731349_26_LV1016291862	0.4880412631449647
True	True	is_PNP	exist	20	3173232_26_LV1016291827	0.4962362742309898
True	True	is_PNP	exist	20	3626452_26_LV1016291831	0.48108705205137337
True	True	is_PNP	exist	20	3911229_26_LV1016291832	0.5076809163483328
True	True	is_PNP	exist	20	3810520_26_LV1016291850	0.5052823831006689
True	True	is_PNP	exist	20	3344673_26_LV1016291853	0.4896619186035487
True	True	is_PNP	exist	20	3029477_26_LV1016291863	0.4969168483121856
True	True	is_PNP	exist	20	3566058_26_LV1016291857	0.4992244281817468
True	True	is_PNP	exist	20	3468019_26_LV1016291849	0.5033204638976885
True	True	is_PNP	exist	20	3542565_26_LV1016291860	0.5033243673152503
True	True	is_PNP	exist	20	3154921_26_LV1016291859	0.4994115652154526
True	True	is_PNP	exist	20	3142251_26_LV1016291872	0.48713134832221
True	True	is_PNP	exist	20	3934056_26_LV1016291876	0.4929398418045452
True	True	is_PNP	exist	20	3434202_26_LV1016291865	0.5027927996326109
True	True	is_PNP	exist	20	3421233_26_LV1016291864	0.5043122721502786
True	True	is_PNP	exist	20	3396374_26_LV1016291869	0.5022214960588037
True	True	is_PNP	exist	20	3685826_26_LV1016291870	0.5116090580811232
True	True	is_PNP	exist	20	3853102_26_LV1016291826	0.4978701100502718
True	True	is_PNP	exist	20	3888646_26_LV1016291866	0.4944371697173931
True	True	is_PNP	exist	20	3567511_26_LV1016291871	0.4872641936661447
True	True	is_PNP	exist	20	3303055_26_LV1016291877	0.49198213646313016
True	True	is_PNP	exist	20	3301842_26_LV1016291873	0.4948054111968067
True	True	is_PNP	exist	20	3640399_26_LV1016291874	0.49438797103728027
True	True	is_PNP	exist	20	3654028_26_LV1016291878	0.5066657951400425
True	True	is_PNP	exist	20	3035114_26_LV1016291842	0.48979365561198357
True	True	is_PNP	exist	20	3644897_26_LV1016291843	0.49468084293887926
True	True	is_PNP	exist	20	3681993_26_LV1016291845	0.5097825317273484
True	True	is_PNP	exist	20	3982030_26_LV1016291848	0.49378252298488606
True	True	is_PNP	exist	20	3603443_26_LV1016291828	0.48921561696026605
True	True	is_PNP	exist	20	3042068_26_LV1016291868	0.4969092434732907
True	True	is_PNP	exist	20	3669121_27_LV1016291804	0.5049342575399126
True	True	is_PNP	exist	20	3508246_27_LV1016291801	0.5075172085457116
True	True	is_PNP	exist	20	3699400_27_LV1016291815	0.5019158799792793
True	True	is_PNP	exist	20	3933595_27_LV1016291805	0.5287466493308893
True	True	is_PNP	exist	20	3063398_27_LV1016291807	0.49754921983327904
True	True	is_PNP	exist	20	3476548_27_LV1016291806	0.5044624297465555
True	True	is_PNP	exist	20	3161922_27_LV1016291808	0.5004359354611876
True	True	is_PNP	exist	20	3763424_27_LV1016291812	0.5292515097798447
True	True	is_PNP	exist	20	3902406_27_LV1016291810	0.5000993369645998
True	True	is_PNP	exist	20	3431423_27_LV1016291809	0.500336316028603
True	True	is_PNP	exist	20	3278587_27_LV1016291811	0.5127472653797784
True	True	is_PNP	exist	20	3820503_27_LV1016291814	0.4978295106544431
True	True	is_PNP	exist	20	3737625_27_LV1016291816	0.5014591722629215
True	True	is_PNP	exist	20	3490517_27_LV1016291833	0.5132082652598002
True	True	is_PNP	exist	20	3167312_27_LV1016291858	0.5057869323572329
True	True	is_PNP	exist	20	3482355_27_LV1016291844	0.5016354411574141
True	True	is_PNP	exist	20	3530841_27_LV1016291820	0.4977039567549968
True	True	is_PNP	exist	20	3150661_27_LV1016291825	0.48720150191086525
True	True	is_PNP	exist	20	3880724_27_LV1016291829	0.4958266946158983
True	True	is_PNP	exist	20	3651570_27_LV1016291830	0.4984578470864421
True	True	is_PNP	exist	20	3145775_27_LV1016291836	0.5039690347701715
True	True	is_PNP	exist	20	3261063_27_LV1016291834	0.49639729888945355
True	True	is_PNP	exist	20	3444071_27_LV1016291854	0.48806343714962347
True	True	is_PNP	exist	20	3729283_27_LV1016291813	0.5061051354318641
True	True	is_PNP	exist	20	3603461_27_LV1016291879	0.5054021801655858
True	True	is_PNP	exist	20	3600447_27_LV1016291835	0.5019068106923569
True	True	is_PNP	exist	20	3597611_27_LV1016291841	0.506856534658464
True	True	is_PNP	exist	20	3381565_27_LV1016291840	0.4969667319964537
True	True	is_PNP	exist	20	3572766_27_LV1016291851	0.5031919518579129
True	True	is_PNP	exist	20	3694611_27_LV1016291867	0.5026372655765287
True	True	is_PNP	exist	20	3113250_27_LV1016291839	0.5059070376389581
True	True	is_PNP	exist	20	3602993_27_LV1016291837	0.504047112368293
True	True	is_PNP	exist	20	3310190_27_LV1016291838	0.5024169970978646
True	True	is_PNP	exist	20	3898139_27_LV1016291855	0.5160133558087937
True	True	is_PNP	exist	20	3353640_27_LV1016291852	0.5317230655701114
True	True	is_PNP	exist	20	3066856_27_LV1016291856	0.5006777455621131
True	True	is_PNP	exist	20	3592212_27_LV1016291875	0.5017370397239318
True	True	is_PNP	exist	20	3963110_27_LV1016291861	0.5088932447901837
True	True	is_PNP	exist	20	3840348_27_LV1016291846	0.49667798607950414
True	True	is_PNP	exist	20	3211050_27_LV1016291847	0.5087313563910938
True	True	is_PNP	exist	50	3929530_26_LV1016291803	0.49542172342956947
True	True	is_PNP	exist	50	3866445_26_LV1016291800	0.4975871538907382
True	True	is_PNP	exist	50	3029466_26_LV1016291802	0.4998299623041583
True	True	is_PNP	exist	50	3751142_26_LV1016291817	0.49959418831489366
True	True	is_PNP	exist	50	3221844_26_LV1016291822	0.49727604793750557
True	True	is_PNP	exist	50	3001293_26_LV1016291824	0.48528435738185666
True	True	is_PNP	exist	50	3467351_26_LV1016291819	0.49592522666635164
True	True	is_PNP	exist	50	3895318_26_LV1016291821	0.4852554199928833
True	True	is_PNP	exist	50	3817658_26_LV1016291818	0.48415864641560746
True	True	is_PNP	exist	50	3279658_26_LV1016291823	0.49637550248829077
True	True	is_PNP	exist	50	3731349_26_LV1016291862	0.49160875712442803
True	True	is_PNP	exist	50	3173232_26_LV1016291827	0.4868293110737572
True	True	is_PNP	exist	50	3626452_26_LV1016291831	0.4739134505458022
True	True	is_PNP	exist	50	3911229_26_LV1016291832	0.4959595177478704
True	True	is_PNP	exist	50	3810520_26_LV1016291850	0.4972675401245848
True	True	is_PNP	exist	50	3344673_26_LV1016291853	0.49478257130450776
True	True	is_PNP	exist	50	3029477_26_LV1016291863	0.4931203379510359
True	True	is_PNP	exist	50	3566058_26_LV1016291857	0.501266974355771
True	True	is_PNP	exist	50	3468019_26_LV1016291849	0.4989885214279867
True	True	is_PNP	exist	50	3542565_26_LV1016291860	0.5065992633258242
True	True	is_PNP	exist	50	3154921_26_LV1016291859	0.507999839747767
True	True	is_PNP	exist	50	3142251_26_LV1016291872	0.4901016190038198
True	True	is_PNP	exist	50	3934056_26_LV1016291876	0.489777335651897
True	True	is_PNP	exist	50	3434202_26_LV1016291865	0.5039905185429809
True	True	is_PNP	exist	50	3421233_26_LV1016291864	0.5153716051275608
True	True	is_PNP	exist	50	3396374_26_LV1016291869	0.5011047000335311
True	True	is_PNP	exist	50	3685826_26_LV1016291870	0.5062893814463891
True	True	is_PNP	exist	50	3853102_26_LV1016291826	0.49766513610476487
True	True	is_PNP	exist	50	3888646_26_LV1016291866	0.5008556057806073
True	True	is_PNP	exist	50	3567511_26_LV1016291871	0.48347734722538077
True	True	is_PNP	exist	50	3303055_26_LV1016291877	0.4908070473655763
True	True	is_PNP	exist	50	3301842_26_LV1016291873	0.4909499452980698
True	True	is_PNP	exist	50	3640399_26_LV1016291874	0.49456146430467607
True	True	is_PNP	exist	50	3654028_26_LV1016291878	0.5029172453845495
True	True	is_PNP	exist	50	3035114_26_LV1016291842	0.4973921815601591
True	True	is_PNP	exist	50	3644897_26_LV1016291843	0.4871623431973334
True	True	is_PNP	exist	50	3681993_26_LV1016291845	0.509977539122666
True	True	is_PNP	exist	50	3982030_26_LV1016291848	0.5066253192467534
True	True	is_PNP	exist	50	3603443_26_LV1016291828	0.49593150752655296
True	True	is_PNP	exist	50	3042068_26_LV1016291868	0.504475606981268
True	True	is_PNP	exist	50	3669121_27_LV1016291804	0.5129480134799593
True	True	is_PNP	exist	50	3508246_27_LV1016291801	0.5133841982418339
True	True	is_PNP	exist	50	3699400_27_LV1016291815	0.5045753630742879
True	True	is_PNP	exist	50	3933595_27_LV1016291805	0.5013837019404169
True	True	is_PNP	exist	50	3063398_27_LV1016291807	0.5070921554042765
True	True	is_PNP	exist	50	3476548_27_LV1016291806	0.4997405796229436
True	True	is_PNP	exist	50	3161922_27_LV1016291808	0.515193003379816
True	True	is_PNP	exist	50	3763424_27_LV1016291812	0.5337728757336476
True	True	is_PNP	exist	50	3902406_27_LV1016291810	0.5027796004152563
True	True	is_PNP	exist	50	3431423_27_LV1016291809	0.5058258036530977
True	True	is_PNP	exist	50	3278587_27_LV1016291811	0.4968039718838101
True	True	is_PNP	exist	50	3820503_27_LV1016291814	0.4891642307830272
True	True	is_PNP	exist	50	3737625_27_LV1016291816	0.49806324107081995
True	True	is_PNP	exist	50	3490517_27_LV1016291833	0.5139433576911396
True	True	is_PNP	exist	50	3167312_27_LV1016291858	0.5036744063141019
True	True	is_PNP	exist	50	3482355_27_LV1016291844	0.5025183917602353
True	True	is_PNP	exist	50	3530841_27_LV1016291820	0.5011009837613815
True	True	is_PNP	exist	50	3150661_27_LV1016291825	0.49832549710180374
True	True	is_PNP	exist	50	3880724_27_LV1016291829	0.4919368418671142
True	True	is_PNP	exist	50	3651570_27_LV1016291830	0.4948617846142538
True	True	is_PNP	exist	50	3145775_27_LV1016291836	0.5098239761121333
True	True	is_PNP	exist	50	3261063_27_LV1016291834	0.5016395924944262
True	True	is_PNP	exist	50	3444071_27_LV1016291854	0.5021131617773438
True	True	is_PNP	exist	50	3729283_27_LV1016291813	0.5009027639494886
True	True	is_PNP	exist	50	3603461_27_LV1016291879	0.49351983763060575
True	True	is_PNP	exist	50	3600447_27_LV1016291835	0.5106824183465539
True	True	is_PNP	exist	50	3597611_27_LV1016291841	0.4992387329742023
True	True	is_PNP	exist	50	3381565_27_LV1016291840	0.5064641102373403
True	True	is_PNP	exist	50	3572766_27_LV1016291851	0.5033875445528365
True	True	is_PNP	exist	50	3694611_27_LV1016291867	0.505579679544584
True	True	is_PNP	exist	50	3113250_27_LV1016291839	0.5190037308512608
True	True	is_PNP	exist	50	3602993_27_LV1016291837	0.5079101388825507
True	True	is_PNP	exist	50	3310190_27_LV1016291838	0.5014858907626463
True	True	is_PNP	exist	50	3898139_27_LV1016291855	0.5094309979825123
True	True	is_PNP	exist	50	3353640_27_LV1016291852	0.5048853091546284
True	True	is_PNP	exist	50	3066856_27_LV1016291856	0.5055581150186625
True	True	is_PNP	exist	50	3592212_27_LV1016291875	0.5018319648857833
True	True	is_PNP	exist	50	3963110_27_LV1016291861	0.49762492698379773
True	True	is_PNP	exist	50	3840348_27_LV1016291846	0.4974822864122507
True	True	is_PNP	exist	50	3211050_27_LV1016291847	0.5063808587539379
True	True	is_PNP	exist	95	3929530_26_LV1016291803	0.4994695299398246
True	True	is_PNP	exist	95	3866445_26_LV1016291800	0.4848738987358398
True	True	is_PNP	exist	95	3029466_26_LV1016291802	0.5043643367049723
True	True	is_PNP	exist	95	3751142_26_LV1016291817	0.502268105456361
True	True	is_PNP	exist	95	3221844_26_LV1016291822	0.4914803053020909
True	True	is_PNP	exist	95	3001293_26_LV1016291824	0.4755720751565832
True	True	is_PNP	exist	95	3467351_26_LV1016291819	0.5087679874612521
True	True	is_PNP	exist	95	3895318_26_LV1016291821	0.49307336539210406
True	True	is_PNP	exist	95	3817658_26_LV1016291818	0.48142868106865944
True	True	is_PNP	exist	95	3279658_26_LV1016291823	0.49741316987370565
True	True	is_PNP	exist	95	3731349_26_LV1016291862	0.4927557340689129
True	True	is_PNP	exist	95	3173232_26_LV1016291827	0.4918942854063142
True	True	is_PNP	exist	95	3626452_26_LV1016291831	0.4870691209357508
True	True	is_PNP	exist	95	3911229_26_LV1016291832	0.49683634291673
True	True	is_PNP	exist	95	3810520_26_LV1016291850	0.49765321522199457
True	True	is_PNP	exist	95	3344673_26_LV1016291853	0.48848994880122143
True	True	is_PNP	exist	95	3029477_26_LV1016291863	0.49713704649134305
True	True	is_PNP	exist	95	3566058_26_LV1016291857	0.4990415672758973
True	True	is_PNP	exist	95	3468019_26_LV1016291849	0.5022793513533587
True	True	is_PNP	exist	95	3542565_26_LV1016291860	0.4990536465224148
True	True	is_PNP	exist	95	3154921_26_LV1016291859	0.5000807092921665
True	True	is_PNP	exist	95	3142251_26_LV1016291872	0.48746770687412466
True	True	is_PNP	exist	95	3934056_26_LV1016291876	0.49361197539863877
True	True	is_PNP	exist	95	3434202_26_LV1016291865	0.4967886627298209
True	True	is_PNP	exist	95	3421233_26_LV1016291864	0.5090382386420218
True	True	is_PNP	exist	95	3396374_26_LV1016291869	0.48645662095805486
True	True	is_PNP	exist	95	3685826_26_LV1016291870	0.5174989574718785
True	True	is_PNP	exist	95	3853102_26_LV1016291826	0.5107318812719568
True	True	is_PNP	exist	95	3888646_26_LV1016291866	0.49324020446217265
True	True	is_PNP	exist	95	3567511_26_LV1016291871	0.4860485325161964
True	True	is_PNP	exist	95	3303055_26_LV1016291877	0.4990882603072259
True	True	is_PNP	exist	95	3301842_26_LV1016291873	0.49614261930346704
True	True	is_PNP	exist	95	3640399_26_LV1016291874	0.5000456579402475
True	True	is_PNP	exist	95	3654028_26_LV1016291878	0.5001433458056764
True	True	is_PNP	exist	95	3035114_26_LV1016291842	0.4929578342254464
True	True	is_PNP	exist	95	3644897_26_LV1016291843	0.4936328820741907
True	True	is_PNP	exist	95	3681993_26_LV1016291845	0.5041577742673792
True	True	is_PNP	exist	95	3982030_26_LV1016291848	0.49730843819106463
True	True	is_PNP	exist	95	3603443_26_LV1016291828	0.4937791118634056
True	True	is_PNP	exist	95	3042068_26_LV1016291868	0.490057183588323
True	True	is_PNP	exist	95	3669121_27_LV1016291804	0.5098211349427689
True	True	is_PNP	exist	95	3508246_27_LV1016291801	0.5029690047149361
True	True	is_PNP	exist	95	3699400_27_LV1016291815	0.4992533317883281
True	True	is_PNP	exist	95	3933595_27_LV1016291805	0.5141257688721697
True	True	is_PNP	exist	95	3063398_27_LV1016291807	0.4976649835823817
True	True	is_PNP	exist	95	3476548_27_LV1016291806	0.5059222088122504
True	True	is_PNP	exist	95	3161922_27_LV1016291808	0.5273720179541052
True	True	is_PNP	exist	95	3763424_27_LV1016291812	0.5129056857985735
True	True	is_PNP	exist	95	3902406_27_LV1016291810	0.4931415694051035
True	True	is_PNP	exist	95	3431423_27_LV1016291809	0.5045349989962545
True	True	is_PNP	exist	95	3278587_27_LV1016291811	0.5015688630917347
True	True	is_PNP	exist	95	3820503_27_LV1016291814	0.48902264210779295
True	True	is_PNP	exist	95	3737625_27_LV1016291816	0.4990800323381781
True	True	is_PNP	exist	95	3490517_27_LV1016291833	0.5134009969267395
True	True	is_PNP	exist	95	3167312_27_LV1016291858	0.49830377292547956
True	True	is_PNP	exist	95	3482355_27_LV1016291844	0.500838344572579
True	True	is_PNP	exist	95	3530841_27_LV1016291820	0.49789047148296395
True	True	is_PNP	exist	95	3150661_27_LV1016291825	0.5042574373987178
True	True	is_PNP	exist	95	3880724_27_LV1016291829	0.49822846907673546
True	True	is_PNP	exist	95	3651570_27_LV1016291830	0.5014107590653837
True	True	is_PNP	exist	95	3145775_27_LV1016291836	0.5070220332725364
True	True	is_PNP	exist	95	3261063_27_LV1016291834	0.5007582119753632
True	True	is_PNP	exist	95	3444071_27_LV1016291854	0.49518450641280004
True	True	is_PNP	exist	95	3729283_27_LV1016291813	0.4969098701979589
True	True	is_PNP	exist	95	3603461_27_LV1016291879	0.5072374174546226
True	True	is_PNP	exist	95	3600447_27_LV1016291835	0.5067693522704636
True	True	is_PNP	exist	95	3597611_27_LV1016291841	0.4996821077928683
True	True	is_PNP	exist	95	3381565_27_LV1016291840	0.495518515818797
True	True	is_PNP	exist	95	3572766_27_LV1016291851	0.5046098126152256
True	True	is_PNP	exist	95	3694611_27_LV1016291867	0.5045992354477916
True	True	is_PNP	exist	95	3113250_27_LV1016291839	0.5058747495856355
True	True	is_PNP	exist	95	3602993_27_LV1016291837	0.5095534662650385
True	True	is_PNP	exist	95	3310190_27_LV1016291838	0.5015144510905649
True	True	is_PNP	exist	95	3898139_27_LV1016291855	0.5121373234683697
True	True	is_PNP	exist	95	3353640_27_LV1016291852	0.5188878663324381
True	True	is_PNP	exist	95	3066856_27_LV1016291856	0.5048767910103987
True	True	is_PNP	exist	95	3592212_27_LV1016291875	0.506945948618208
True	True	is_PNP	exist	95	3963110_27_LV1016291861	0.508420328594773
True	True	is_PNP	exist	95	3840348_27_LV1016291846	0.5013091259362221
True	True	is_PNP	exist	95	3211050_27_LV1016291847	0.507368741528059
True	True	is_PNP	exist	100	3929530_26_LV1016291803	0.49476710469304913
True	True	is_PNP	exist	100	3866445_26_LV1016291800	0.49146470151997707
True	True	is_PNP	exist	100	3029466_26_LV1016291802	0.5003892539475672
True	True	is_PNP	exist	100	3751142_26_LV1016291817	0.4967218512029755
True	True	is_PNP	exist	100	3221844_26_LV1016291822	0.48413819484855025
True	True	is_PNP	exist	100	3001293_26_LV1016291824	0.4860227745998124
True	True	is_PNP	exist	100	3467351_26_LV1016291819	0.5065935153453418
True	True	is_PNP	exist	100	3895318_26_LV1016291821	0.48740496968596364
True	True	is_PNP	exist	100	3817658_26_LV1016291818	0.48673826237926915
True	True	is_PNP	exist	100	3279658_26_LV1016291823	0.4927871493968005
True	True	is_PNP	exist	100	3731349_26_LV1016291862	0.4875682725513447
True	True	is_PNP	exist	100	3173232_26_LV1016291827	0.49600339252429676
True	True	is_PNP	exist	100	3626452_26_LV1016291831	0.48808267448515125
True	True	is_PNP	exist	100	3911229_26_LV1016291832	0.49966904556184155
True	True	is_PNP	exist	100	3810520_26_LV1016291850	0.49664672842051083
True	True	is_PNP	exist	100	3344673_26_LV1016291853	0.4826746916537716
True	True	is_PNP	exist	100	3029477_26_LV1016291863	0.4901320241294387
True	True	is_PNP	exist	100	3566058_26_LV1016291857	0.49241450488696636
True	True	is_PNP	exist	100	3468019_26_LV1016291849	0.5045671526328688
True	True	is_PNP	exist	100	3542565_26_LV1016291860	0.499963440330947
True	True	is_PNP	exist	100	3154921_26_LV1016291859	0.49887987297999925
True	True	is_PNP	exist	100	3142251_26_LV1016291872	0.48844927429329266
True	True	is_PNP	exist	100	3934056_26_LV1016291876	0.4920617590501888
True	True	is_PNP	exist	100	3434202_26_LV1016291865	0.5045842077214441
True	True	is_PNP	exist	100	3421233_26_LV1016291864	0.5078907220951308
True	True	is_PNP	exist	100	3396374_26_LV1016291869	0.49592893505771274
True	True	is_PNP	exist	100	3685826_26_LV1016291870	0.5117225355199891
True	True	is_PNP	exist	100	3853102_26_LV1016291826	0.5059408547169512
True	True	is_PNP	exist	100	3888646_26_LV1016291866	0.5024833352296668
True	True	is_PNP	exist	100	3567511_26_LV1016291871	0.49091380225241477
True	True	is_PNP	exist	100	3303055_26_LV1016291877	0.4950098627439382
True	True	is_PNP	exist	100	3301842_26_LV1016291873	0.491209695306776
True	True	is_PNP	exist	100	3640399_26_LV1016291874	0.4932009596671349
True	True	is_PNP	exist	100	3654028_26_LV1016291878	0.5002609012787463
True	True	is_PNP	exist	100	3035114_26_LV1016291842	0.48949735073312656
True	True	is_PNP	exist	100	3644897_26_LV1016291843	0.49245877569651064
True	True	is_PNP	exist	100	3681993_26_LV1016291845	0.49157347449374833
True	True	is_PNP	exist	100	3982030_26_LV1016291848	0.4957816062296992
True	True	is_PNP	exist	100	3603443_26_LV1016291828	0.48653306423937703
True	True	is_PNP	exist	100	3042068_26_LV1016291868	0.49777150263986897
True	True	is_PNP	exist	100	3669121_27_LV1016291804	0.49799885034842084
True	True	is_PNP	exist	100	3508246_27_LV1016291801	0.5122099412409065
True	True	is_PNP	exist	100	3699400_27_LV1016291815	0.500727105969891
True	True	is_PNP	exist	100	3933595_27_LV1016291805	0.5183838086593034
True	True	is_PNP	exist	100	3063398_27_LV1016291807	0.5042741584456418
True	True	is_PNP	exist	100	3476548_27_LV1016291806	0.504859032861091
True	True	is_PNP	exist	100	3161922_27_LV1016291808	0.5068509424631215
True	True	is_PNP	exist	100	3763424_27_LV1016291812	0.5279845476432256
True	True	is_PNP	exist	100	3902406_27_LV1016291810	0.5036534788046987
True	True	is_PNP	exist	100	3431423_27_LV1016291809	0.5026849094290833
True	True	is_PNP	exist	100	3278587_27_LV1016291811	0.5109462824887433
True	True	is_PNP	exist	100	3820503_27_LV1016291814	0.4977974917879462
True	True	is_PNP	exist	100	3737625_27_LV1016291816	0.5055575461559353
True	True	is_PNP	exist	100	3490517_27_LV1016291833	0.5044178711468668
True	True	is_PNP	exist	100	3167312_27_LV1016291858	0.5081654849232887
True	True	is_PNP	exist	100	3482355_27_LV1016291844	0.5005188592451645
True	True	is_PNP	exist	100	3530841_27_LV1016291820	0.5006662904264413
True	True	is_PNP	exist	100	3150661_27_LV1016291825	0.5051599187714818
True	True	is_PNP	exist	100	3880724_27_LV1016291829	0.49521641550469914
True	True	is_PNP	exist	100	3651570_27_LV1016291830	0.49885662495379013
True	True	is_PNP	exist	100	3145775_27_LV1016291836	0.5019719057630962
True	True	is_PNP	exist	100	3261063_27_LV1016291834	0.5025427828147526
True	True	is_PNP	exist	100	3444071_27_LV1016291854	0.4970248005431447
True	True	is_PNP	exist	100	3729283_27_LV1016291813	0.503452673464948
True	True	is_PNP	exist	100	3603461_27_LV1016291879	0.4993080481735454
True	True	is_PNP	exist	100	3600447_27_LV1016291835	0.5001462333388581
True	True	is_PNP	exist	100	3597611_27_LV1016291841	0.5019132287110769
True	True	is_PNP	exist	100	3381565_27_LV1016291840	0.5030449854583409
True	True	is_PNP	exist	100	3572766_27_LV1016291851	0.5033797998004204
True	True	is_PNP	exist	100	3694611_27_LV1016291867	0.5138450786307255
True	True	is_PNP	exist	100	3113250_27_LV1016291839	0.5102000572751939
True	True	is_PNP	exist	100	3602993_27_LV1016291837	0.5007583713535241
True	True	is_PNP	exist	100	3310190_27_LV1016291838	0.49644080971787763
True	True	is_PNP	exist	100	3898139_27_LV1016291855	0.5154776158184837
True	True	is_PNP	exist	100	3353640_27_LV1016291852	0.5038850040283956
True	True	is_PNP	exist	100	3066856_27_LV1016291856	0.506220380622019
True	True	is_PNP	exist	100	3592212_27_LV1016291875	0.4965873159029886
True	True	is_PNP	exist	100	3963110_27_LV1016291861	0.5061479958573278
True	True	is_PNP	exist	100	3840348_27_LV1016291846	0.5066015888264987
True	True	is_PNP	exist	100	3211050_27_LV1016291847	0.5067110947039852
True	True	is_patho	fold	0	3929530_26_LV1016291803	0.5185226631125281
True	True	is_patho	fold	0	3866445_26_LV1016291800	0.49940011674136947
True	True	is_patho	fold	0	3029466_26_LV1016291802	0.51662698149671
True	True	is_patho	fold	0	3751142_26_LV1016291817	0.501677078192683
True	True	is_patho	fold	0	3221844_26_LV1016291822	0.4787082688301789
True	True	is_patho	fold	0	3001293_26_LV1016291824	0.47111514193569964
True	True	is_patho	fold	0	3467351_26_LV1016291819	0.4739119668089819
True	True	is_patho	fold	0	3895318_26_LV1016291821	0.4945642315097885
True	True	is_patho	fold	0	3817658_26_LV1016291818	0.5046230414724207
True	True	is_patho	fold	0	3279658_26_LV1016291823	0.5012202483985005
True	True	is_patho	fold	0	3731349_26_LV1016291862	0.504654373187235
True	True	is_patho	fold	0	3173232_26_LV1016291827	0.48569419376217055
True	True	is_patho	fold	0	3626452_26_LV1016291831	0.497709572904903
True	True	is_patho	fold	0	3911229_26_LV1016291832	0.5274780786956429
True	True	is_patho	fold	0	3810520_26_LV1016291850	0.5019715949596428
True	True	is_patho	fold	0	3344673_26_LV1016291853	0.4589549879172487
True	True	is_patho	fold	0	3029477_26_LV1016291863	0.5160205897882499
True	True	is_patho	fold	0	3566058_26_LV1016291857	0.5007977164250665
True	True	is_patho	fold	0	3468019_26_LV1016291849	0.490707303086384
True	True	is_patho	fold	0	3542565_26_LV1016291860	0.5040818484233518
True	True	is_patho	fold	0	3154921_26_LV1016291859	0.5057900091875278
True	True	is_patho	fold	0	3142251_26_LV1016291872	0.5068173094517711
True	True	is_patho	fold	0	3934056_26_LV1016291876	0.4924842816218379
True	True	is_patho	fold	0	3434202_26_LV1016291865	0.4910873710673412
True	True	is_patho	fold	0	3421233_26_LV1016291864	0.5380301422256563
True	True	is_patho	fold	0	3396374_26_LV1016291869	0.5071995790634385
True	True	is_patho	fold	0	3685826_26_LV1016291870	0.4794823597411011
True	True	is_patho	fold	0	3853102_26_LV1016291826	0.5049554607345768
True	True	is_patho	fold	0	3888646_26_LV1016291866	0.4824175243187609
True	True	is_patho	fold	0	3567511_26_LV1016291871	0.5300670247218818
True	True	is_patho	fold	0	3303055_26_LV1016291877	0.5036069903022343
True	True	is_patho	fold	0	3301842_26_LV1016291873	0.4782792872441343
True	True	is_patho	fold	0	3640399_26_LV1016291874	0.516080410189385
True	True	is_patho	fold	0	3654028_26_LV1016291878	0.4938687636735825
True	True	is_patho	fold	0	3035114_26_LV1016291842	0.47235401928887905
True	True	is_patho	fold	0	3644897_26_LV1016291843	0.49889035758223244
True	True	is_patho	fold	0	3681993_26_LV1016291845	0.5451077369439852
True	True	is_patho	fold	0	3982030_26_LV1016291848	0.5172095421632033
True	True	is_patho	fold	0	3603443_26_LV1016291828	0.5004658851155253
True	True	is_patho	fold	0	3042068_26_LV1016291868	0.5002891217778687
True	True	is_patho	fold	0	3669121_27_LV1016291804	0.499843819276712
True	True	is_patho	fold	0	3508246_27_LV1016291801	0.5104491663385982
True	True	is_patho	fold	0	3699400_27_LV1016291815	0.4855968509025952
True	True	is_patho	fold	0	3933595_27_LV1016291805	0.4706089804452491
True	True	is_patho	fold	0	3063398_27_LV1016291807	0.5087699588452215
True	True	is_patho	fold	0	3476548_27_LV1016291806	0.5291630955959518
True	True	is_patho	fold	0	3161922_27_LV1016291808	0.5006039348053196
True	True	is_patho	fold	0	3763424_27_LV1016291812	0.48448607767216145
True	True	is_patho	fold	0	3902406_27_LV1016291810	0.5007324407479631
True	True	is_patho	fold	0	3431423_27_LV1016291809	0.476146174416006
True	True	is_patho	fold	0	3278587_27_LV1016291811	0.5208698572928357
True	True	is_patho	fold	0	3820503_27_LV1016291814	0.5099573532171285
True	True	is_patho	fold	0	3737625_27_LV1016291816	0.5027741614414643
True	True	is_patho	fold	0	3490517_27_LV1016291833	0.4794751763149118
True	True	is_patho	fold	0	3167312_27_LV1016291858	0.5005690016361996
True	True	is_patho	fold	0	3482355_27_LV1016291844	0.5115281762678126
True	True	is_patho	fold	0	3530841_27_LV1016291820	0.48028234797012404
True	True	is_patho	fold	0	3150661_27_LV1016291825	0.46433700297470204
True	True	is_patho	fold	0	3880724_27_LV1016291829	0.5039617767095554
True	True	is_patho	fold	0	3651570_27_LV1016291830	0.48403251276686
True	True	is_patho	fold	0	3145775_27_LV1016291836	0.5005344995056897
True	True	is_patho	fold	0	3261063_27_LV1016291834	0.5216843154450734
True	True	is_patho	fold	0	3444071_27_LV1016291854	0.4799036010695462
True	True	is_patho	fold	0	3729283_27_LV1016291813	0.4682190964046475
True	True	is_patho	fold	0	3603461_27_LV1016291879	0.4922401231415652
True	True	is_patho	fold	0	3600447_27_LV1016291835	0.48790844333684336
True	True	is_patho	fold	0	3597611_27_LV1016291841	0.48990781121092847
True	True	is_patho	fold	0	3381565_27_LV1016291840	0.4798406917612723
True	True	is_patho	fold	0	3572766_27_LV1016291851	0.49016473462669097
True	True	is_patho	fold	0	3694611_27_LV1016291867	0.5204648812588105
True	True	is_patho	fold	0	3113250_27_LV1016291839	0.5183720886779533
True	True	is_patho	fold	0	3602993_27_LV1016291837	0.5051613968130272
True	True	is_patho	fold	0	3310190_27_LV1016291838	0.5098010845727768
True	True	is_patho	fold	0	3898139_27_LV1016291855	0.5173981968529772
True	True	is_patho	fold	0	3353640_27_LV1016291852	0.5104978260841266
True	True	is_patho	fold	0	3066856_27_LV1016291856	0.518289853508146
True	True	is_patho	fold	0	3592212_27_LV1016291875	0.5053254846991643
True	True	is_patho	fold	0	3963110_27_LV1016291861	0.5221134558766614
True	True	is_patho	fold	0	3840348_27_LV1016291846	0.4988756211734116
True	True	is_patho	fold	0	3211050_27_LV1016291847	0.5055664142578968
True	True	is_patho	fold	1	3929530_26_LV1016291803	0.5111003397458336
True	True	is_patho	fold	1	3866445_26_LV1016291800	0.5027578441445314
True	True	is_patho	fold	1	3029466_26_LV1016291802	0.4852928621626804
True	True	is_patho	fold	1	3751142_26_LV1016291817	0.4612761154499166
True	True	is_patho	fold	1	3221844_26_LV1016291822	0.5064061061223921
True	True	is_patho	fold	1	3001293_26_LV1016291824	0.4537451571523681
True	True	is_patho	fold	1	3467351_26_LV1016291819	0.49940159101399645
True	True	is_patho	fold	1	3895318_26_LV1016291821	0.4910891942014265
True	True	is_patho	fold	1	3817658_26_LV1016291818	0.5149004779037393
True	True	is_patho	fold	1	3279658_26_LV1016291823	0.5031545104197668
True	True	is_patho	fold	1	3731349_26_LV1016291862	0.5058172097703564
True	True	is_patho	fold	1	3173232_26_LV1016291827	0.48651502967313687
True	True	is_patho	fold	1	3626452_26_LV1016291831	0.4769084864898963
True	True	is_patho	fold	1	3911229_26_LV1016291832	0.5013066781830046
True	True	is_patho	fold	1	3810520_26_LV1016291850	0.5047963920579945
True	True	is_patho	fold	1	3344673_26_LV1016291853	0.4786550253710621
True	True	is_patho	fold	1	3029477_26_LV1016291863	0.5084301720914933
True	True	is_patho	fold	1	3566058_26_LV1016291857	0.49271370500784833
True	True	is_patho	fold	1	3468019_26_LV1016291849	0.49129347077543983
True	True	is_patho	fold	1	3542565_26_LV1016291860	0.5051482725642514
True	True	is_patho	fold	1	3154921_26_LV1016291859	0.5217316948820824
True	True	is_patho	fold	1	3142251_26_LV1016291872	0.4837826605574255
True	True	is_patho	fold	1	3934056_26_LV1016291876	0.47861366359695373
True	True	is_patho	fold	1	3434202_26_LV1016291865	0.5046639929593539
True	True	is_patho	fold	1	3421233_26_LV1016291864	0.5127052993568537
True	True	is_patho	fold	1	3396374_26_LV1016291869	0.5099694950207931
True	True	is_patho	fold	1	3685826_26_LV1016291870	0.4966472206725855
True	True	is_patho	fold	1	3853102_26_LV1016291826	0.5065736699257465
True	True	is_patho	fold	1	3888646_26_LV1016291866	0.47220294541264934
True	True	is_patho	fold	1	3567511_26_LV1016291871	0.5433350284180439
True	True	is_patho	fold	1	3303055_26_LV1016291877	0.517378824120565
True	True	is_patho	fold	1	3301842_26_LV1016291873	0.49895439172915473
True	True	is_patho	fold	1	3640399_26_LV1016291874	0.5027809304568299
True	True	is_patho	fold	1	3654028_26_LV1016291878	0.48415689853817095
True	True	is_patho	fold	1	3035114_26_LV1016291842	0.492352178740478
True	True	is_patho	fold	1	3644897_26_LV1016291843	0.4974363513161414
True	True	is_patho	fold	1	3681993_26_LV1016291845	0.5506001838862911
True	True	is_patho	fold	1	3982030_26_LV1016291848	0.5229002903333757
True	True	is_patho	fold	1	3603443_26_LV1016291828	0.5072873857230914
True	True	is_patho	fold	1	3042068_26_LV1016291868	0.48759159279064807
True	True	is_patho	fold	1	3669121_27_LV1016291804	0.5157351052588658
True	True	is_patho	fold	1	3508246_27_LV1016291801	0.5248534582424009
True	True	is_patho	fold	1	3699400_27_LV1016291815	0.489148803559105
True	True	is_patho	fold	1	3933595_27_LV1016291805	0.47773642369669417
True	True	is_patho	fold	1	3063398_27_LV1016291807	0.5002837505344014
True	True	is_patho	fold	1	3476548_27_LV1016291806	0.49273999515383904
True	True	is_patho	fold	1	3161922_27_LV1016291808	0.4988350852994819
True	True	is_patho	fold	1	3763424_27_LV1016291812	0.45358349756393257
True	True	is_patho	fold	1	3902406_27_LV1016291810	0.48724386792986013
True	True	is_patho	fold	1	3431423_27_LV1016291809	0.47502293929066686
True	True	is_patho	fold	1	3278587_27_LV1016291811	0.5271425744121238
True	True	is_patho	fold	1	3820503_27_LV1016291814	0.5165178182347024
True	True	is_patho	fold	1	3737625_27_LV1016291816	0.5265037474486401
True	True	is_patho	fold	1	3490517_27_LV1016291833	0.49008909002803785
True	True	is_patho	fold	1	3167312_27_LV1016291858	0.49590071925324813
True	True	is_patho	fold	1	3482355_27_LV1016291844	0.5162192772001732
True	True	is_patho	fold	1	3530841_27_LV1016291820	0.47415717556089454
True	True	is_patho	fold	1	3150661_27_LV1016291825	0.4755908159144296
True	True	is_patho	fold	1	3880724_27_LV1016291829	0.5104219937304302
True	True	is_patho	fold	1	3651570_27_LV1016291830	0.47037781526601885
True	True	is_patho	fold	1	3145775_27_LV1016291836	0.49810859502434923
True	True	is_patho	fold	1	3261063_27_LV1016291834	0.5328062057554949
True	True	is_patho	fold	1	3444071_27_LV1016291854	0.4803922863603698
True	True	is_patho	fold	1	3729283_27_LV1016291813	0.4910666747716134
True	True	is_patho	fold	1	3603461_27_LV1016291879	0.4913981938896601
True	True	is_patho	fold	1	3600447_27_LV1016291835	0.4811958295996398
True	True	is_patho	fold	1	3597611_27_LV1016291841	0.49684888025318025
True	True	is_patho	fold	1	3381565_27_LV1016291840	0.5010344535126938
True	True	is_patho	fold	1	3572766_27_LV1016291851	0.49416770454525405
True	True	is_patho	fold	1	3694611_27_LV1016291867	0.5311561586054366
True	True	is_patho	fold	1	3113250_27_LV1016291839	0.511732060891129
True	True	is_patho	fold	1	3602993_27_LV1016291837	0.5024229541726799
True	True	is_patho	fold	1	3310190_27_LV1016291838	0.4814494279483594
True	True	is_patho	fold	1	3898139_27_LV1016291855	0.5062776402966491
True	True	is_patho	fold	1	3353640_27_LV1016291852	0.5240677835167435
True	True	is_patho	fold	1	3066856_27_LV1016291856	0.49737056085542364
True	True	is_patho	fold	1	3592212_27_LV1016291875	0.5022510751071527
True	True	is_patho	fold	1	3963110_27_LV1016291861	0.5078560885873996
True	True	is_patho	fold	1	3840348_27_LV1016291846	0.4802939254330596
True	True	is_patho	fold	1	3211050_27_LV1016291847	0.5048642362761666
True	True	is_patho	fold	5	3929530_26_LV1016291803	0.5402650669658567
True	True	is_patho	fold	5	3866445_26_LV1016291800	0.554223630813861
True	True	is_patho	fold	5	3029466_26_LV1016291802	0.6326630921249522
True	True	is_patho	fold	5	3751142_26_LV1016291817	0.432178553407544
True	True	is_patho	fold	5	3221844_26_LV1016291822	0.5006439246472824
True	True	is_patho	fold	5	3001293_26_LV1016291824	0.22800261744000905
True	True	is_patho	fold	5	3467351_26_LV1016291819	0.31091565778326424
True	True	is_patho	fold	5	3895318_26_LV1016291821	0.46019446387730817
True	True	is_patho	fold	5	3817658_26_LV1016291818	0.4620028285376412
True	True	is_patho	fold	5	3279658_26_LV1016291823	0.6537388255910388
True	True	is_patho	fold	5	3731349_26_LV1016291862	0.6623634809840189
True	True	is_patho	fold	5	3173232_26_LV1016291827	0.5015927066644739
True	True	is_patho	fold	5	3626452_26_LV1016291831	0.3990045204079371
True	True	is_patho	fold	5	3911229_26_LV1016291832	0.6257547257248167
True	True	is_patho	fold	5	3810520_26_LV1016291850	0.577642554331762
True	True	is_patho	fold	5	3344673_26_LV1016291853	0.39923025470912743
True	True	is_patho	fold	5	3029477_26_LV1016291863	0.5994365933379219
True	True	is_patho	fold	5	3566058_26_LV1016291857	0.4513896855059603
True	True	is_patho	fold	5	3468019_26_LV1016291849	0.6286670723278005
True	True	is_patho	fold	5	3542565_26_LV1016291860	0.5147651381909741
True	True	is_patho	fold	5	3154921_26_LV1016291859	0.6583016353612965
True	True	is_patho	fold	5	3142251_26_LV1016291872	0.6024187275277367
True	True	is_patho	fold	5	3934056_26_LV1016291876	0.5212503634203995
True	True	is_patho	fold	5	3434202_26_LV1016291865	0.4890026085527141
True	True	is_patho	fold	5	3421233_26_LV1016291864	0.7889167148983198
True	True	is_patho	fold	5	3396374_26_LV1016291869	0.6276741456573386
True	True	is_patho	fold	5	3685826_26_LV1016291870	0.4592903627713213
True	True	is_patho	fold	5	3853102_26_LV1016291826	0.49575081125297243
True	True	is_patho	fold	5	3888646_26_LV1016291866	0.44257334418531025
True	True	is_patho	fold	5	3567511_26_LV1016291871	0.5900499108662386
True	True	is_patho	fold	5	3303055_26_LV1016291877	0.5802427520365291
True	True	is_patho	fold	5	3301842_26_LV1016291873	0.40813131430919924
True	True	is_patho	fold	5	3640399_26_LV1016291874	0.5661121094462453
True	True	is_patho	fold	5	3654028_26_LV1016291878	0.5236172110131836
True	True	is_patho	fold	5	3035114_26_LV1016291842	0.46696779014978645
True	True	is_patho	fold	5	3644897_26_LV1016291843	0.5616319023159433
True	True	is_patho	fold	5	3681993_26_LV1016291845	0.807485384881349
True	True	is_patho	fold	5	3982030_26_LV1016291848	0.5950173527566689
True	True	is_patho	fold	5	3603443_26_LV1016291828	0.6262390934104837
True	True	is_patho	fold	5	3042068_26_LV1016291868	0.5597301489925708
True	True	is_patho	fold	5	3669121_27_LV1016291804	0.5332626751223734
True	True	is_patho	fold	5	3508246_27_LV1016291801	0.5101334315419399
True	True	is_patho	fold	5	3699400_27_LV1016291815	0.4042996276833041
True	True	is_patho	fold	5	3933595_27_LV1016291805	0.31251062561581355
True	True	is_patho	fold	5	3063398_27_LV1016291807	0.5662840706888439
True	True	is_patho	fold	5	3476548_27_LV1016291806	0.4252020461648551
True	True	is_patho	fold	5	3161922_27_LV1016291808	0.229572353369732
True	True	is_patho	fold	5	3763424_27_LV1016291812	0.2904730414655544
True	True	is_patho	fold	5	3902406_27_LV1016291810	0.36252784786218967
True	True	is_patho	fold	5	3431423_27_LV1016291809	0.352526229101732
True	True	is_patho	fold	5	3278587_27_LV1016291811	0.5317951251011394
True	True	is_patho	fold	5	3820503_27_LV1016291814	0.5373848574961151
True	True	is_patho	fold	5	3737625_27_LV1016291816	0.5433136822308007
True	True	is_patho	fold	5	3490517_27_LV1016291833	0.473179416522465
True	True	is_patho	fold	5	3167312_27_LV1016291858	0.5805923829585791
True	True	is_patho	fold	5	3482355_27_LV1016291844	0.6534640193152375
True	True	is_patho	fold	5	3530841_27_LV1016291820	0.2566995808787026
True	True	is_patho	fold	5	3150661_27_LV1016291825	0.3291051982176362
True	True	is_patho	fold	5	3880724_27_LV1016291829	0.5174813273435551
True	True	is_patho	fold	5	3651570_27_LV1016291830	0.30959903587057275
True	True	is_patho	fold	5	3145775_27_LV1016291836	0.3370159037231159
True	True	is_patho	fold	5	3261063_27_LV1016291834	0.5130236439772012
True	True	is_patho	fold	5	3444071_27_LV1016291854	0.40277078353711226
True	True	is_patho	fold	5	3729283_27_LV1016291813	0.3358316282818697
True	True	is_patho	fold	5	3603461_27_LV1016291879	0.4735241193352119
True	True	is_patho	fold	5	3600447_27_LV1016291835	0.32617337894678927
True	True	is_patho	fold	5	3597611_27_LV1016291841	0.4556488275761122
True	True	is_patho	fold	5	3381565_27_LV1016291840	0.31244436560723793
True	True	is_patho	fold	5	3572766_27_LV1016291851	0.35275168557886827
True	True	is_patho	fold	5	3694611_27_LV1016291867	0.6036903783425097
True	True	is_patho	fold	5	3113250_27_LV1016291839	0.6187324784331293
True	True	is_patho	fold	5	3602993_27_LV1016291837	0.4898850210936067
True	True	is_patho	fold	5	3310190_27_LV1016291838	0.5075768662473588
True	True	is_patho	fold	5	3898139_27_LV1016291855	0.5549887343765518
True	True	is_patho	fold	5	3353640_27_LV1016291852	0.6192172802673993
True	True	is_patho	fold	5	3066856_27_LV1016291856	0.4114694431120444
True	True	is_patho	fold	5	3592212_27_LV1016291875	0.5887798708835716
True	True	is_patho	fold	5	3963110_27_LV1016291861	0.5591771291321392
True	True	is_patho	fold	5	3840348_27_LV1016291846	0.33555532903207397
True	True	is_patho	fold	5	3211050_27_LV1016291847	0.5784734266930299
True	True	is_patho	fold	10	3929530_26_LV1016291803	0.6105939795853157
True	True	is_patho	fold	10	3866445_26_LV1016291800	0.590568256033323
True	True	is_patho	fold	10	3029466_26_LV1016291802	0.7534571132387946
True	True	is_patho	fold	10	3751142_26_LV1016291817	0.41764307098057357
True	True	is_patho	fold	10	3221844_26_LV1016291822	0.589773534927716
True	True	is_patho	fold	10	3001293_26_LV1016291824	0.16977276302493483
True	True	is_patho	fold	10	3467351_26_LV1016291819	0.24308263587410694
True	True	is_patho	fold	10	3895318_26_LV1016291821	0.4709831384273401
True	True	is_patho	fold	10	3817658_26_LV1016291818	0.531046879271734
True	True	is_patho	fold	10	3279658_26_LV1016291823	0.675975493426335
True	True	is_patho	fold	10	3731349_26_LV1016291862	0.8289981899297273
True	True	is_patho	fold	10	3173232_26_LV1016291827	0.610094666888302
True	True	is_patho	fold	10	3626452_26_LV1016291831	0.44145262017807807
True	True	is_patho	fold	10	3911229_26_LV1016291832	0.8004140913468896
True	True	is_patho	fold	10	3810520_26_LV1016291850	0.635226681839274
True	True	is_patho	fold	10	3344673_26_LV1016291853	0.3093043556602383
True	True	is_patho	fold	10	3029477_26_LV1016291863	0.7798311978137019
True	True	is_patho	fold	10	3566058_26_LV1016291857	0.5064912317614495
True	True	is_patho	fold	10	3468019_26_LV1016291849	0.8385548702313741
True	True	is_patho	fold	10	3542565_26_LV1016291860	0.4852456281251505
True	True	is_patho	fold	10	3154921_26_LV1016291859	0.7839467265638463
True	True	is_patho	fold	10	3142251_26_LV1016291872	0.7541311052906434
True	True	is_patho	fold	10	3934056_26_LV1016291876	0.5992544343258577
True	True	is_patho	fold	10	3434202_26_LV1016291865	0.5012016986793403
True	True	is_patho	fold	10	3421233_26_LV1016291864	0.874241694958742
True	True	is_patho	fold	10	3396374_26_LV1016291869	0.7679774181769929
True	True	is_patho	fold	10	3685826_26_LV1016291870	0.3822335701306213
True	True	is_patho	fold	10	3853102_26_LV1016291826	0.4046615932283709
True	True	is_patho	fold	10	3888646_26_LV1016291866	0.3694417000510827
True	True	is_patho	fold	10	3567511_26_LV1016291871	0.7286816190848749
True	True	is_patho	fold	10	3303055_26_LV1016291877	0.6219102233036989
True	True	is_patho	fold	10	3301842_26_LV1016291873	0.3410750038260722
True	True	is_patho	fold	10	3640399_26_LV1016291874	0.4683678328485789
True	True	is_patho	fold	10	3654028_26_LV1016291878	0.5214496227933704
True	True	is_patho	fold	10	3035114_26_LV1016291842	0.6277114380431843
True	True	is_patho	fold	10	3644897_26_LV1016291843	0.702000317397989
True	True	is_patho	fold	10	3681993_26_LV1016291845	0.9111135326690971
True	True	is_patho	fold	10	3982030_26_LV1016291848	0.6657570797650268
True	True	is_patho	fold	10	3603443_26_LV1016291828	0.6796206954281957
True	True	is_patho	fold	10	3042068_26_LV1016291868	0.5670446893983424
True	True	is_patho	fold	10	3669121_27_LV1016291804	0.57410886093617
True	True	is_patho	fold	10	3508246_27_LV1016291801	0.5129360104356818
True	True	is_patho	fold	10	3699400_27_LV1016291815	0.2540803279100685
True	True	is_patho	fold	10	3933595_27_LV1016291805	0.20081607341848629
True	True	is_patho	fold	10	3063398_27_LV1016291807	0.6529123171778176
True	True	is_patho	fold	10	3476548_27_LV1016291806	0.3469420424372252
True	True	is_patho	fold	10	3161922_27_LV1016291808	0.1452536523711958
True	True	is_patho	fold	10	3763424_27_LV1016291812	0.13558149226227278
True	True	is_patho	fold	10	3902406_27_LV1016291810	0.2250411316594576
True	True	is_patho	fold	10	3431423_27_LV1016291809	0.2091647405784218
True	True	is_patho	fold	10	3278587_27_LV1016291811	0.5436248848507951
True	True	is_patho	fold	10	3820503_27_LV1016291814	0.5145032499137224
True	True	is_patho	fold	10	3737625_27_LV1016291816	0.5526118002799124
True	True	is_patho	fold	10	3490517_27_LV1016291833	0.40192797433644856
True	True	is_patho	fold	10	3167312_27_LV1016291858	0.6916002900941216
True	True	is_patho	fold	10	3482355_27_LV1016291844	0.6931529740476461
True	True	is_patho	fold	10	3530841_27_LV1016291820	0.13160254611790068
True	True	is_patho	fold	10	3150661_27_LV1016291825	0.15957542426865234
True	True	is_patho	fold	10	3880724_27_LV1016291829	0.4688155471128968
True	True	is_patho	fold	10	3651570_27_LV1016291830	0.07818443224561349
True	True	is_patho	fold	10	3145775_27_LV1016291836	0.22058328902613997
True	True	is_patho	fold	10	3261063_27_LV1016291834	0.5070187924581542
True	True	is_patho	fold	10	3444071_27_LV1016291854	0.25235865898029053
True	True	is_patho	fold	10	3729283_27_LV1016291813	0.15964816903612333
True	True	is_patho	fold	10	3603461_27_LV1016291879	0.3881025740998329
True	True	is_patho	fold	10	3600447_27_LV1016291835	0.14426804896908918
True	True	is_patho	fold	10	3597611_27_LV1016291841	0.3204793598562916
True	True	is_patho	fold	10	3381565_27_LV1016291840	0.20133793752794282
True	True	is_patho	fold	10	3572766_27_LV1016291851	0.2167115347697648
True	True	is_patho	fold	10	3694611_27_LV1016291867	0.5562715391354899
True	True	is_patho	fold	10	3113250_27_LV1016291839	0.6923096886827099
True	True	is_patho	fold	10	3602993_27_LV1016291837	0.40795254376284645
True	True	is_patho	fold	10	3310190_27_LV1016291838	0.47426638253211206
True	True	is_patho	fold	10	3898139_27_LV1016291855	0.6295306301696455
True	True	is_patho	fold	10	3353640_27_LV1016291852	0.6623563412007619
True	True	is_patho	fold	10	3066856_27_LV1016291856	0.2909770199104583
True	True	is_patho	fold	10	3592212_27_LV1016291875	0.5704363230631257
True	True	is_patho	fold	10	3963110_27_LV1016291861	0.608976128292121
True	True	is_patho	fold	10	3840348_27_LV1016291846	0.2553755249939781
True	True	is_patho	fold	10	3211050_27_LV1016291847	0.58118905230366
True	True	is_patho	fold	20	3929530_26_LV1016291803	0.5509358430049883
True	True	is_patho	fold	20	3866445_26_LV1016291800	0.7276401412882879
True	True	is_patho	fold	20	3029466_26_LV1016291802	0.9098345761480319
True	True	is_patho	fold	20	3751142_26_LV1016291817	0.4205819726429683
True	True	is_patho	fold	20	3221844_26_LV1016291822	0.3608374915958676
True	True	is_patho	fold	20	3001293_26_LV1016291824	0.1274675606402568
True	True	is_patho	fold	20	3467351_26_LV1016291819	0.3171717933700283
True	True	is_patho	fold	20	3895318_26_LV1016291821	0.5101326624073583
True	True	is_patho	fold	20	3817658_26_LV1016291818	0.46320939227698493
True	True	is_patho	fold	20	3279658_26_LV1016291823	0.8516266477312576
True	True	is_patho	fold	20	3731349_26_LV1016291862	0.9537796211495543
True	True	is_patho	fold	20	3173232_26_LV1016291827	0.7232701846693137
True	True	is_patho	fold	20	3626452_26_LV1016291831	0.5679587714783767
True	True	is_patho	fold	20	3911229_26_LV1016291832	0.903876968481062
True	True	is_patho	fold	20	3810520_26_LV1016291850	0.7896383213562602
True	True	is_patho	fold	20	3344673_26_LV1016291853	0.35727567810947897
True	True	is_patho	fold	20	3029477_26_LV1016291863	0.859010474609412
True	True	is_patho	fold	20	3566058_26_LV1016291857	0.5780423134698429
True	True	is_patho	fold	20	3468019_26_LV1016291849	0.9165859421645102
True	True	is_patho	fold	20	3542565_26_LV1016291860	0.6912783575263047
True	True	is_patho	fold	20	3154921_26_LV1016291859	0.8276063766011943
True	True	is_patho	fold	20	3142251_26_LV1016291872	0.7088016249582364
True	True	is_patho	fold	20	3934056_26_LV1016291876	0.7871501426347072
True	True	is_patho	fold	20	3434202_26_LV1016291865	0.4429706874578065
True	True	is_patho	fold	20	3421233_26_LV1016291864	0.9609265053104015
True	True	is_patho	fold	20	3396374_26_LV1016291869	0.8798759908411906
True	True	is_patho	fold	20	3685826_26_LV1016291870	0.5375986005971772
True	True	is_patho	fold	20	3853102_26_LV1016291826	0.4624168854313493
True	True	is_patho	fold	20	3888646_26_LV1016291866	0.3227616422429725
True	True	is_patho	fold	20	3567511_26_LV1016291871	0.7830666182940969
True	True	is_patho	fold	20	3303055_26_LV1016291877	0.6537415452552874
True	True	is_patho	fold	20	3301842_26_LV1016291873	0.46120762513567376
True	True	is_patho	fold	20	3640399_26_LV1016291874	0.5038167851724294
True	True	is_patho	fold	20	3654028_26_LV1016291878	0.3956481478409146
True	True	is_patho	fold	20	3035114_26_LV1016291842	0.7760236908610579
True	True	is_patho	fold	20	3644897_26_LV1016291843	0.709303915529005
True	True	is_patho	fold	20	3681993_26_LV1016291845	0.9508248106382184
True	True	is_patho	fold	20	3982030_26_LV1016291848	0.5570690469079794
True	True	is_patho	fold	20	3603443_26_LV1016291828	0.8692416843738072
True	True	is_patho	fold	20	3042068_26_LV1016291868	0.5903313997732433
True	True	is_patho	fold	20	3669121_27_LV1016291804	0.6858942305408696
True	True	is_patho	fold	20	3508246_27_LV1016291801	0.5979652193810624
True	True	is_patho	fold	20	3699400_27_LV1016291815	0.22530029037807417
True	True	is_patho	fold	20	3933595_27_LV1016291805	0.06599395552112836
True	True	is_patho	fold	20	3063398_27_LV1016291807	0.7200812149679727
True	True	is_patho	fold	20	3476548_27_LV1016291806	0.23896159710329176
True	True	is_patho	fold	20	3161922_27_LV1016291808	0.057237822723511335
True	True	is_patho	fold	20	3763424_27_LV1016291812	0.10749579704701198
True	True	is_patho	fold	20	3902406_27_LV1016291810	0.11914704267691584
True	True	is_patho	fold	20	3431423_27_LV1016291809	0.11076399078687345
True	True	is_patho	fold	20	3278587_27_LV1016291811	0.6038243002632495
True	True	is_patho	fold	20	3820503_27_LV1016291814	0.47387211813566354
True	True	is_patho	fold	20	3737625_27_LV1016291816	0.47357298246801566
True	True	is_patho	fold	20	3490517_27_LV1016291833	0.43482193182502693
True	True	is_patho	fold	20	3167312_27_LV1016291858	0.7079522001232038
True	True	is_patho	fold	20	3482355_27_LV1016291844	0.7235639804127356
True	True	is_patho	fold	20	3530841_27_LV1016291820	0.09522408677606986
True	True	is_patho	fold	20	3150661_27_LV1016291825	0.046268134288152324
True	True	is_patho	fold	20	3880724_27_LV1016291829	0.33442482596041234
True	True	is_patho	fold	20	3651570_27_LV1016291830	0.01846868226285097
True	True	is_patho	fold	20	3145775_27_LV1016291836	0.09777913538860784
True	True	is_patho	fold	20	3261063_27_LV1016291834	0.548192033233066
True	True	is_patho	fold	20	3444071_27_LV1016291854	0.09714726741031461
True	True	is_patho	fold	20	3729283_27_LV1016291813	0.12880853248799312
True	True	is_patho	fold	20	3603461_27_LV1016291879	0.4553193043631358
True	True	is_patho	fold	20	3600447_27_LV1016291835	0.07590247110166196
True	True	is_patho	fold	20	3597611_27_LV1016291841	0.29744774741964336
True	True	is_patho	fold	20	3381565_27_LV1016291840	0.10714585313559363
True	True	is_patho	fold	20	3572766_27_LV1016291851	0.26867913107053726
True	True	is_patho	fold	20	3694611_27_LV1016291867	0.32386049228590974
True	True	is_patho	fold	20	3113250_27_LV1016291839	0.7614404426253772
True	True	is_patho	fold	20	3602993_27_LV1016291837	0.474857710219528
True	True	is_patho	fold	20	3310190_27_LV1016291838	0.5557760804426836
True	True	is_patho	fold	20	3898139_27_LV1016291855	0.715717507147544
True	True	is_patho	fold	20	3353640_27_LV1016291852	0.7359500971920316
True	True	is_patho	fold	20	3066856_27_LV1016291856	0.21876603920239884
True	True	is_patho	fold	20	3592212_27_LV1016291875	0.6942168190138813
True	True	is_patho	fold	20	3963110_27_LV1016291861	0.6510590222418445
True	True	is_patho	fold	20	3840348_27_LV1016291846	0.22832918890753723
True	True	is_patho	fold	20	3211050_27_LV1016291847	0.6665986254882935
True	True	is_patho	fold	50	3929530_26_LV1016291803	0.4838554233264282
True	True	is_patho	fold	50	3866445_26_LV1016291800	0.739552547658355
True	True	is_patho	fold	50	3029466_26_LV1016291802	0.9719329797943458
True	True	is_patho	fold	50	3751142_26_LV1016291817	0.8172623398686718
True	True	is_patho	fold	50	3221844_26_LV1016291822	0.24300424840751939
True	True	is_patho	fold	50	3001293_26_LV1016291824	0.18761529542042454
True	True	is_patho	fold	50	3467351_26_LV1016291819	0.32252201345005327
True	True	is_patho	fold	50	3895318_26_LV1016291821	0.5690988487799816
True	True	is_patho	fold	50	3817658_26_LV1016291818	0.6881882201130303
True	True	is_patho	fold	50	3279658_26_LV1016291823	0.906387584383602
True	True	is_patho	fold	50	3731349_26_LV1016291862	0.9625681082721879
True	True	is_patho	fold	50	3173232_26_LV1016291827	0.8328055386393136
True	True	is_patho	fold	50	3626452_26_LV1016291831	0.4663043403213148
True	True	is_patho	fold	50	3911229_26_LV1016291832	0.9731088575921523
True	True	is_patho	fold	50	3810520_26_LV1016291850	0.7414481834298609
True	True	is_patho	fold	50	3344673_26_LV1016291853	0.22339717964458058
True	True	is_patho	fold	50	3029477_26_LV1016291863	0.9419859516559413
True	True	is_patho	fold	50	3566058_26_LV1016291857	0.4943022919296967
True	True	is_patho	fold	50	3468019_26_LV1016291849	0.9747403626686371
True	True	is_patho	fold	50	3542565_26_LV1016291860	0.5946363815354773
True	True	is_patho	fold	50	3154921_26_LV1016291859	0.9235853397324555
True	True	is_patho	fold	50	3142251_26_LV1016291872	0.6170255454394623
True	True	is_patho	fold	50	3934056_26_LV1016291876	0.5332234025496396
True	True	is_patho	fold	50	3434202_26_LV1016291865	0.3708803645156864
True	True	is_patho	fold	50	3421233_26_LV1016291864	0.9816148618853651
True	True	is_patho	fold	50	3396374_26_LV1016291869	0.9436238459448681
True	True	is_patho	fold	50	3685826_26_LV1016291870	0.7541156671507465
True	True	is_patho	fold	50	3853102_26_LV1016291826	0.7158126018784687
True	True	is_patho	fold	50	3888646_26_LV1016291866	0.2618390442677642
True	True	is_patho	fold	50	3567511_26_LV1016291871	0.8856036468452917
True	True	is_patho	fold	50	3303055_26_LV1016291877	0.8203934854827395
True	True	is_patho	fold	50	3301842_26_LV1016291873	0.6142516875800027
True	True	is_patho	fold	50	3640399_26_LV1016291874	0.43146582589797033
True	True	is_patho	fold	50	3654028_26_LV1016291878	0.4727899348576387
True	True	is_patho	fold	50	3035114_26_LV1016291842	0.7834494123575074
True	True	is_patho	fold	50	3644897_26_LV1016291843	0.7662040996911323
True	True	is_patho	fold	50	3681993_26_LV1016291845	0.9553253857845901
True	True	is_patho	fold	50	3982030_26_LV1016291848	0.8218240681931109
True	True	is_patho	fold	50	3603443_26_LV1016291828	0.8740723112185289
True	True	is_patho	fold	50	3042068_26_LV1016291868	0.5520856094736166
True	True	is_patho	fold	50	3669121_27_LV1016291804	0.8823268389573143
True	True	is_patho	fold	50	3508246_27_LV1016291801	0.6401862864409833
True	True	is_patho	fold	50	3699400_27_LV1016291815	0.0942353188070102
True	True	is_patho	fold	50	3933595_27_LV1016291805	0.05486024559036607
True	True	is_patho	fold	50	3063398_27_LV1016291807	0.6544086752062435
True	True	is_patho	fold	50	3476548_27_LV1016291806	0.09192986800073458
True	True	is_patho	fold	50	3161922_27_LV1016291808	0.05907815002197104
True	True	is_patho	fold	50	3763424_27_LV1016291812	0.08330607911505754
True	True	is_patho	fold	50	3902406_27_LV1016291810	0.03813067908490718
True	True	is_patho	fold	50	3431423_27_LV1016291809	0.07188757476467426
True	True	is_patho	fold	50	3278587_27_LV1016291811	0.2853874202500647
True	True	is_patho	fold	50	3820503_27_LV1016291814	0.15819118011980793
True	True	is_patho	fold	50	3737625_27_LV1016291816	0.3581450370233853
True	True	is_patho	fold	50	3490517_27_LV1016291833	0.2873133700743206
True	True	is_patho	fold	50	3167312_27_LV1016291858	0.6808231590472814
True	True	is_patho	fold	50	3482355_27_LV1016291844	0.7140099580345827
True	True	is_patho	fold	50	3530841_27_LV1016291820	0.040692609383855854
True	True	is_patho	fold	50	3150661_27_LV1016291825	0.019346213573913345
True	True	is_patho	fold	50	3880724_27_LV1016291829	0.3699127623401147
True	True	is_patho	fold	50	3651570_27_LV1016291830	0.005216131665917725
True	True	is_patho	fold	50	3145775_27_LV1016291836	0.02048681191670119
True	True	is_patho	fold	50	3261063_27_LV1016291834	0.24090822290978667
True	True	is_patho	fold	50	3444071_27_LV1016291854	0.14514488651955146
True	True	is_patho	fold	50	3729283_27_LV1016291813	0.06962791420530266
True	True	is_patho	fold	50	3603461_27_LV1016291879	0.40670587190985
True	True	is_patho	fold	50	3600447_27_LV1016291835	0.043202359769599886
True	True	is_patho	fold	50	3597611_27_LV1016291841	0.3474916025247875
True	True	is_patho	fold	50	3381565_27_LV1016291840	0.11076947682754003
True	True	is_patho	fold	50	3572766_27_LV1016291851	0.08340359298612668
True	True	is_patho	fold	50	3694611_27_LV1016291867	0.3359744692007297
True	True	is_patho	fold	50	3113250_27_LV1016291839	0.8062187889755607
True	True	is_patho	fold	50	3602993_27_LV1016291837	0.5767908099331925
True	True	is_patho	fold	50	3310190_27_LV1016291838	0.693459090780501
True	True	is_patho	fold	50	3898139_27_LV1016291855	0.5603168335302268
True	True	is_patho	fold	50	3353640_27_LV1016291852	0.6334471451520384
True	True	is_patho	fold	50	3066856_27_LV1016291856	0.3584009989247683
True	True	is_patho	fold	50	3592212_27_LV1016291875	0.7607811594188013
True	True	is_patho	fold	50	3963110_27_LV1016291861	0.5096288753840806
True	True	is_patho	fold	50	3840348_27_LV1016291846	0.10080455521785116
True	True	is_patho	fold	50	3211050_27_LV1016291847	0.6514939473833099
True	True	is_patho	fold	95	3929530_26_LV1016291803	0.5918406258713156
True	True	is_patho	fold	95	3866445_26_LV1016291800	0.8438439383577052
True	True	is_patho	fold	95	3029466_26_LV1016291802	0.9914833213673927
True	True	is_patho	fold	95	3751142_26_LV1016291817	0.9256750985112977
True	True	is_patho	fold	95	3221844_26_LV1016291822	0.6784924468473207
True	True	is_patho	fold	95	3001293_26_LV1016291824	0.10065701991262893
True	True	is_patho	fold	95	3467351_26_LV1016291819	0.5263043751054634
True	True	is_patho	fold	95	3895318_26_LV1016291821	0.6910628646527361
True	True	is_patho	fold	95	3817658_26_LV1016291818	0.5773792310966666
True	True	is_patho	fold	95	3279658_26_LV1016291823	0.8017740534189148
True	True	is_patho	fold	95	3731349_26_LV1016291862	0.9785510356661834
True	True	is_patho	fold	95	3173232_26_LV1016291827	0.7269316089404534
True	True	is_patho	fold	95	3626452_26_LV1016291831	0.6680002003633999
True	True	is_patho	fold	95	3911229_26_LV1016291832	0.9566679587467581
True	True	is_patho	fold	95	3810520_26_LV1016291850	0.7004581289799473
True	True	is_patho	fold	95	3344673_26_LV1016291853	0.5010364974676121
True	True	is_patho	fold	95	3029477_26_LV1016291863	0.897561981618317
True	True	is_patho	fold	95	3566058_26_LV1016291857	0.39969820834441316
True	True	is_patho	fold	95	3468019_26_LV1016291849	0.932167582971523
True	True	is_patho	fold	95	3542565_26_LV1016291860	0.4405138397532282
True	True	is_patho	fold	95	3154921_26_LV1016291859	0.9292288425787851
True	True	is_patho	fold	95	3142251_26_LV1016291872	0.832687088202104
True	True	is_patho	fold	95	3934056_26_LV1016291876	0.5985477866656617
True	True	is_patho	fold	95	3434202_26_LV1016291865	0.1106710062564745
True	True	is_patho	fold	95	3421233_26_LV1016291864	0.9720680846057307
True	True	is_patho	fold	95	3396374_26_LV1016291869	0.975549749439116
True	True	is_patho	fold	95	3685826_26_LV1016291870	0.9389579930123966
True	True	is_patho	fold	95	3853102_26_LV1016291826	0.8551629290643817
True	True	is_patho	fold	95	3888646_26_LV1016291866	0.20165508102463353
True	True	is_patho	fold	95	3567511_26_LV1016291871	0.9007518318512018
True	True	is_patho	fold	95	3303055_26_LV1016291877	0.7814880860982892
True	True	is_patho	fold	95	3301842_26_LV1016291873	0.9409378623102974
True	True	is_patho	fold	95	3640399_26_LV1016291874	0.9049010592342351
True	True	is_patho	fold	95	3654028_26_LV1016291878	0.2244654644564547
True	True	is_patho	fold	95	3035114_26_LV1016291842	0.4453987000798378
True	True	is_patho	fold	95	3644897_26_LV1016291843	0.4940721026211845
True	True	is_patho	fold	95	3681993_26_LV1016291845	0.9274418816083417
True	True	is_patho	fold	95	3982030_26_LV1016291848	0.8049184331057367
True	True	is_patho	fold	95	3603443_26_LV1016291828	0.9509133426012573
True	True	is_patho	fold	95	3042068_26_LV1016291868	0.2534829969944359
True	True	is_patho	fold	95	3669121_27_LV1016291804	0.9455842601436624
True	True	is_patho	fold	95	3508246_27_LV1016291801	0.6537250053308858
True	True	is_patho	fold	95	3699400_27_LV1016291815	0.06665019229434627
True	True	is_patho	fold	95	3933595_27_LV1016291805	0.03498639097384102
True	True	is_patho	fold	95	3063398_27_LV1016291807	0.2947828227400382
True	True	is_patho	fold	95	3476548_27_LV1016291806	0.05725491688984942
True	True	is_patho	fold	95	3161922_27_LV1016291808	0.08229516620513422
True	True	is_patho	fold	95	3763424_27_LV1016291812	0.04541327070991903
True	True	is_patho	fold	95	3902406_27_LV1016291810	0.022988225485070398
True	True	is_patho	fold	95	3431423_27_LV1016291809	0.16435001188766532
True	True	is_patho	fold	95	3278587_27_LV1016291811	0.23211093501019478
True	True	is_patho	fold	95	3820503_27_LV1016291814	0.026733311409443124
True	True	is_patho	fold	95	3737625_27_LV1016291816	0.1240905436660331
True	True	is_patho	fold	95	3490517_27_LV1016291833	0.26542423100302315
True	True	is_patho	fold	95	3167312_27_LV1016291858	0.7371240493696181
True	True	is_patho	fold	95	3482355_27_LV1016291844	0.8843995225417792
True	True	is_patho	fold	95	3530841_27_LV1016291820	0.04258139567635209
True	True	is_patho	fold	95	3150661_27_LV1016291825	0.01564511733353929
True	True	is_patho	fold	95	3880724_27_LV1016291829	0.2890875725407851
True	True	is_patho	fold	95	3651570_27_LV1016291830	0.001070064884113038
True	True	is_patho	fold	95	3145775_27_LV1016291836	0.09670754884880708
True	True	is_patho	fold	95	3261063_27_LV1016291834	0.11383609447402683
True	True	is_patho	fold	95	3444071_27_LV1016291854	0.02657450367844155
True	True	is_patho	fold	95	3729283_27_LV1016291813	0.056705750617380514
True	True	is_patho	fold	95	3603461_27_LV1016291879	0.10366547888836969
True	True	is_patho	fold	95	3600447_27_LV1016291835	0.0608211942742786
True	True	is_patho	fold	95	3597611_27_LV1016291841	0.6093139900214123
True	True	is_patho	fold	95	3381565_27_LV1016291840	0.058045482117421617
True	True	is_patho	fold	95	3572766_27_LV1016291851	0.07332823331796025
True	True	is_patho	fold	95	3694611_27_LV1016291867	0.24390169657403038
True	True	is_patho	fold	95	3113250_27_LV1016291839	0.908758054469057
True	True	is_patho	fold	95	3602993_27_LV1016291837	0.6917200607532831
True	True	is_patho	fold	95	3310190_27_LV1016291838	0.7083721318454219
True	True	is_patho	fold	95	3898139_27_LV1016291855	0.515542913873949
True	True	is_patho	fold	95	3353640_27_LV1016291852	0.587700508178686
True	True	is_patho	fold	95	3066856_27_LV1016291856	0.7528016172389399
True	True	is_patho	fold	95	3592212_27_LV1016291875	0.9626136798307635
True	True	is_patho	fold	95	3963110_27_LV1016291861	0.6859872073100469
True	True	is_patho	fold	95	3840348_27_LV1016291846	0.1225950051518922
True	True	is_patho	fold	95	3211050_27_LV1016291847	0.6561269611815104
True	True	is_patho	fold	100	3929530_26_LV1016291803	0.92595629733274
True	True	is_patho	fold	100	3866445_26_LV1016291800	0.37688335393327854
True	True	is_patho	fold	100	3029466_26_LV1016291802	0.9958970839185857
True	True	is_patho	fold	100	3751142_26_LV1016291817	0.9800742340640134
True	True	is_patho	fold	100	3221844_26_LV1016291822	0.7637441923638898
True	True	is_patho	fold	100	3001293_26_LV1016291824	0.10232461962327803
True	True	is_patho	fold	100	3467351_26_LV1016291819	0.48737468919874455
True	True	is_patho	fold	100	3895318_26_LV1016291821	0.5639205704530217
True	True	is_patho	fold	100	3817658_26_LV1016291818	0.49451263861055494
True	True	is_patho	fold	100	3279658_26_LV1016291823	0.8625076386772642
True	True	is_patho	fold	100	3731349_26_LV1016291862	0.8507725927089406
True	True	is_patho	fold	100	3173232_26_LV1016291827	0.4346781783085941
True	True	is_patho	fold	100	3626452_26_LV1016291831	0.9253492018335058
True	True	is_patho	fold	100	3911229_26_LV1016291832	0.9379928279000621
True	True	is_patho	fold	100	3810520_26_LV1016291850	0.4789766429387781
True	True	is_patho	fold	100	3344673_26_LV1016291853	0.13175854182349758
True	True	is_patho	fold	100	3029477_26_LV1016291863	0.8320843458105699
True	True	is_patho	fold	100	3566058_26_LV1016291857	0.31769267434524145
True	True	is_patho	fold	100	3468019_26_LV1016291849	0.4820969201731244
True	True	is_patho	fold	100	3542565_26_LV1016291860	0.8722795763339736
True	True	is_patho	fold	100	3154921_26_LV1016291859	0.8859339912760253
True	True	is_patho	fold	100	3142251_26_LV1016291872	0.9577370265928248
True	True	is_patho	fold	100	3934056_26_LV1016291876	0.4821891132608722
True	True	is_patho	fold	100	3434202_26_LV1016291865	0.024437801914461838
True	True	is_patho	fold	100	3421233_26_LV1016291864	0.8611150082926607
True	True	is_patho	fold	100	3396374_26_LV1016291869	0.7321316922223405
True	True	is_patho	fold	100	3685826_26_LV1016291870	0.9514038100290537
True	True	is_patho	fold	100	3853102_26_LV1016291826	0.50876298995069
True	True	is_patho	fold	100	3888646_26_LV1016291866	0.44294693129391555
True	True	is_patho	fold	100	3567511_26_LV1016291871	0.925933137333501
True	True	is_patho	fold	100	3303055_26_LV1016291877	0.15285356738204733
True	True	is_patho	fold	100	3301842_26_LV1016291873	0.8688715653272471
True	True	is_patho	fold	100	3640399_26_LV1016291874	0.17920148530233374
True	True	is_patho	fold	100	3654028_26_LV1016291878	0.39000827528111287
True	True	is_patho	fold	100	3035114_26_LV1016291842	0.16118513959835465
True	True	is_patho	fold	100	3644897_26_LV1016291843	0.5827273476770709
True	True	is_patho	fold	100	3681993_26_LV1016291845	0.9215730895567764
True	True	is_patho	fold	100	3982030_26_LV1016291848	0.522517687627239
True	True	is_patho	fold	100	3603443_26_LV1016291828	0.9378401433450289
True	True	is_patho	fold	100	3042068_26_LV1016291868	0.04806220411545862
True	True	is_patho	fold	100	3669121_27_LV1016291804	0.9901795716441574
True	True	is_patho	fold	100	3508246_27_LV1016291801	0.9404887297179865
True	True	is_patho	fold	100	3699400_27_LV1016291815	0.09053919352012295
True	True	is_patho	fold	100	3933595_27_LV1016291805	0.009961277302664636
True	True	is_patho	fold	100	3063398_27_LV1016291807	0.009823765083587111
True	True	is_patho	fold	100	3476548_27_LV1016291806	0.1282369743059391
True	True	is_patho	fold	100	3161922_27_LV1016291808	0.005674160509519595
True	True	is_patho	fold	100	3763424_27_LV1016291812	0.00546017464283074
True	True	is_patho	fold	100	3902406_27_LV1016291810	0.006040848154491776
True	True	is_patho	fold	100	3431423_27_LV1016291809	0.004441185707719397
True	True	is_patho	fold	100	3278587_27_LV1016291811	0.07835443565220232
True	True	is_patho	fold	100	3820503_27_LV1016291814	0.06746493127591832
True	True	is_patho	fold	100	3737625_27_LV1016291816	0.08704803530574054
True	True	is_patho	fold	100	3490517_27_LV1016291833	0.6663349709781613
True	True	is_patho	fold	100	3167312_27_LV1016291858	0.7393153016947226
True	True	is_patho	fold	100	3482355_27_LV1016291844	0.9764047012258326
True	True	is_patho	fold	100	3530841_27_LV1016291820	0.12256097703360912
True	True	is_patho	fold	100	3150661_27_LV1016291825	0.004460140946177191
True	True	is_patho	fold	100	3880724_27_LV1016291829	0.005998694767472679
True	True	is_patho	fold	100	3651570_27_LV1016291830	0.0009011934566353781
True	True	is_patho	fold	100	3145775_27_LV1016291836	0.019305345763915356
True	True	is_patho	fold	100	3261063_27_LV1016291834	0.20201219599832665
True	True	is_patho	fold	100	3444071_27_LV1016291854	0.03389810179610053
True	True	is_patho	fold	100	3729283_27_LV1016291813	0.32916994456271176
True	True	is_patho	fold	100	3603461_27_LV1016291879	0.40184438653306054
True	True	is_patho	fold	100	3600447_27_LV1016291835	0.05238442013906816
True	True	is_patho	fold	100	3597611_27_LV1016291841	0.08441115752068404
True	True	is_patho	fold	100	3381565_27_LV1016291840	0.6261464640280326
True	True	is_patho	fold	100	3572766_27_LV1016291851	0.06104982230480397
True	True	is_patho	fold	100	3694611_27_LV1016291867	0.2744565748010751
True	True	is_patho	fold	100	3113250_27_LV1016291839	0.9727292501296425
True	True	is_patho	fold	100	3602993_27_LV1016291837	0.7471337658789517
True	True	is_patho	fold	100	3310190_27_LV1016291838	0.8342792146386562
True	True	is_patho	fold	100	3898139_27_LV1016291855	0.9698229824742056
True	True	is_patho	fold	100	3353640_27_LV1016291852	0.9028012747927748
True	True	is_patho	fold	100	3066856_27_LV1016291856	0.995621860925371
True	True	is_patho	fold	100	3592212_27_LV1016291875	0.9817921547176592
True	True	is_patho	fold	100	3963110_27_LV1016291861	0.8856724289659531
True	True	is_patho	fold	100	3840348_27_LV1016291846	0.6670476581530713
True	True	is_patho	fold	100	3211050_27_LV1016291847	0.7730551185325345
True	True	is_patho	exist	0	3929530_26_LV1016291803	0.5007163008524607
True	True	is_patho	exist	0	3866445_26_LV1016291800	0.4831935228700365
True	True	is_patho	exist	0	3029466_26_LV1016291802	0.5112262781388185
True	True	is_patho	exist	0	3751142_26_LV1016291817	0.4774279700346047
True	True	is_patho	exist	0	3221844_26_LV1016291822	0.5108596969986846
True	True	is_patho	exist	0	3001293_26_LV1016291824	0.4788927741395596
True	True	is_patho	exist	0	3467351_26_LV1016291819	0.4770010738199471
True	True	is_patho	exist	0	3895318_26_LV1016291821	0.4917448077684746
True	True	is_patho	exist	0	3817658_26_LV1016291818	0.509635588691871
True	True	is_patho	exist	0	3279658_26_LV1016291823	0.5092831850978484
True	True	is_patho	exist	0	3731349_26_LV1016291862	0.5199572819016154
True	True	is_patho	exist	0	3173232_26_LV1016291827	0.5145968849560411
True	True	is_patho	exist	0	3626452_26_LV1016291831	0.4837366752470235
True	True	is_patho	exist	0	3911229_26_LV1016291832	0.4978549921923518
True	True	is_patho	exist	0	3810520_26_LV1016291850	0.5041913150673603
True	True	is_patho	exist	0	3344673_26_LV1016291853	0.4815133349579397
True	True	is_patho	exist	0	3029477_26_LV1016291863	0.5108289737105649
True	True	is_patho	exist	0	3566058_26_LV1016291857	0.4804687957752552
True	True	is_patho	exist	0	3468019_26_LV1016291849	0.5111292880250118
True	True	is_patho	exist	0	3542565_26_LV1016291860	0.4989628698498254
True	True	is_patho	exist	0	3154921_26_LV1016291859	0.5092947237535735
True	True	is_patho	exist	0	3142251_26_LV1016291872	0.5014352140251018
True	True	is_patho	exist	0	3934056_26_LV1016291876	0.4893955721828431
True	True	is_patho	exist	0	3434202_26_LV1016291865	0.48729797705684785
True	True	is_patho	exist	0	3421233_26_LV1016291864	0.5104281822933405
True	True	is_patho	exist	0	3396374_26_LV1016291869	0.4924383703762855
True	True	is_patho	exist	0	3685826_26_LV1016291870	0.5027526236719165
True	True	is_patho	exist	0	3853102_26_LV1016291826	0.4838636379885228
True	True	is_patho	exist	0	3888646_26_LV1016291866	0.4698451672302628
True	True	is_patho	exist	0	3567511_26_LV1016291871	0.5140212595825235
True	True	is_patho	exist	0	3303055_26_LV1016291877	0.49744491587906925
True	True	is_patho	exist	0	3301842_26_LV1016291873	0.5051068044382353
True	True	is_patho	exist	0	3640399_26_LV1016291874	0.49006886267325706
True	True	is_patho	exist	0	3654028_26_LV1016291878	0.4851960645697388
True	True	is_patho	exist	0	3035114_26_LV1016291842	0.5096908627967026
True	True	is_patho	exist	0	3644897_26_LV1016291843	0.4948491477822255
True	True	is_patho	exist	0	3681993_26_LV1016291845	0.5087503385240219
True	True	is_patho	exist	0	3982030_26_LV1016291848	0.5097640897460859
True	True	is_patho	exist	0	3603443_26_LV1016291828	0.5006986419192025
True	True	is_patho	exist	0	3042068_26_LV1016291868	0.47902557743659374
True	True	is_patho	exist	0	3669121_27_LV1016291804	0.5051046095734388
True	True	is_patho	exist	0	3508246_27_LV1016291801	0.5176117183907963
True	True	is_patho	exist	0	3699400_27_LV1016291815	0.5086493675639039
True	True	is_patho	exist	0	3933595_27_LV1016291805	0.4812657947948632
True	True	is_patho	exist	0	3063398_27_LV1016291807	0.5147991933207706
True	True	is_patho	exist	0	3476548_27_LV1016291806	0.511575810366142
True	True	is_patho	exist	0	3161922_27_LV1016291808	0.48002185875400777
True	True	is_patho	exist	0	3763424_27_LV1016291812	0.4906701359977381
True	True	is_patho	exist	0	3902406_27_LV1016291810	0.4882816866463616
True	True	is_patho	exist	0	3431423_27_LV1016291809	0.4942815170712745
True	True	is_patho	exist	0	3278587_27_LV1016291811	0.504249143519935
True	True	is_patho	exist	0	3820503_27_LV1016291814	0.49240286561177665
True	True	is_patho	exist	0	3737625_27_LV1016291816	0.48650925878124707
True	True	is_patho	exist	0	3490517_27_LV1016291833	0.5025987825374122
True	True	is_patho	exist	0	3167312_27_LV1016291858	0.4812885497909691
True	True	is_patho	exist	0	3482355_27_LV1016291844	0.5202370331892734
True	True	is_patho	exist	0	3530841_27_LV1016291820	0.4703989393444463
True	True	is_patho	exist	0	3150661_27_LV1016291825	0.48702251010779
True	True	is_patho	exist	0	3880724_27_LV1016291829	0.5254656017722595
True	True	is_patho	exist	0	3651570_27_LV1016291830	0.479443783041607
True	True	is_patho	exist	0	3145775_27_LV1016291836	0.5172919170246303
True	True	is_patho	exist	0	3261063_27_LV1016291834	0.48482715159295287
True	True	is_patho	exist	0	3444071_27_LV1016291854	0.494533180449532
True	True	is_patho	exist	0	3729283_27_LV1016291813	0.49567480959985405
True	True	is_patho	exist	0	3603461_27_LV1016291879	0.4811743400523426
True	True	is_patho	exist	0	3600447_27_LV1016291835	0.5136586397279475
True	True	is_patho	exist	0	3597611_27_LV1016291841	0.49059154847874586
True	True	is_patho	exist	0	3381565_27_LV1016291840	0.4893970661272039
True	True	is_patho	exist	0	3572766_27_LV1016291851	0.5005588247174958
True	True	is_patho	exist	0	3694611_27_LV1016291867	0.5216561234395651
True	True	is_patho	exist	0	3113250_27_LV1016291839	0.5236664663129128
True	True	is_patho	exist	0	3602993_27_LV1016291837	0.5038115752333571
True	True	is_patho	exist	0	3310190_27_LV1016291838	0.5065849329277039
True	True	is_patho	exist	0	3898139_27_LV1016291855	0.5188601788802378
True	True	is_patho	exist	0	3353640_27_LV1016291852	0.5110661535637403
True	True	is_patho	exist	0	3066856_27_LV1016291856	0.5038239076509529
True	True	is_patho	exist	0	3592212_27_LV1016291875	0.508446140775208
True	True	is_patho	exist	0	3963110_27_LV1016291861	0.5263387987835487
True	True	is_patho	exist	0	3840348_27_LV1016291846	0.49680425652650617
[truncated: 24,881 more rows]
