# Supplementary material for: Systemic antibody responses against human microbiota flagellins are overrepresented in chronic fatigue syndrome patients
Source: Sci Adv. 2022 Sep 23;8(38):eabq2422. doi: 10.1126/sciadv.abq2422 (PMC11580831; doi:10.1126/sciadv.abq2422)
Supplement: Supplementary file 3 — Supporting Data and Code [file sciadv.abq2422_supporting_data_and_code.zip › PhageIPSeq_CFS-main/PhageIPSeq_CFS/Data/Predictions/blood_test_only_predictions.csv]

TubeBarcode	xgboost	GBR
3929530_26_LV1016291803	0.026724588	0.5806303668609384
3866445_26_LV1016291800	0.8391569	0.703673725624915
3029466_26_LV1016291802	0.99906963	0.9985515602976214
3751142_26_LV1016291817	0.9894539	0.9379745897899854
3221844_26_LV1016291822	0.8446237	0.5697368140496533
3001293_26_LV1016291824	0.22425318	0.335276869430377
3467351_26_LV1016291819	0.94275534	0.5861976676944143
3895318_26_LV1016291821	0.8668396	0.6680929443342114
3817658_26_LV1016291818	0.9456749	0.8575126503829101
3279658_26_LV1016291823	0.7660441	0.5935191530992804
3731349_26_LV1016291862	0.9985971	0.9931596491512601
3173232_26_LV1016291827	0.86198956	0.6546012235149878
3626452_26_LV1016291831	0.46615934	0.6165563424057158
3911229_26_LV1016291832	0.9954863	0.9844244642125518
3810520_26_LV1016291850	0.8043319	0.9179572090807185
3344673_26_LV1016291853	0.9551446	0.21330556834349831
3029477_26_LV1016291863	0.90264785	0.9536872206253891
3566058_26_LV1016291857	0.51593417	0.5999030568970367
3468019_26_LV1016291849	0.9522636	0.9525654863762204
3542565_26_LV1016291860	0.3144929	0.6277716894724281
3154921_26_LV1016291859	0.9605116	0.9446904377286734
3142251_26_LV1016291872	0.9458559	0.7648674728590583
3934056_26_LV1016291876	0.26528296	0.4222132301756344
3434202_26_LV1016291865	0.048719395	0.18588504838085576
3421233_26_LV1016291864	0.96997726	0.9873008797859709
3396374_26_LV1016291869	0.99572206	0.9854318506244187
3685826_26_LV1016291870	0.76779675	0.9271773041236546
3853102_26_LV1016291826	0.9419001	0.7567541227239484
3888646_26_LV1016291866	0.17834489	0.21939861117209064
3567511_26_LV1016291871	0.8738872	0.9192754260769275
3303055_26_LV1016291877	0.22523862	0.7998049070854762
3301842_26_LV1016291873	0.9915159	0.9795442501908214
3640399_26_LV1016291874	0.99269426	0.9563148472966571
3654028_26_LV1016291878	0.016505884	0.19584351571602104
3035114_26_LV1016291842	0.88793546	0.49861116781199405
3644897_26_LV1016291843	0.54930735	0.5135932176757462
3681993_26_LV1016291845	0.988091	0.9882075721375437
3982030_26_LV1016291848	0.9773087	0.8587415872015505
3603443_26_LV1016291828	0.8988623	0.957694696915542
3042068_26_LV1016291868	0.06843191	0.12168144632407822
3669121_27_LV1016291804	0.89912355	0.9189416917231293
3508246_27_LV1016291801	0.88054484	0.8053009570235633
3699400_27_LV1016291815	0.22090757	0.13496971301515245
3933595_27_LV1016291805	0.0056412825	0.0058715442441047505
3063398_27_LV1016291807	0.065554276	0.04487099692281259
3476548_27_LV1016291806	0.88546044	0.10522681028228917
3161922_27_LV1016291808	0.031434804	0.06578330788994773
3763424_27_LV1016291812	0.06450976	0.025879913547095356
3902406_27_LV1016291810	0.022578416	0.00918001192088499
3431423_27_LV1016291809	0.47657406	0.21134389354712835
3278587_27_LV1016291811	0.52624804	0.22968318540555596
3820503_27_LV1016291814	0.009769117	0.0206659823191445
3737625_27_LV1016291816	0.04611036	0.02727704484217564
3490517_27_LV1016291833	0.06557481	0.594467132358255
3167312_27_LV1016291858	0.6668762	0.7818674257433026
3482355_27_LV1016291844	0.9415849	0.9169404794564049
3530841_27_LV1016291820	0.12667938	0.06867355233361423
3150661_27_LV1016291825	0.048123773	0.008042604990515371
3880724_27_LV1016291829	0.5239461	0.30069294030623867
3651570_27_LV1016291830	0.0018925889	0.0010494983002030485
3145775_27_LV1016291836	0.056669753	0.03992636111331574
3261063_27_LV1016291834	0.039738458	0.022731361353195468
3444071_27_LV1016291854	0.0055700676	0.023254619693589607
3729283_27_LV1016291813	0.074211515	0.27288320322247567
3603461_27_LV1016291879	0.014411606	0.024226975902147837
3600447_27_LV1016291835	0.06878732	0.024460262855513105
3597611_27_LV1016291841	0.67370576	0.42340274956138746
3381565_27_LV1016291840	0.18138692	0.11996277308076805
3572766_27_LV1016291851	0.023312224	0.04693543842703134
3694611_27_LV1016291867	0.021632371	0.23137107849088076
3113250_27_LV1016291839	0.9441978	0.986595852757711
3602993_27_LV1016291837	0.3136368	0.5639410867310446
3310190_27_LV1016291838	0.60208374	0.28009545844371714
3898139_27_LV1016291855	0.36250168	0.5659553352072034
3353640_27_LV1016291852	0.9597718	0.789692184733333
3066856_27_LV1016291856	0.18406036	0.4824797612226841
3592212_27_LV1016291875	0.98701084	0.7729575802220906
3963110_27_LV1016291861	0.46448267	0.8945227541021266
3840348_27_LV1016291846	0.0275699	0.053155913526261825
3211050_27_LV1016291847	0.37009883	0.8936473129105456
