# Supplementary material for: Systemic antibody responses against human microbiota flagellins are overrepresented in chronic fatigue syndrome patients
Source: Sci Adv. 2022 Sep 23;8(38):eabq2422. doi: 10.1126/sciadv.abq2422 (PMC11580831; doi:10.1126/sciadv.abq2422)
Supplement: Supplementary file 3 — Supporting Data and Code [file sciadv.abq2422_supporting_data_and_code.zip › PhageIPSeq_CFS-main/PhageIPSeq_CFS/Data/Predictions/predictions_summary_GBR_oligos_age_and_gender.csv]

subgroup		all	all	all	is_IEDB_or_cntrl	is_IEDB_or_cntrl	is_IEDB_or_cntrl	is_IgA	is_IgA	is_IgA	is_PNP	is_PNP	is_PNP	is_bac_flagella	is_bac_flagella	is_bac_flagella	is_patho	is_patho	is_patho	is_probio	is_probio	is_probio
		auc	std	num oligos	auc	std	num oligos	auc	std	num oligos	auc	std	num oligos	auc	std	num oligos	auc	std	num oligos	auc	std	num oligos
data_type	threshold_percent
exist	0	0.19062500000000002	0.026	20694.0	0.478125	0.038	1110.0	0.06437500000000002	0.016	1999.0	0.15812500000000002	0.026	11275.0	0.588125	0.035	382.0	0.18375	0.028	2469.0	0.105625	0.018	1609.0
exist	1	0.21812499999999999	0.035	20694.0	0.490625	0.039	1110.0	0.08124999999999999	0.021	1999.0	0.145625	0.028	11275.0	0.5918749999999999	0.039	382.0	0.241875	0.031	2469.0	0.14875	0.024	1609.0
exist	5	0.5925	0.036	2029.0	0.5643750000000001	0.04	359.0	0.4	0.04	138.0	0.6281249999999999	0.038	654.0	0.56375	0.041	67.0	0.54125	0.039	269.0	0.45749999999999996	0.039	141.0
exist	10	0.65	0.037	964.0	0.583125	0.043	251.0	0.42000000000000004	0.036	45.0	0.6587500000000001	0.035	222.0	0.5475000000000001	0.038	44.0	0.534375	0.038	134.0	0.49562500000000004	0.042	54.0
exist	20	0.619375	0.038	504.0	0.55625	0.038	165.0	0.425	0.044	17.0	0.6575	0.035	95.0	0.5	0.036	21.0	0.42937500000000006	0.045	67.0	0.31625000000000003	0.035	13.0
exist	50	0.599375	0.039	193.0	0.5643750000000001	0.04	70.0	0.4525	0.041	9.0	0.4956249999999999	0.037	42.0	0.456875	0.036	1.0	0.49812499999999993	0.039	29.0	0.0	0.0	0.0
exist	95	0.0	0.0	33.0	0.0	0.0	8.0	0.0	0.0	2.0	0.0	0.0	11.0	0.0	0.0	0.0	0.0	0.0	8.0	0.0	0.0	0.0
exist	100	0.0	0.0	10.0	0.0	0.0	3.0	0.0	0.0	1.0	0.0	0.0	0.0	0.0	0.0	0.0	0.0	0.0	4.0	0.0	0.0	0.0
fold	0	0.25375	0.03	20694.0	0.4575	0.04	1110.0	0.20625	0.029	1999.0	0.22249999999999998	0.028	11275.0	0.5731250000000001	0.038	382.0	0.330625	0.038	2469.0	0.213125	0.033	1609.0
fold	1	0.29125	0.038	20694.0	0.45062500000000005	0.041	1110.0	0.143125	0.026	1999.0	0.21500000000000002	0.033	11275.0	0.5725	0.037	382.0	0.266875	0.033	2469.0	0.155	0.026	1609.0
fold	5	0.626875	0.036	2029.0	0.524375	0.034	359.0	0.473125	0.041	138.0	0.629375	0.041	654.0	0.558125	0.037	67.0	0.52875	0.039	269.0	0.49812500000000004	0.038	141.0
fold	10	0.5725000000000001	0.034	964.0	0.5331250000000001	0.04	251.0	0.463125	0.035	45.0	0.635625	0.04	222.0	0.51125	0.038	44.0	0.53125	0.04	134.0	0.495	0.038	54.0
fold	20	0.575625	0.039	504.0	0.5175000000000001	0.038	165.0	0.4425	0.039	17.0	0.619375	0.038	95.0	0.42375000000000007	0.039	21.0	0.48687500000000006	0.037	67.0	0.42125	0.038	13.0
fold	50	0.53375	0.036	193.0	0.513125	0.035	70.0	0.500625	0.038	9.0	0.4906250000000001	0.041	42.0	0.37312500000000004	0.036	1.0	0.5956250000000001	0.041	29.0	0.0	0.0	0.0
fold	95	0.474375	0.041	33.0	0.4318749999999999	0.038	8.0	0.43437500000000007	0.041	2.0	0.49375	0.036	11.0	0.0	0.0	0.0	0.518125	0.035	8.0	0.0	0.0	0.0
fold	100	0.414375	0.037	10.0	0.433125	0.03	3.0	0.42062499999999997	0.04	1.0	0.0	0.0	0.0	0.0	0.0	0.0	0.458125	0.04	4.0	0.0	0.0	0.0
