# Supplementary material for: Systemic antibody responses against human microbiota flagellins are overrepresented in chronic fatigue syndrome patients
Source: Sci Adv. 2022 Sep 23;8(38):eabq2422. doi: 10.1126/sciadv.abq2422 (PMC11580831; doi:10.1126/sciadv.abq2422)
Supplement: Supplementary file 3 — Supporting Data and Code [file sciadv.abq2422_supporting_data_and_code.zip › PhageIPSeq_CFS-main/PhageIPSeq_CFS/Data/Predictions/predictions_summary_GBR_with_bloodtests.csv]

subgroup		all	all	all	is_IEDB_or_cntrl	is_IEDB_or_cntrl	is_IEDB_or_cntrl	is_IgA	is_IgA	is_IgA	is_PNP	is_PNP	is_PNP	is_bac_flagella	is_bac_flagella	is_bac_flagella	is_patho	is_patho	is_patho	is_probio	is_probio	is_probio
		auc	std	num oligos	auc	std	num oligos	auc	std	num oligos	auc	std	num oligos	auc	std	num oligos	auc	std	num oligos	auc	std	num oligos
data_type	threshold_percent
exist	0	0.81875	0.026	0.0	0.819375	0.029	0.0	0.8225	0.026	0.0	0.816875	0.025	0.0	0.823125	0.03	0.0	0.81625	0.026	0.0	0.816875	0.026	0.0
exist	1	0.8275	0.027	0.0	0.81375	0.027	0.0	0.825	0.027	0.0	0.82375	0.027	0.0	0.82125	0.027	0.0	0.82	0.027	0.0	0.81875	0.027	0.0
exist	5	0.8200000000000001	0.027	0.0	0.826875	0.026	0.0	0.819375	0.027	0.0	0.8175	0.027	0.0	0.8162499999999999	0.027	0.0	0.8200000000000001	0.022	0.0	0.816875	0.027	0.0
exist	10	0.8225	0.026	0.0	0.81875	0.027	0.0	0.808125	0.028	0.0	0.8125	0.028	0.0	0.8118749999999999	0.027	0.0	0.819375	0.027	0.0	0.813125	0.029	0.0
exist	20	0.82375	0.027	0.0	0.821875	0.03	0.0	0.810625	0.028	0.0	0.819375	0.029	0.0	0.8206249999999999	0.026	0.0	0.82625	0.029	0.0	0.82125	0.023	0.0
exist	50	0.818125	0.029	0.0	0.81125	0.027	0.0	0.82625	0.031	0.0	0.8225	0.028	0.0	0.818125	0.027	0.0	0.81875	0.025	0.0	0.8206249999999999	0.023	0.0
exist	95	0.810625	0.031	0.0	0.786875	0.03	0.0	0.7987500000000001	0.029	0.0	0.79875	0.031	0.0	0.80625	0.028	0.0	0.803125	0.028	0.0	0.795625	0.032	0.0
exist	100	0.66625	0.037	0.0	0.6637500000000001	0.04	0.0	0.665	0.038	0.0	0.6599999999999999	0.035	0.0	0.656875	0.039	0.0	0.66625	0.042	0.0	0.666875	0.037	0.0
fold	0	0.821875	0.026	0.0	0.811875	0.028	0.0	0.818125	0.027	0.0	0.8106249999999999	0.026	0.0	0.81375	0.032	0.0	0.8106249999999999	0.028	0.0	0.8231249999999999	0.03	0.0
fold	1	0.81375	0.027	0.0	0.825625	0.026	0.0	0.818125	0.028	0.0	0.82375	0.026	0.0	0.8193750000000001	0.028	0.0	0.8243750000000001	0.027	0.0	0.816875	0.026	0.0
fold	5	0.818125	0.028	0.0	0.814375	0.027	0.0	0.8237500000000001	0.027	0.0	0.821875	0.028	0.0	0.8150000000000001	0.029	0.0	0.814375	0.028	0.0	0.816875	0.028	0.0
fold	10	0.823125	0.027	0.0	0.818125	0.029	0.0	0.8118749999999999	0.028	0.0	0.818125	0.027	0.0	0.811875	0.029	0.0	0.810625	0.029	0.0	0.81125	0.03	0.0
fold	20	0.82125	0.027	0.0	0.8200000000000001	0.026	0.0	0.825625	0.025	0.0	0.82875	0.027	0.0	0.818125	0.024	0.0	0.815	0.025	0.0	0.815	0.029	0.0
fold	50	0.813125	0.029	0.0	0.81875	0.029	0.0	0.8118749999999999	0.027	0.0	0.8225	0.029	0.0	0.829375	0.027	0.0	0.824375	0.029	0.0	0.81	0.027	0.0
fold	95	0.803125	0.03	0.0	0.803125	0.033	0.0	0.798125	0.029	0.0	0.804375	0.026	0.0	0.7975	0.029	0.0	0.81125	0.025	0.0	0.7993750000000001	0.029	0.0
fold	100	0.6675	0.04	0.0	0.66375	0.039	0.0	0.666875	0.039	0.0	0.669375	0.038	0.0	0.661875	0.038	0.0	0.6675	0.037	0.0	0.665625	0.038	0.0
