# Supplementary material for: Systemic antibody responses against human microbiota flagellins are overrepresented in chronic fatigue syndrome patients
Source: Sci Adv. 2022 Sep 23;8(38):eabq2422. doi: 10.1126/sciadv.abq2422 (PMC11580831; doi:10.1126/sciadv.abq2422)
Supplement: Supplementary file 3 — Supporting Data and Code [file sciadv.abq2422_supporting_data_and_code.zip › PhageIPSeq_CFS-main/PhageIPSeq_CFS/Data/Predictions/predictions_summary_GBR_with_oligos.csv]

subgroup		all	all	all	is_IEDB_or_cntrl	is_IEDB_or_cntrl	is_IEDB_or_cntrl	is_IgA	is_IgA	is_IgA	is_PNP	is_PNP	is_PNP	is_bac_flagella	is_bac_flagella	is_bac_flagella	is_patho	is_patho	is_patho	is_probio	is_probio	is_probio
		auc	std	num oligos	auc	std	num oligos	auc	std	num oligos	auc	std	num oligos	auc	std	num oligos	auc	std	num oligos	auc	std	num oligos
data_type	threshold_percent
exist	0	0.215625	0.029	20694.0	0.50625	0.04	1110.0	0.07562500000000001	0.018	1999.0	0.22062500000000002	0.031	11275.0	0.585	0.035	382.0	0.141875	0.024	2469.0	0.0925	0.015	1609.0
exist	1	0.203125	0.032	20694.0	0.49624999999999997	0.043	1110.0	0.08687500000000002	0.019	1999.0	0.2	0.033	11275.0	0.591875	0.041	382.0	0.18375000000000002	0.026	2469.0	0.15000000000000002	0.022	1609.0
exist	5	0.613125	0.038	2029.0	0.545625	0.041	359.0	0.45	0.039	138.0	0.6050000000000001	0.034	654.0	0.58	0.044	67.0	0.52625	0.038	269.0	0.49625	0.035	141.0
exist	10	0.65625	0.035	964.0	0.565	0.037	251.0	0.44749999999999995	0.037	45.0	0.666875	0.039	222.0	0.57375	0.037	44.0	0.5375000000000001	0.039	134.0	0.5431250000000001	0.041	54.0
exist	20	0.6174999999999999	0.039	504.0	0.585625	0.041	165.0	0.47625	0.037	17.0	0.669375	0.034	95.0	0.531875	0.041	21.0	0.44499999999999995	0.041	67.0	0.386875	0.037	13.0
exist	50	0.57375	0.036	193.0	0.568125	0.035	70.0	0.459375	0.039	9.0	0.51	0.036	42.0	0.375	0.042	1.0	0.531875	0.039	29.0	0.0	0.0	0.0
exist	95	0.0	0.0	33.0	0.0	0.0	8.0	0.0	0.0	2.0	0.0	0.0	11.0	0.0	0.0	0.0	0.0	0.0	8.0	0.0	0.0	0.0
exist	100	0.0	0.0	10.0	0.0	0.0	3.0	0.0	0.0	1.0	0.0	0.0	0.0	0.0	0.0	0.0	0.0	0.0	4.0	0.0	0.0	0.0
fold	0	0.295625	0.035	20694.0	0.53125	0.031	1110.0	0.22624999999999998	0.034	1999.0	0.18375	0.032	11275.0	0.586875	0.04	382.0	0.27812499999999996	0.03	2469.0	0.23062500000000002	0.031	1609.0
fold	1	0.323125	0.037	20694.0	0.48312499999999997	0.038	1110.0	0.22625000000000003	0.029	1999.0	0.1875	0.028	11275.0	0.590625	0.046	382.0	0.26625	0.033	2469.0	0.214375	0.031	1609.0
fold	5	0.603125	0.037	2029.0	0.549375	0.037	359.0	0.504375	0.036	138.0	0.6375	0.035	654.0	0.5606249999999999	0.041	67.0	0.5756249999999999	0.043	269.0	0.54125	0.044	141.0
fold	10	0.604375	0.039	964.0	0.555625	0.041	251.0	0.466875	0.039	45.0	0.643125	0.039	222.0	0.5225	0.039	44.0	0.5293749999999999	0.039	134.0	0.54125	0.037	54.0
fold	20	0.5787500000000001	0.034	504.0	0.533125	0.039	165.0	0.46375	0.04	17.0	0.6425	0.036	95.0	0.431875	0.04	21.0	0.501875	0.035	67.0	0.46875000000000006	0.04	13.0
fold	50	0.531875	0.04	193.0	0.51375	0.036	70.0	0.491875	0.038	9.0	0.465625	0.037	42.0	0.36187500000000006	0.04	1.0	0.6325	0.039	29.0	0.0	0.0	0.0
fold	95	0.509375	0.042	33.0	0.39875	0.038	8.0	0.480625	0.039	2.0	0.51	0.042	11.0	0.0	0.0	0.0	0.53	0.043	8.0	0.0	0.0	0.0
fold	100	0.444375	0.037	10.0	0.40937500000000004	0.032	3.0	0.39812499999999995	0.04	1.0	0.0	0.0	0.0	0.0	0.0	0.0	0.518125	0.041	4.0	0.0	0.0	0.0
