# Supplementary material for: Systemic antibody responses against human microbiota flagellins are overrepresented in chronic fatigue syndrome patients
Source: Sci Adv. 2022 Sep 23;8(38):eabq2422. doi: 10.1126/sciadv.abq2422 (PMC11580831; doi:10.1126/sciadv.abq2422)
Supplement: Supplementary file 3 — Supporting Data and Code [file sciadv.abq2422_supporting_data_and_code.zip › PhageIPSeq_CFS-main/PhageIPSeq_CFS/Data/Predictions/predictions_summary_GBR_with_oligos_with_bloodtests.csv]

subgroup		all	all	all	is_IEDB_or_cntrl	is_IEDB_or_cntrl	is_IEDB_or_cntrl	is_IgA	is_IgA	is_IgA	is_PNP	is_PNP	is_PNP	is_bac_flagella	is_bac_flagella	is_bac_flagella	is_patho	is_patho	is_patho	is_probio	is_probio	is_probio
		auc	std	num oligos	auc	std	num oligos	auc	std	num oligos	auc	std	num oligos	auc	std	num oligos	auc	std	num oligos	auc	std	num oligos
data_type	threshold_percent
exist	0	0.201875	0.031	20694.0	0.62875	0.041	1110.0	0.48937500000000006	0.033	1999.0	0.27437500000000004	0.033	11275.0	0.7643749999999999	0.031	382.0	0.434375	0.04	2469.0	0.61375	0.036	1609.0
exist	1	0.32	0.035	20694.0	0.63375	0.039	1110.0	0.499375	0.036	1999.0	0.195	0.033	11275.0	0.7487499999999999	0.033	382.0	0.5125	0.034	2469.0	0.578125	0.04	1609.0
exist	5	0.280625	0.034	2029.0	0.6625000000000001	0.036	359.0	0.498125	0.038	138.0	0.16999999999999998	0.028	654.0	0.768125	0.029	67.0	0.47937500000000005	0.04	269.0	0.595625	0.034	141.0
exist	10	0.24812500000000004	0.032	964.0	0.65125	0.034	251.0	0.431875	0.038	45.0	0.28250000000000003	0.033	222.0	0.718125	0.032	44.0	0.5537500000000001	0.036	134.0	0.5437500000000001	0.039	54.0
exist	20	0.21437499999999998	0.03	504.0	0.620625	0.032	165.0	0.463125	0.039	17.0	0.27187500000000003	0.035	95.0	0.76375	0.035	21.0	0.479375	0.037	67.0	0.551875	0.034	13.0
exist	50	0.245	0.032	193.0	0.6587500000000001	0.038	70.0	0.48312500000000014	0.041	9.0	0.236875	0.03	42.0	0.759375	0.031	1.0	0.44562500000000005	0.038	29.0	0.615625	0.033	0.0
exist	95	0.275625	0.031	33.0	0.655625	0.035	8.0	0.44499999999999995	0.04	2.0	0.20750000000000002	0.029	11.0	0.74875	0.03	0.0	0.44125000000000003	0.037	8.0	0.40875	0.038	0.0
exist	100	0.329375	0.033	10.0	0.555625	0.041	3.0	0.3875	0.036	1.0	0.15	0.027	0.0	0.7124999999999999	0.03	0.0	0.330625	0.034	4.0	0.47	0.042	0.0
fold	0	0.29562499999999997	0.034	20694.0	0.594375	0.038	1110.0	0.514375	0.04	1999.0	0.29312499999999997	0.04	11275.0	0.73125	0.03	382.0	0.495625	0.036	2469.0	0.630625	0.032	1609.0
fold	1	0.26875	0.029	20694.0	0.6175	0.034	1110.0	0.564375	0.041	1999.0	0.28375	0.028	11275.0	0.761875	0.033	382.0	0.5225	0.033	2469.0	0.55375	0.035	1609.0
fold	5	0.656875	0.036	2029.0	0.64625	0.035	359.0	0.77125	0.031	138.0	0.7337499999999999	0.032	654.0	0.815625	0.026	67.0	0.6893749999999998	0.035	269.0	0.806875	0.029	141.0
fold	10	0.68625	0.035	964.0	0.6912499999999999	0.035	251.0	0.8206249999999999	0.029	45.0	0.778125	0.03	222.0	0.818125	0.029	44.0	0.7625	0.033	134.0	0.85625	0.026	54.0
fold	20	0.6718750000000001	0.037	504.0	0.67625	0.034	165.0	0.819375	0.025	17.0	0.776875	0.023	95.0	0.819375	0.023	21.0	0.781875	0.028	67.0	0.8275	0.027	13.0
fold	50	0.669375	0.037	193.0	0.7075	0.034	70.0	0.8256249999999999	0.028	9.0	0.763125	0.031	42.0	0.825625	0.027	1.0	0.828125	0.026	29.0	0.818125	0.025	0.0
fold	95	0.805625	0.026	33.0	0.7849999999999999	0.029	8.0	0.790625	0.03	2.0	0.801875	0.028	11.0	0.8075	0.03	0.0	0.8075	0.029	8.0	0.799375	0.027	0.0
fold	100	0.653125	0.04	10.0	0.661875	0.035	3.0	0.6387499999999999	0.038	1.0	0.663125	0.035	0.0	0.663125	0.038	0.0	0.666875	0.038	4.0	0.66625	0.038	0.0
