# Supplementary material for: Systemic antibody responses against human microbiota flagellins are overrepresented in chronic fatigue syndrome patients
Source: Sci Adv. 2022 Sep 23;8(38):eabq2422. doi: 10.1126/sciadv.abq2422 (PMC11580831; doi:10.1126/sciadv.abq2422)
Supplement: Supplementary file 3 — Supporting Data and Code [file sciadv.abq2422_supporting_data_and_code.zip › PhageIPSeq_CFS-main/PhageIPSeq_CFS/Data/Predictions/predictions_summary_xgboost_oligos_age_and_gender.csv]

subgroup		all	all	all	is_IEDB_or_cntrl	is_IEDB_or_cntrl	is_IEDB_or_cntrl	is_IgA	is_IgA	is_IgA	is_PNP	is_PNP	is_PNP	is_bac_flagella	is_bac_flagella	is_bac_flagella	is_patho	is_patho	is_patho	is_probio	is_probio	is_probio
		auc	std	num oligos	auc	std	num oligos	auc	std	num oligos	auc	std	num oligos	auc	std	num oligos	auc	std	num oligos	auc	std	num oligos
data_type	threshold_percent
exist	0	0.62625	0.041	20694.0	0.44562500000000005	0.04	1110.0	0.361875	0.038	1999.0	0.53625	0.039	11275.0	0.44625000000000004	0.036	382.0	0.46625	0.044	2469.0	0.513125	0.036	1609.0
exist	1	0.62625	0.037	20694.0	0.44562500000000005	0.037	1110.0	0.361875	0.042	1999.0	0.53625	0.037	11275.0	0.44625000000000004	0.039	382.0	0.46625	0.038	2469.0	0.513125	0.039	1609.0
exist	5	0.62625	0.035	2029.0	0.44562500000000005	0.036	359.0	0.361875	0.037	138.0	0.53625	0.038	654.0	0.44625000000000004	0.035	67.0	0.46625	0.04	269.0	0.513125	0.037	141.0
exist	10	0.6168750000000001	0.037	964.0	0.46062499999999995	0.039	251.0	0.3424999999999999	0.035	45.0	0.5331250000000001	0.046	222.0	0.46749999999999997	0.033	44.0	0.44125	0.035	134.0	0.501875	0.036	54.0
exist	20	0.526875	0.035	504.0	0.49750000000000005	0.042	165.0	0.3425	0.036	17.0	0.5706249999999999	0.04	95.0	0.396875	0.045	21.0	0.38562499999999994	0.036	67.0	0.349375	0.035	13.0
exist	50	0.6168750000000001	0.037	193.0	0.62625	0.034	70.0	0.490625	0.033	9.0	0.46187500000000004	0.041	42.0	0.44062500000000004	0.039	1.0	0.559375	0.036	29.0	0.0	0.0	0.0
exist	95	0.07562500000000001	0.016	33.0	0.0	0.0	8.0	0.0	0.0	2.0	0.0	0.0	11.0	0.0	0.0	0.0	0.0	0.0	8.0	0.0	0.0	0.0
exist	100	0.0	0.0	10.0	0.0	0.0	3.0	0.0	0.0	1.0	0.0	0.0	0.0	0.0	0.0	0.0	0.0	0.0	4.0	0.0	0.0	0.0
fold	0	0.36125	0.036	20694.0	0.37	0.037	1110.0	0.514375	0.035	1999.0	0.414375	0.036	11275.0	0.41125	0.041	382.0	0.4756250000000001	0.034	2469.0	0.44125	0.036	1609.0
fold	1	0.36125	0.037	20694.0	0.37	0.036	1110.0	0.514375	0.034	1999.0	0.414375	0.037	11275.0	0.41125	0.037	382.0	0.4756250000000001	0.038	2469.0	0.44125	0.041	1609.0
fold	5	0.36125	0.037	2029.0	0.37	0.036	359.0	0.514375	0.035	138.0	0.414375	0.034	654.0	0.41125	0.042	67.0	0.4756250000000001	0.034	269.0	0.44125	0.039	141.0
fold	10	0.359375	0.033	964.0	0.349375	0.036	251.0	0.480625	0.038	45.0	0.41312499999999996	0.042	222.0	0.419375	0.041	44.0	0.48375	0.036	134.0	0.429375	0.038	54.0
fold	20	0.335	0.032	504.0	0.40687500000000004	0.035	165.0	0.49375	0.038	17.0	0.42937499999999995	0.038	95.0	0.399375	0.039	21.0	0.41000000000000003	0.042	67.0	0.34249999999999997	0.034	13.0
fold	50	0.29374999999999996	0.035	193.0	0.42375000000000007	0.034	70.0	0.53625	0.04	9.0	0.40187500000000004	0.038	42.0	0.381875	0.036	1.0	0.520625	0.038	29.0	0.0	0.0	0.0
fold	95	0.449375	0.033	33.0	0.456875	0.04	8.0	0.391875	0.039	2.0	0.48437500000000006	0.039	11.0	0.0	0.0	0.0	0.563125	0.046	8.0	0.0	0.0	0.0
fold	100	0.4725	0.043	10.0	0.389375	0.039	3.0	0.549375	0.038	1.0	0.0	0.0	0.0	0.0	0.0	0.0	0.474375	0.037	4.0	0.0	0.0	0.0
