# Supplementary material for: Systemic antibody responses against human microbiota flagellins are overrepresented in chronic fatigue syndrome patients
Source: Sci Adv. 2022 Sep 23;8(38):eabq2422. doi: 10.1126/sciadv.abq2422 (PMC11580831; doi:10.1126/sciadv.abq2422)
Supplement: Supplementary file 3 — Supporting Data and Code [file sciadv.abq2422_supporting_data_and_code.zip › PhageIPSeq_CFS-main/PhageIPSeq_CFS/Data/Predictions/predictions_summary_xgboost_with_oligos.csv]

subgroup		all	all	all	is_IEDB_or_cntrl	is_IEDB_or_cntrl	is_IEDB_or_cntrl	is_IgA	is_IgA	is_IgA	is_PNP	is_PNP	is_PNP	is_bac_flagella	is_bac_flagella	is_bac_flagella	is_patho	is_patho	is_patho	is_probio	is_probio	is_probio
		auc	std	num oligos	auc	std	num oligos	auc	std	num oligos	auc	std	num oligos	auc	std	num oligos	auc	std	num oligos	auc	std	num oligos
data_type	threshold_percent
exist	0	0.619375	0.033	20694	0.44	0.037	1110	0.4525	0.034	1999	0.57625	0.037	11275	0.52875	0.041	382	0.47125	0.039	2469	0.575625	0.036	1609
exist	1	0.619375	0.034	20694	0.44	0.034	1110	0.4525	0.041	1999	0.57625	0.038	11275	0.52875	0.042	382	0.47125	0.037	2469	0.575625	0.035	1609
exist	5	0.619375	0.036	2029	0.44	0.035	359	0.4525	0.039	138	0.57625	0.034	654	0.52875	0.034	67	0.47125	0.038	269	0.575625	0.039	141
exist	10	0.62125	0.039	964	0.46375	0.035	251	0.4175	0.042	45	0.55125	0.04	222	0.5575	0.039	44	0.413125	0.035	134	0.57	0.039	54
exist	20	0.535	0.037	504	0.538125	0.036	165	0.43875	0.032	17	0.615	0.039	95	0.45125	0.036	21	0.39125	0.038	67	0.3925	0.036	13
exist	50	0.599375	0.038	193	0.58625	0.04	70	0.53125	0.041	9	0.5675	0.038	42	0.375	0.04	1	0.561875	0.037	29	0	0	0
exist	95	0	0	33	0	0	8	0	0	2	0	0	11	0	0	0	0	0	8	0	0	0
exist	100	0	0	10	0	0	3	0	0	1	0	0	0	0	0	0	0	0	4	0	0	0
fold	0	0.360625	0.031	20694	0.37	0.035	1110	0.550625	0.039	1999	0.415	0.038	11275	0.475625	0.04	382	0.48125	0.044	2469	0.486875	0.043	1609
fold	1	0.360625	0.031	20694	0.37	0.035	1110	0.550625	0.037	1999	0.415	0.035	11275	0.475625	0.038	382	0.48125	0.039	2469	0.486875	0.04	1609
fold	5	0.360625	0.04	2029	0.37	0.035	359	0.550625	0.043	138	0.415	0.038	654	0.475625	0.042	67	0.48125	0.04	269	0.486875	0.042	141
fold	10	0.35875	0.037	964	0.351875	0.034	251	0.489375	0.04	45	0.40625	0.036	222	0.47	0.037	44	0.485	0.036	134	0.479375	0.041	54
fold	20	0.335	0.035	504	0.409375	0.043	165	0.519375	0.034	17	0.455625	0.041	95	0.426875	0.037	21	0.411875	0.039	67	0.389375	0.037	13
fold	50	0.29375	0.032	193	0.434375	0.039	70	0.55625	0.035	9	0.401875	0.04	42	0.33625	0.04	1	0.514375	0.039	29	0	0	0
fold	95	0.444375	0.04	33	0.453125	0.035	8	0.4175	0.035	2	0.453125	0.035	11	0	0	0	0.581875	0.037	8	0	0	0
fold	100	0.485625	0.04	10	0.3575	0.042	3	0.400625	0.034	1	0	0	0	0	0	0	0.5625	0.039	4	0	0	0
