# Supplementary material for: Systemic antibody responses against human microbiota flagellins are overrepresented in chronic fatigue syndrome patients
Source: Sci Adv. 2022 Sep 23;8(38):eabq2422. doi: 10.1126/sciadv.abq2422 (PMC11580831; doi:10.1126/sciadv.abq2422)
Supplement: Supplementary file 3 — Supporting Data and Code [file sciadv.abq2422_supporting_data_and_code.zip › PhageIPSeq_CFS-main/PhageIPSeq_CFS/Data/Predictions/predictions_summary_xgboost_with_oligos_with_bloodtests.csv]

subgroup		all	all	all	is_IEDB_or_cntrl	is_IEDB_or_cntrl	is_IEDB_or_cntrl	is_IgA	is_IgA	is_IgA	is_PNP	is_PNP	is_PNP	is_bac_flagella	is_bac_flagella	is_bac_flagella	is_patho	is_patho	is_patho	is_probio	is_probio	is_probio
		auc	std	num oligos	auc	std	num oligos	auc	std	num oligos	auc	std	num oligos	auc	std	num oligos	auc	std	num oligos	auc	std	num oligos
data_type	threshold_percent
exist	0	0.820625	0.028	20694.0	0.815625	0.025	1110.0	0.8143750000000001	0.03	1999.0	0.813125	0.029	11275.0	0.85	0.027	382.0	0.8137500000000001	0.029	2469.0	0.8218749999999999	0.026	1609.0
exist	1	0.820625	0.029	20694.0	0.815625	0.027	1110.0	0.8143750000000001	0.03	1999.0	0.813125	0.029	11275.0	0.85	0.025	382.0	0.8137500000000001	0.028	2469.0	0.8218749999999999	0.028	1609.0
exist	5	0.820625	0.025	2029.0	0.815625	0.025	359.0	0.8143750000000001	0.027	138.0	0.813125	0.029	654.0	0.85	0.024	67.0	0.8137500000000001	0.028	269.0	0.8218749999999999	0.028	141.0
exist	10	0.820625	0.027	964.0	0.815625	0.026	251.0	0.8143750000000001	0.03	45.0	0.813125	0.029	222.0	0.85	0.025	44.0	0.8137500000000001	0.029	134.0	0.8218749999999999	0.024	54.0
exist	20	0.820625	0.025	504.0	0.815625	0.027	165.0	0.8143750000000001	0.03	17.0	0.813125	0.032	95.0	0.85	0.022	21.0	0.8137500000000001	0.029	67.0	0.8218749999999999	0.028	13.0
exist	50	0.820625	0.028	193.0	0.815625	0.029	70.0	0.8143750000000001	0.03	9.0	0.813125	0.03	42.0	0.85	0.027	1.0	0.8137500000000001	0.03	29.0	0.8218749999999999	0.026	0.0
exist	95	0.8112499999999999	0.029	33.0	0.81	0.025	8.0	0.81125	0.027	2.0	0.819375	0.029	11.0	0.8474999999999999	0.026	0.0	0.805625	0.029	8.0	0.81375	0.025	0.0
exist	100	0.78875	0.031	10.0	0.8225	0.026	3.0	0.743125	0.036	1.0	0.791875	0.032	0.0	0.7087500000000001	0.036	0.0	0.6581250000000001	0.035	4.0	0.7	0.039	0.0
fold	0	0.8462500000000001	0.027	20694.0	0.8162499999999999	0.029	1110.0	0.844375	0.027	1999.0	0.810625	0.025	11275.0	0.8324999999999999	0.024	382.0	0.784375	0.034	2469.0	0.8368749999999999	0.026	1609.0
fold	1	0.8462500000000001	0.028	20694.0	0.8162499999999999	0.029	1110.0	0.844375	0.028	1999.0	0.810625	0.033	11275.0	0.8324999999999999	0.027	382.0	0.784375	0.03	2469.0	0.8368749999999999	0.028	1609.0
fold	5	0.8462500000000001	0.023	2029.0	0.8162499999999999	0.026	359.0	0.844375	0.027	138.0	0.810625	0.029	654.0	0.8324999999999999	0.027	67.0	0.784375	0.029	269.0	0.8368749999999999	0.026	141.0
fold	10	0.843125	0.028	964.0	0.8162499999999999	0.026	251.0	0.8462500000000001	0.026	45.0	0.82	0.027	222.0	0.8324999999999999	0.023	44.0	0.7831249999999998	0.031	134.0	0.828125	0.025	54.0
fold	20	0.82625	0.025	504.0	0.80375	0.028	165.0	0.8468749999999999	0.027	17.0	0.816875	0.031	95.0	0.825	0.027	21.0	0.793125	0.027	67.0	0.8262499999999999	0.025	13.0
fold	50	0.7512500000000001	0.036	193.0	0.76125	0.029	70.0	0.8337499999999999	0.026	9.0	0.8018749999999999	0.028	42.0	0.8300000000000001	0.03	1.0	0.7825	0.028	29.0	0.82	0.023	0.0
fold	95	0.801875	0.032	33.0	0.776875	0.033	8.0	0.815	0.028	2.0	0.7918749999999999	0.027	11.0	0.805	0.031	0.0	0.835	0.024	8.0	0.805	0.032	0.0
fold	100	0.698125	0.031	10.0	0.6743750000000001	0.033	3.0	0.6725	0.034	1.0	0.693125	0.032	0.0	0.693125	0.032	0.0	0.72125	0.037	4.0	0.693125	0.028	0.0
