# Supplementary material for: Systemic antibody responses against human microbiota flagellins are overrepresented in chronic fatigue syndrome patients
Source: Sci Adv. 2022 Sep 23;8(38):eabq2422. doi: 10.1126/sciadv.abq2422 (PMC11580831; doi:10.1126/sciadv.abq2422)
Supplement: Supplementary file 3 — Supporting Data and Code [file sciadv.abq2422_supporting_data_and_code.zip › PhageIPSeq_CFS-main/PhageIPSeq_CFS/Data/Predictions/xgboost_oligos_only_with_age_and_gender_predictions.csv]

	subgroup	data_type	threshold_percent	level_3	estimator	value
0	is_PNP	fold	0	3929530_26_LV1016291803	xgboost	0.35577869415283203
1	is_PNP	fold	0	3866445_26_LV1016291800	xgboost	0.11651644855737686
2	is_PNP	fold	0	3029466_26_LV1016291802	xgboost	0.8425998091697693
3	is_PNP	fold	0	3751142_26_LV1016291817	xgboost	0.8373405337333679
4	is_PNP	fold	0	3221844_26_LV1016291822	xgboost	0.5464909672737122
5	is_PNP	fold	0	3001293_26_LV1016291824	xgboost	0.4486013352870941
6	is_PNP	fold	0	3467351_26_LV1016291819	xgboost	0.2292800098657608
7	is_PNP	fold	0	3895318_26_LV1016291821	xgboost	0.06206314638257027
8	is_PNP	fold	0	3817658_26_LV1016291818	xgboost	0.1507282555103302
9	is_PNP	fold	0	3279658_26_LV1016291823	xgboost	0.02301805093884468
10	is_PNP	fold	0	3731349_26_LV1016291862	xgboost	0.12940432131290436
11	is_PNP	fold	0	3173232_26_LV1016291827	xgboost	0.3569757640361786
12	is_PNP	fold	0	3626452_26_LV1016291831	xgboost	0.36070460081100464
13	is_PNP	fold	0	3911229_26_LV1016291832	xgboost	0.9352540969848633
14	is_PNP	fold	0	3810520_26_LV1016291850	xgboost	0.9112184643745422
15	is_PNP	fold	0	3344673_26_LV1016291853	xgboost	0.007966553792357445
16	is_PNP	fold	0	3029477_26_LV1016291863	xgboost	0.1126517578959465
17	is_PNP	fold	0	3566058_26_LV1016291857	xgboost	0.9521724581718445
18	is_PNP	fold	0	3468019_26_LV1016291849	xgboost	0.9577173590660095
19	is_PNP	fold	0	3542565_26_LV1016291860	xgboost	0.9845298528671265
20	is_PNP	fold	0	3154921_26_LV1016291859	xgboost	0.9444913864135742
21	is_PNP	fold	0	3142251_26_LV1016291872	xgboost	0.3230789601802826
22	is_PNP	fold	0	3934056_26_LV1016291876	xgboost	0.3028111457824707
23	is_PNP	fold	0	3434202_26_LV1016291865	xgboost	0.6249480843544006
24	is_PNP	fold	0	3421233_26_LV1016291864	xgboost	0.9915748238563538
25	is_PNP	fold	0	3396374_26_LV1016291869	xgboost	0.6720457077026367
26	is_PNP	fold	0	3685826_26_LV1016291870	xgboost	0.5311530828475952
27	is_PNP	fold	0	3853102_26_LV1016291826	xgboost	0.18857461214065552
28	is_PNP	fold	0	3888646_26_LV1016291866	xgboost	0.7700837254524231
29	is_PNP	fold	0	3567511_26_LV1016291871	xgboost	0.13578711450099945
30	is_PNP	fold	0	3303055_26_LV1016291877	xgboost	0.3868286609649658
31	is_PNP	fold	0	3301842_26_LV1016291873	xgboost	0.030733676627278328
32	is_PNP	fold	0	3640399_26_LV1016291874	xgboost	0.5068787336349487
33	is_PNP	fold	0	3654028_26_LV1016291878	xgboost	0.2782268226146698
34	is_PNP	fold	0	3035114_26_LV1016291842	xgboost	0.030442286282777786
35	is_PNP	fold	0	3644897_26_LV1016291843	xgboost	0.5455930233001709
36	is_PNP	fold	0	3681993_26_LV1016291845	xgboost	0.3866124153137207
37	is_PNP	fold	0	3982030_26_LV1016291848	xgboost	0.5756506323814392
38	is_PNP	fold	0	3603443_26_LV1016291828	xgboost	0.31507474184036255
39	is_PNP	fold	0	3042068_26_LV1016291868	xgboost	0.9378820061683655
40	is_PNP	fold	0	3669121_27_LV1016291804	xgboost	0.2366807609796524
41	is_PNP	fold	0	3508246_27_LV1016291801	xgboost	0.15269026160240173
42	is_PNP	fold	0	3699400_27_LV1016291815	xgboost	0.5550545454025269
43	is_PNP	fold	0	3933595_27_LV1016291805	xgboost	0.9750509262084961
44	is_PNP	fold	0	3063398_27_LV1016291807	xgboost	0.47042715549468994
45	is_PNP	fold	0	3476548_27_LV1016291806	xgboost	0.9000852108001709
46	is_PNP	fold	0	3161922_27_LV1016291808	xgboost	0.914458155632019
47	is_PNP	fold	0	3763424_27_LV1016291812	xgboost	0.6595067381858826
48	is_PNP	fold	0	3902406_27_LV1016291810	xgboost	0.6411030888557434
49	is_PNP	fold	0	3431423_27_LV1016291809	xgboost	0.8926090002059937
50	is_PNP	fold	0	3278587_27_LV1016291811	xgboost	0.31712013483047485
51	is_PNP	fold	0	3820503_27_LV1016291814	xgboost	0.04647392779588699
52	is_PNP	fold	0	3737625_27_LV1016291816	xgboost	0.5943522453308105
53	is_PNP	fold	0	3490517_27_LV1016291833	xgboost	0.9218518733978271
54	is_PNP	fold	0	3167312_27_LV1016291858	xgboost	0.5774854421615601
55	is_PNP	fold	0	3482355_27_LV1016291844	xgboost	0.3634282052516937
56	is_PNP	fold	0	3530841_27_LV1016291820	xgboost	0.04169495031237602
57	is_PNP	fold	0	3150661_27_LV1016291825	xgboost	0.8450484275817871
58	is_PNP	fold	0	3880724_27_LV1016291829	xgboost	0.16589830815792084
59	is_PNP	fold	0	3651570_27_LV1016291830	xgboost	0.8846061825752258
60	is_PNP	fold	0	3145775_27_LV1016291836	xgboost	0.45915061235427856
61	is_PNP	fold	0	3261063_27_LV1016291834	xgboost	0.5078569650650024
62	is_PNP	fold	0	3444071_27_LV1016291854	xgboost	0.18164749443531036
63	is_PNP	fold	0	3729283_27_LV1016291813	xgboost	0.8056524395942688
64	is_PNP	fold	0	3603461_27_LV1016291879	xgboost	0.776975691318512
65	is_PNP	fold	0	3600447_27_LV1016291835	xgboost	0.6567680239677429
66	is_PNP	fold	0	3597611_27_LV1016291841	xgboost	0.03158772736787796
67	is_PNP	fold	0	3381565_27_LV1016291840	xgboost	0.670405924320221
68	is_PNP	fold	0	3572766_27_LV1016291851	xgboost	0.278428316116333
69	is_PNP	fold	0	3694611_27_LV1016291867	xgboost	0.9086030125617981
70	is_PNP	fold	0	3113250_27_LV1016291839	xgboost	0.83632892370224
71	is_PNP	fold	0	3602993_27_LV1016291837	xgboost	0.9401797652244568
72	is_PNP	fold	0	3310190_27_LV1016291838	xgboost	0.01703961379826069
73	is_PNP	fold	0	3898139_27_LV1016291855	xgboost	0.9488995671272278
74	is_PNP	fold	0	3353640_27_LV1016291852	xgboost	0.8735758066177368
75	is_PNP	fold	0	3066856_27_LV1016291856	xgboost	0.05985941365361214
76	is_PNP	fold	0	3592212_27_LV1016291875	xgboost	0.9199376702308655
77	is_PNP	fold	0	3963110_27_LV1016291861	xgboost	0.6468196511268616
78	is_PNP	fold	0	3840348_27_LV1016291846	xgboost	0.4565173089504242
79	is_PNP	fold	0	3211050_27_LV1016291847	xgboost	0.8863278031349182
80	is_PNP	fold	1	3929530_26_LV1016291803	xgboost	0.35577869415283203
81	is_PNP	fold	1	3866445_26_LV1016291800	xgboost	0.11651644855737686
82	is_PNP	fold	1	3029466_26_LV1016291802	xgboost	0.8425998091697693
83	is_PNP	fold	1	3751142_26_LV1016291817	xgboost	0.8373405337333679
84	is_PNP	fold	1	3221844_26_LV1016291822	xgboost	0.5464909672737122
85	is_PNP	fold	1	3001293_26_LV1016291824	xgboost	0.4486013352870941
86	is_PNP	fold	1	3467351_26_LV1016291819	xgboost	0.2292800098657608
87	is_PNP	fold	1	3895318_26_LV1016291821	xgboost	0.06206314638257027
88	is_PNP	fold	1	3817658_26_LV1016291818	xgboost	0.1507282555103302
89	is_PNP	fold	1	3279658_26_LV1016291823	xgboost	0.02301805093884468
90	is_PNP	fold	1	3731349_26_LV1016291862	xgboost	0.12940432131290436
91	is_PNP	fold	1	3173232_26_LV1016291827	xgboost	0.3569757640361786
92	is_PNP	fold	1	3626452_26_LV1016291831	xgboost	0.36070460081100464
93	is_PNP	fold	1	3911229_26_LV1016291832	xgboost	0.9352540969848633
94	is_PNP	fold	1	3810520_26_LV1016291850	xgboost	0.9112184643745422
95	is_PNP	fold	1	3344673_26_LV1016291853	xgboost	0.007966553792357445
96	is_PNP	fold	1	3029477_26_LV1016291863	xgboost	0.1126517578959465
97	is_PNP	fold	1	3566058_26_LV1016291857	xgboost	0.9521724581718445
98	is_PNP	fold	1	3468019_26_LV1016291849	xgboost	0.9577173590660095
99	is_PNP	fold	1	3542565_26_LV1016291860	xgboost	0.9845298528671265
100	is_PNP	fold	1	3154921_26_LV1016291859	xgboost	0.9444913864135742
101	is_PNP	fold	1	3142251_26_LV1016291872	xgboost	0.3230789601802826
102	is_PNP	fold	1	3934056_26_LV1016291876	xgboost	0.3028111457824707
103	is_PNP	fold	1	3434202_26_LV1016291865	xgboost	0.6249480843544006
104	is_PNP	fold	1	3421233_26_LV1016291864	xgboost	0.9915748238563538
105	is_PNP	fold	1	3396374_26_LV1016291869	xgboost	0.6720457077026367
106	is_PNP	fold	1	3685826_26_LV1016291870	xgboost	0.5311530828475952
107	is_PNP	fold	1	3853102_26_LV1016291826	xgboost	0.18857461214065552
108	is_PNP	fold	1	3888646_26_LV1016291866	xgboost	0.7700837254524231
109	is_PNP	fold	1	3567511_26_LV1016291871	xgboost	0.13578711450099945
110	is_PNP	fold	1	3303055_26_LV1016291877	xgboost	0.3868286609649658
111	is_PNP	fold	1	3301842_26_LV1016291873	xgboost	0.030733676627278328
112	is_PNP	fold	1	3640399_26_LV1016291874	xgboost	0.5068787336349487
113	is_PNP	fold	1	3654028_26_LV1016291878	xgboost	0.2782268226146698
114	is_PNP	fold	1	3035114_26_LV1016291842	xgboost	0.030442286282777786
115	is_PNP	fold	1	3644897_26_LV1016291843	xgboost	0.5455930233001709
116	is_PNP	fold	1	3681993_26_LV1016291845	xgboost	0.3866124153137207
117	is_PNP	fold	1	3982030_26_LV1016291848	xgboost	0.5756506323814392
118	is_PNP	fold	1	3603443_26_LV1016291828	xgboost	0.31507474184036255
119	is_PNP	fold	1	3042068_26_LV1016291868	xgboost	0.9378820061683655
120	is_PNP	fold	1	3669121_27_LV1016291804	xgboost	0.2366807609796524
121	is_PNP	fold	1	3508246_27_LV1016291801	xgboost	0.15269026160240173
122	is_PNP	fold	1	3699400_27_LV1016291815	xgboost	0.5550545454025269
123	is_PNP	fold	1	3933595_27_LV1016291805	xgboost	0.9750509262084961
124	is_PNP	fold	1	3063398_27_LV1016291807	xgboost	0.47042715549468994
125	is_PNP	fold	1	3476548_27_LV1016291806	xgboost	0.9000852108001709
126	is_PNP	fold	1	3161922_27_LV1016291808	xgboost	0.914458155632019
127	is_PNP	fold	1	3763424_27_LV1016291812	xgboost	0.6595067381858826
128	is_PNP	fold	1	3902406_27_LV1016291810	xgboost	0.6411030888557434
129	is_PNP	fold	1	3431423_27_LV1016291809	xgboost	0.8926090002059937
130	is_PNP	fold	1	3278587_27_LV1016291811	xgboost	0.31712013483047485
131	is_PNP	fold	1	3820503_27_LV1016291814	xgboost	0.04647392779588699
132	is_PNP	fold	1	3737625_27_LV1016291816	xgboost	0.5943522453308105
133	is_PNP	fold	1	3490517_27_LV1016291833	xgboost	0.9218518733978271
134	is_PNP	fold	1	3167312_27_LV1016291858	xgboost	0.5774854421615601
135	is_PNP	fold	1	3482355_27_LV1016291844	xgboost	0.3634282052516937
136	is_PNP	fold	1	3530841_27_LV1016291820	xgboost	0.04169495031237602
137	is_PNP	fold	1	3150661_27_LV1016291825	xgboost	0.8450484275817871
138	is_PNP	fold	1	3880724_27_LV1016291829	xgboost	0.16589830815792084
139	is_PNP	fold	1	3651570_27_LV1016291830	xgboost	0.8846061825752258
140	is_PNP	fold	1	3145775_27_LV1016291836	xgboost	0.45915061235427856
141	is_PNP	fold	1	3261063_27_LV1016291834	xgboost	0.5078569650650024
142	is_PNP	fold	1	3444071_27_LV1016291854	xgboost	0.18164749443531036
143	is_PNP	fold	1	3729283_27_LV1016291813	xgboost	0.8056524395942688
144	is_PNP	fold	1	3603461_27_LV1016291879	xgboost	0.776975691318512
145	is_PNP	fold	1	3600447_27_LV1016291835	xgboost	0.6567680239677429
146	is_PNP	fold	1	3597611_27_LV1016291841	xgboost	0.03158772736787796
147	is_PNP	fold	1	3381565_27_LV1016291840	xgboost	0.670405924320221
148	is_PNP	fold	1	3572766_27_LV1016291851	xgboost	0.278428316116333
149	is_PNP	fold	1	3694611_27_LV1016291867	xgboost	0.9086030125617981
150	is_PNP	fold	1	3113250_27_LV1016291839	xgboost	0.83632892370224
151	is_PNP	fold	1	3602993_27_LV1016291837	xgboost	0.9401797652244568
152	is_PNP	fold	1	3310190_27_LV1016291838	xgboost	0.01703961379826069
153	is_PNP	fold	1	3898139_27_LV1016291855	xgboost	0.9488995671272278
154	is_PNP	fold	1	3353640_27_LV1016291852	xgboost	0.8735758066177368
155	is_PNP	fold	1	3066856_27_LV1016291856	xgboost	0.05985941365361214
156	is_PNP	fold	1	3592212_27_LV1016291875	xgboost	0.9199376702308655
157	is_PNP	fold	1	3963110_27_LV1016291861	xgboost	0.6468196511268616
158	is_PNP	fold	1	3840348_27_LV1016291846	xgboost	0.4565173089504242
159	is_PNP	fold	1	3211050_27_LV1016291847	xgboost	0.8863278031349182
160	is_PNP	fold	5	3929530_26_LV1016291803	xgboost	0.35577869415283203
161	is_PNP	fold	5	3866445_26_LV1016291800	xgboost	0.11651644855737686
162	is_PNP	fold	5	3029466_26_LV1016291802	xgboost	0.8425998091697693
163	is_PNP	fold	5	3751142_26_LV1016291817	xgboost	0.8373405337333679
164	is_PNP	fold	5	3221844_26_LV1016291822	xgboost	0.5464909672737122
165	is_PNP	fold	5	3001293_26_LV1016291824	xgboost	0.4486013352870941
166	is_PNP	fold	5	3467351_26_LV1016291819	xgboost	0.2292800098657608
167	is_PNP	fold	5	3895318_26_LV1016291821	xgboost	0.06206314638257027
168	is_PNP	fold	5	3817658_26_LV1016291818	xgboost	0.1507282555103302
169	is_PNP	fold	5	3279658_26_LV1016291823	xgboost	0.02301805093884468
170	is_PNP	fold	5	3731349_26_LV1016291862	xgboost	0.12940432131290436
171	is_PNP	fold	5	3173232_26_LV1016291827	xgboost	0.3569757640361786
172	is_PNP	fold	5	3626452_26_LV1016291831	xgboost	0.36070460081100464
173	is_PNP	fold	5	3911229_26_LV1016291832	xgboost	0.9352540969848633
174	is_PNP	fold	5	3810520_26_LV1016291850	xgboost	0.9112184643745422
175	is_PNP	fold	5	3344673_26_LV1016291853	xgboost	0.007966553792357445
176	is_PNP	fold	5	3029477_26_LV1016291863	xgboost	0.1126517578959465
177	is_PNP	fold	5	3566058_26_LV1016291857	xgboost	0.9521724581718445
178	is_PNP	fold	5	3468019_26_LV1016291849	xgboost	0.9577173590660095
179	is_PNP	fold	5	3542565_26_LV1016291860	xgboost	0.9845298528671265
180	is_PNP	fold	5	3154921_26_LV1016291859	xgboost	0.9444913864135742
181	is_PNP	fold	5	3142251_26_LV1016291872	xgboost	0.3230789601802826
182	is_PNP	fold	5	3934056_26_LV1016291876	xgboost	0.3028111457824707
183	is_PNP	fold	5	3434202_26_LV1016291865	xgboost	0.6249480843544006
184	is_PNP	fold	5	3421233_26_LV1016291864	xgboost	0.9915748238563538
185	is_PNP	fold	5	3396374_26_LV1016291869	xgboost	0.6720457077026367
186	is_PNP	fold	5	3685826_26_LV1016291870	xgboost	0.5311530828475952
187	is_PNP	fold	5	3853102_26_LV1016291826	xgboost	0.18857461214065552
188	is_PNP	fold	5	3888646_26_LV1016291866	xgboost	0.7700837254524231
189	is_PNP	fold	5	3567511_26_LV1016291871	xgboost	0.13578711450099945
190	is_PNP	fold	5	3303055_26_LV1016291877	xgboost	0.3868286609649658
191	is_PNP	fold	5	3301842_26_LV1016291873	xgboost	0.030733676627278328
192	is_PNP	fold	5	3640399_26_LV1016291874	xgboost	0.5068787336349487
193	is_PNP	fold	5	3654028_26_LV1016291878	xgboost	0.2782268226146698
194	is_PNP	fold	5	3035114_26_LV1016291842	xgboost	0.030442286282777786
195	is_PNP	fold	5	3644897_26_LV1016291843	xgboost	0.5455930233001709
196	is_PNP	fold	5	3681993_26_LV1016291845	xgboost	0.3866124153137207
197	is_PNP	fold	5	3982030_26_LV1016291848	xgboost	0.5756506323814392
198	is_PNP	fold	5	3603443_26_LV1016291828	xgboost	0.31507474184036255
199	is_PNP	fold	5	3042068_26_LV1016291868	xgboost	0.9378820061683655
200	is_PNP	fold	5	3669121_27_LV1016291804	xgboost	0.2366807609796524
201	is_PNP	fold	5	3508246_27_LV1016291801	xgboost	0.15269026160240173
202	is_PNP	fold	5	3699400_27_LV1016291815	xgboost	0.5550545454025269
203	is_PNP	fold	5	3933595_27_LV1016291805	xgboost	0.9750509262084961
204	is_PNP	fold	5	3063398_27_LV1016291807	xgboost	0.47042715549468994
205	is_PNP	fold	5	3476548_27_LV1016291806	xgboost	0.9000852108001709
206	is_PNP	fold	5	3161922_27_LV1016291808	xgboost	0.914458155632019
207	is_PNP	fold	5	3763424_27_LV1016291812	xgboost	0.6595067381858826
208	is_PNP	fold	5	3902406_27_LV1016291810	xgboost	0.6411030888557434
209	is_PNP	fold	5	3431423_27_LV1016291809	xgboost	0.8926090002059937
210	is_PNP	fold	5	3278587_27_LV1016291811	xgboost	0.31712013483047485
211	is_PNP	fold	5	3820503_27_LV1016291814	xgboost	0.04647392779588699
212	is_PNP	fold	5	3737625_27_LV1016291816	xgboost	0.5943522453308105
213	is_PNP	fold	5	3490517_27_LV1016291833	xgboost	0.9218518733978271
214	is_PNP	fold	5	3167312_27_LV1016291858	xgboost	0.5774854421615601
215	is_PNP	fold	5	3482355_27_LV1016291844	xgboost	0.3634282052516937
216	is_PNP	fold	5	3530841_27_LV1016291820	xgboost	0.04169495031237602
217	is_PNP	fold	5	3150661_27_LV1016291825	xgboost	0.8450484275817871
218	is_PNP	fold	5	3880724_27_LV1016291829	xgboost	0.16589830815792084
219	is_PNP	fold	5	3651570_27_LV1016291830	xgboost	0.8846061825752258
220	is_PNP	fold	5	3145775_27_LV1016291836	xgboost	0.45915061235427856
221	is_PNP	fold	5	3261063_27_LV1016291834	xgboost	0.5078569650650024
222	is_PNP	fold	5	3444071_27_LV1016291854	xgboost	0.18164749443531036
223	is_PNP	fold	5	3729283_27_LV1016291813	xgboost	0.8056524395942688
224	is_PNP	fold	5	3603461_27_LV1016291879	xgboost	0.776975691318512
225	is_PNP	fold	5	3600447_27_LV1016291835	xgboost	0.6567680239677429
226	is_PNP	fold	5	3597611_27_LV1016291841	xgboost	0.03158772736787796
227	is_PNP	fold	5	3381565_27_LV1016291840	xgboost	0.670405924320221
228	is_PNP	fold	5	3572766_27_LV1016291851	xgboost	0.278428316116333
229	is_PNP	fold	5	3694611_27_LV1016291867	xgboost	0.9086030125617981
230	is_PNP	fold	5	3113250_27_LV1016291839	xgboost	0.83632892370224
231	is_PNP	fold	5	3602993_27_LV1016291837	xgboost	0.9401797652244568
232	is_PNP	fold	5	3310190_27_LV1016291838	xgboost	0.01703961379826069
233	is_PNP	fold	5	3898139_27_LV1016291855	xgboost	0.9488995671272278
234	is_PNP	fold	5	3353640_27_LV1016291852	xgboost	0.8735758066177368
235	is_PNP	fold	5	3066856_27_LV1016291856	xgboost	0.05985941365361214
236	is_PNP	fold	5	3592212_27_LV1016291875	xgboost	0.9199376702308655
237	is_PNP	fold	5	3963110_27_LV1016291861	xgboost	0.6468196511268616
238	is_PNP	fold	5	3840348_27_LV1016291846	xgboost	0.4565173089504242
239	is_PNP	fold	5	3211050_27_LV1016291847	xgboost	0.8863278031349182
240	is_PNP	fold	10	3929530_26_LV1016291803	xgboost	0.35577869415283203
241	is_PNP	fold	10	3866445_26_LV1016291800	xgboost	0.11651644855737686
242	is_PNP	fold	10	3029466_26_LV1016291802	xgboost	0.8425998091697693
243	is_PNP	fold	10	3751142_26_LV1016291817	xgboost	0.8373405337333679
244	is_PNP	fold	10	3221844_26_LV1016291822	xgboost	0.5464909672737122
245	is_PNP	fold	10	3001293_26_LV1016291824	xgboost	0.4486013352870941
246	is_PNP	fold	10	3467351_26_LV1016291819	xgboost	0.2292800098657608
247	is_PNP	fold	10	3895318_26_LV1016291821	xgboost	0.06206314638257027
248	is_PNP	fold	10	3817658_26_LV1016291818	xgboost	0.1507282555103302
249	is_PNP	fold	10	3279658_26_LV1016291823	xgboost	0.02301805093884468
250	is_PNP	fold	10	3731349_26_LV1016291862	xgboost	0.12940432131290436
251	is_PNP	fold	10	3173232_26_LV1016291827	xgboost	0.3569757640361786
252	is_PNP	fold	10	3626452_26_LV1016291831	xgboost	0.36070460081100464
253	is_PNP	fold	10	3911229_26_LV1016291832	xgboost	0.9352540969848633
254	is_PNP	fold	10	3810520_26_LV1016291850	xgboost	0.9112184643745422
255	is_PNP	fold	10	3344673_26_LV1016291853	xgboost	0.007966553792357445
256	is_PNP	fold	10	3029477_26_LV1016291863	xgboost	0.1126517578959465
257	is_PNP	fold	10	3566058_26_LV1016291857	xgboost	0.9521724581718445
258	is_PNP	fold	10	3468019_26_LV1016291849	xgboost	0.9577173590660095
259	is_PNP	fold	10	3542565_26_LV1016291860	xgboost	0.9845298528671265
260	is_PNP	fold	10	3154921_26_LV1016291859	xgboost	0.9444913864135742
261	is_PNP	fold	10	3142251_26_LV1016291872	xgboost	0.3230789601802826
262	is_PNP	fold	10	3934056_26_LV1016291876	xgboost	0.3028111457824707
263	is_PNP	fold	10	3434202_26_LV1016291865	xgboost	0.6249480843544006
264	is_PNP	fold	10	3421233_26_LV1016291864	xgboost	0.9915748238563538
265	is_PNP	fold	10	3396374_26_LV1016291869	xgboost	0.6720457077026367
266	is_PNP	fold	10	3685826_26_LV1016291870	xgboost	0.5311530828475952
267	is_PNP	fold	10	3853102_26_LV1016291826	xgboost	0.18857461214065552
268	is_PNP	fold	10	3888646_26_LV1016291866	xgboost	0.7700837254524231
269	is_PNP	fold	10	3567511_26_LV1016291871	xgboost	0.09123579412698746
270	is_PNP	fold	10	3303055_26_LV1016291877	xgboost	0.3868286609649658
271	is_PNP	fold	10	3301842_26_LV1016291873	xgboost	0.030733676627278328
272	is_PNP	fold	10	3640399_26_LV1016291874	xgboost	0.5068787336349487
273	is_PNP	fold	10	3654028_26_LV1016291878	xgboost	0.2782268226146698
274	is_PNP	fold	10	3035114_26_LV1016291842	xgboost	0.030442286282777786
275	is_PNP	fold	10	3644897_26_LV1016291843	xgboost	0.5455930233001709
276	is_PNP	fold	10	3681993_26_LV1016291845	xgboost	0.3866124153137207
277	is_PNP	fold	10	3982030_26_LV1016291848	xgboost	0.5756506323814392
278	is_PNP	fold	10	3603443_26_LV1016291828	xgboost	0.31507474184036255
279	is_PNP	fold	10	3042068_26_LV1016291868	xgboost	0.9378820061683655
280	is_PNP	fold	10	3669121_27_LV1016291804	xgboost	0.2366807609796524
281	is_PNP	fold	10	3508246_27_LV1016291801	xgboost	0.15269026160240173
282	is_PNP	fold	10	3699400_27_LV1016291815	xgboost	0.5550545454025269
283	is_PNP	fold	10	3933595_27_LV1016291805	xgboost	0.9750509262084961
284	is_PNP	fold	10	3063398_27_LV1016291807	xgboost	0.47042715549468994
285	is_PNP	fold	10	3476548_27_LV1016291806	xgboost	0.9000852108001709
286	is_PNP	fold	10	3161922_27_LV1016291808	xgboost	0.914458155632019
287	is_PNP	fold	10	3763424_27_LV1016291812	xgboost	0.6595067381858826
288	is_PNP	fold	10	3902406_27_LV1016291810	xgboost	0.6411030888557434
289	is_PNP	fold	10	3431423_27_LV1016291809	xgboost	0.8926090002059937
290	is_PNP	fold	10	3278587_27_LV1016291811	xgboost	0.31712013483047485
291	is_PNP	fold	10	3820503_27_LV1016291814	xgboost	0.04647392779588699
292	is_PNP	fold	10	3737625_27_LV1016291816	xgboost	0.5943522453308105
293	is_PNP	fold	10	3490517_27_LV1016291833	xgboost	0.9218518733978271
294	is_PNP	fold	10	3167312_27_LV1016291858	xgboost	0.5774854421615601
295	is_PNP	fold	10	3482355_27_LV1016291844	xgboost	0.3979485332965851
296	is_PNP	fold	10	3530841_27_LV1016291820	xgboost	0.04169495031237602
297	is_PNP	fold	10	3150661_27_LV1016291825	xgboost	0.8450484275817871
298	is_PNP	fold	10	3880724_27_LV1016291829	xgboost	0.16589830815792084
299	is_PNP	fold	10	3651570_27_LV1016291830	xgboost	0.8846061825752258
300	is_PNP	fold	10	3145775_27_LV1016291836	xgboost	0.45915061235427856
301	is_PNP	fold	10	3261063_27_LV1016291834	xgboost	0.5078569650650024
302	is_PNP	fold	10	3444071_27_LV1016291854	xgboost	0.18164749443531036
303	is_PNP	fold	10	3729283_27_LV1016291813	xgboost	0.8056524395942688
304	is_PNP	fold	10	3603461_27_LV1016291879	xgboost	0.776975691318512
305	is_PNP	fold	10	3600447_27_LV1016291835	xgboost	0.6567680239677429
306	is_PNP	fold	10	3597611_27_LV1016291841	xgboost	0.03158772736787796
307	is_PNP	fold	10	3381565_27_LV1016291840	xgboost	0.670405924320221
308	is_PNP	fold	10	3572766_27_LV1016291851	xgboost	0.278428316116333
309	is_PNP	fold	10	3694611_27_LV1016291867	xgboost	0.9086030125617981
310	is_PNP	fold	10	3113250_27_LV1016291839	xgboost	0.83632892370224
311	is_PNP	fold	10	3602993_27_LV1016291837	xgboost	0.9401797652244568
312	is_PNP	fold	10	3310190_27_LV1016291838	xgboost	0.01703961379826069
313	is_PNP	fold	10	3898139_27_LV1016291855	xgboost	0.9488995671272278
314	is_PNP	fold	10	3353640_27_LV1016291852	xgboost	0.8735758066177368
315	is_PNP	fold	10	3066856_27_LV1016291856	xgboost	0.05985941365361214
316	is_PNP	fold	10	3592212_27_LV1016291875	xgboost	0.9199376702308655
317	is_PNP	fold	10	3963110_27_LV1016291861	xgboost	0.6468196511268616
318	is_PNP	fold	10	3840348_27_LV1016291846	xgboost	0.4565173089504242
319	is_PNP	fold	10	3211050_27_LV1016291847	xgboost	0.8863278031349182
320	is_PNP	fold	20	3929530_26_LV1016291803	xgboost	0.3978157937526703
321	is_PNP	fold	20	3866445_26_LV1016291800	xgboost	0.07723144441843033
322	is_PNP	fold	20	3029466_26_LV1016291802	xgboost	0.9328120350837708
323	is_PNP	fold	20	3751142_26_LV1016291817	xgboost	0.8131462931632996
324	is_PNP	fold	20	3221844_26_LV1016291822	xgboost	0.7005828619003296
325	is_PNP	fold	20	3001293_26_LV1016291824	xgboost	0.43297260999679565
326	is_PNP	fold	20	3467351_26_LV1016291819	xgboost	0.37459081411361694
327	is_PNP	fold	20	3895318_26_LV1016291821	xgboost	0.01574217714369297
328	is_PNP	fold	20	3817658_26_LV1016291818	xgboost	0.2157466858625412
329	is_PNP	fold	20	3279658_26_LV1016291823	xgboost	0.05748928710818291
330	is_PNP	fold	20	3731349_26_LV1016291862	xgboost	0.24463629722595215
331	is_PNP	fold	20	3173232_26_LV1016291827	xgboost	0.1538383662700653
332	is_PNP	fold	20	3626452_26_LV1016291831	xgboost	0.12151268869638443
333	is_PNP	fold	20	3911229_26_LV1016291832	xgboost	0.897335946559906
334	is_PNP	fold	20	3810520_26_LV1016291850	xgboost	0.8174161911010742
335	is_PNP	fold	20	3344673_26_LV1016291853	xgboost	0.01075779739767313
336	is_PNP	fold	20	3029477_26_LV1016291863	xgboost	0.03966710343956947
337	is_PNP	fold	20	3566058_26_LV1016291857	xgboost	0.9816126823425293
338	is_PNP	fold	20	3468019_26_LV1016291849	xgboost	0.9627201557159424
339	is_PNP	fold	20	3542565_26_LV1016291860	xgboost	0.9448754191398621
340	is_PNP	fold	20	3154921_26_LV1016291859	xgboost	0.9174737334251404
341	is_PNP	fold	20	3142251_26_LV1016291872	xgboost	0.1081271842122078
342	is_PNP	fold	20	3934056_26_LV1016291876	xgboost	0.3643471598625183
343	is_PNP	fold	20	3434202_26_LV1016291865	xgboost	0.4995851516723633
344	is_PNP	fold	20	3421233_26_LV1016291864	xgboost	0.976893961429596
345	is_PNP	fold	20	3396374_26_LV1016291869	xgboost	0.7822736501693726
346	is_PNP	fold	20	3685826_26_LV1016291870	xgboost	0.31949952244758606
347	is_PNP	fold	20	3853102_26_LV1016291826	xgboost	0.22458520531654358
348	is_PNP	fold	20	3888646_26_LV1016291866	xgboost	0.7674558758735657
349	is_PNP	fold	20	3567511_26_LV1016291871	xgboost	0.11167410016059875
350	is_PNP	fold	20	3303055_26_LV1016291877	xgboost	0.4193348288536072
351	is_PNP	fold	20	3301842_26_LV1016291873	xgboost	0.02536739781498909
352	is_PNP	fold	20	3640399_26_LV1016291874	xgboost	0.649457573890686
353	is_PNP	fold	20	3654028_26_LV1016291878	xgboost	0.6923355460166931
354	is_PNP	fold	20	3035114_26_LV1016291842	xgboost	0.04586847499012947
355	is_PNP	fold	20	3644897_26_LV1016291843	xgboost	0.455270916223526
356	is_PNP	fold	20	3681993_26_LV1016291845	xgboost	0.34510359168052673
357	is_PNP	fold	20	3982030_26_LV1016291848	xgboost	0.7792702317237854
358	is_PNP	fold	20	3603443_26_LV1016291828	xgboost	0.20818138122558594
359	is_PNP	fold	20	3042068_26_LV1016291868	xgboost	0.9657246470451355
360	is_PNP	fold	20	3669121_27_LV1016291804	xgboost	0.11191321164369583
361	is_PNP	fold	20	3508246_27_LV1016291801	xgboost	0.05060844495892525
362	is_PNP	fold	20	3699400_27_LV1016291815	xgboost	0.5566030740737915
363	is_PNP	fold	20	3933595_27_LV1016291805	xgboost	0.9702602028846741
364	is_PNP	fold	20	3063398_27_LV1016291807	xgboost	0.27493080496788025
365	is_PNP	fold	20	3476548_27_LV1016291806	xgboost	0.8460338115692139
366	is_PNP	fold	20	3161922_27_LV1016291808	xgboost	0.8708847761154175
367	is_PNP	fold	20	3763424_27_LV1016291812	xgboost	0.6831431984901428
368	is_PNP	fold	20	3902406_27_LV1016291810	xgboost	0.4583657383918762
369	is_PNP	fold	20	3431423_27_LV1016291809	xgboost	0.8970579504966736
370	is_PNP	fold	20	3278587_27_LV1016291811	xgboost	0.5073859095573425
371	is_PNP	fold	20	3820503_27_LV1016291814	xgboost	0.08043321222066879
372	is_PNP	fold	20	3737625_27_LV1016291816	xgboost	0.5587145090103149
373	is_PNP	fold	20	3490517_27_LV1016291833	xgboost	0.9658997058868408
374	is_PNP	fold	20	3167312_27_LV1016291858	xgboost	0.7387474179267883
375	is_PNP	fold	20	3482355_27_LV1016291844	xgboost	0.4957074224948883
376	is_PNP	fold	20	3530841_27_LV1016291820	xgboost	0.05279102176427841
377	is_PNP	fold	20	3150661_27_LV1016291825	xgboost	0.7917945981025696
378	is_PNP	fold	20	3880724_27_LV1016291829	xgboost	0.4734557867050171
379	is_PNP	fold	20	3651570_27_LV1016291830	xgboost	0.8852378726005554
380	is_PNP	fold	20	3145775_27_LV1016291836	xgboost	0.5626869797706604
381	is_PNP	fold	20	3261063_27_LV1016291834	xgboost	0.41564735770225525
382	is_PNP	fold	20	3444071_27_LV1016291854	xgboost	0.10439562052488327
383	is_PNP	fold	20	3729283_27_LV1016291813	xgboost	0.47600382566452026
384	is_PNP	fold	20	3603461_27_LV1016291879	xgboost	0.6305038332939148
385	is_PNP	fold	20	3600447_27_LV1016291835	xgboost	0.7057549357414246
386	is_PNP	fold	20	3597611_27_LV1016291841	xgboost	0.03742058202624321
387	is_PNP	fold	20	3381565_27_LV1016291840	xgboost	0.700298547744751
388	is_PNP	fold	20	3572766_27_LV1016291851	xgboost	0.20874981582164764
389	is_PNP	fold	20	3694611_27_LV1016291867	xgboost	0.9818224906921387
390	is_PNP	fold	20	3113250_27_LV1016291839	xgboost	0.9032325744628906
391	is_PNP	fold	20	3602993_27_LV1016291837	xgboost	0.8959614038467407
392	is_PNP	fold	20	3310190_27_LV1016291838	xgboost	0.032909732311964035
393	is_PNP	fold	20	3898139_27_LV1016291855	xgboost	0.9536062479019165
394	is_PNP	fold	20	3353640_27_LV1016291852	xgboost	0.8506290912628174
395	is_PNP	fold	20	3066856_27_LV1016291856	xgboost	0.02102080173790455
396	is_PNP	fold	20	3592212_27_LV1016291875	xgboost	0.8854511976242065
397	is_PNP	fold	20	3963110_27_LV1016291861	xgboost	0.17481285333633423
398	is_PNP	fold	20	3840348_27_LV1016291846	xgboost	0.5518913269042969
399	is_PNP	fold	20	3211050_27_LV1016291847	xgboost	0.9237897992134094
400	is_PNP	fold	50	3929530_26_LV1016291803	xgboost	0.20697708427906036
401	is_PNP	fold	50	3866445_26_LV1016291800	xgboost	0.022224660962820053
402	is_PNP	fold	50	3029466_26_LV1016291802	xgboost	0.5546137094497681
403	is_PNP	fold	50	3751142_26_LV1016291817	xgboost	0.5715320706367493
404	is_PNP	fold	50	3221844_26_LV1016291822	xgboost	0.8727433085441589
405	is_PNP	fold	50	3001293_26_LV1016291824	xgboost	0.5728420615196228
406	is_PNP	fold	50	3467351_26_LV1016291819	xgboost	0.2087826281785965
407	is_PNP	fold	50	3895318_26_LV1016291821	xgboost	0.3075476884841919
408	is_PNP	fold	50	3817658_26_LV1016291818	xgboost	0.37932711839675903
409	is_PNP	fold	50	3279658_26_LV1016291823	xgboost	0.023127896711230278
410	is_PNP	fold	50	3731349_26_LV1016291862	xgboost	0.28714483976364136
411	is_PNP	fold	50	3173232_26_LV1016291827	xgboost	0.3562591075897217
412	is_PNP	fold	50	3626452_26_LV1016291831	xgboost	0.7051951885223389
413	is_PNP	fold	50	3911229_26_LV1016291832	xgboost	0.9843653440475464
414	is_PNP	fold	50	3810520_26_LV1016291850	xgboost	0.22128541767597198
415	is_PNP	fold	50	3344673_26_LV1016291853	xgboost	0.03423205018043518
416	is_PNP	fold	50	3029477_26_LV1016291863	xgboost	0.3780103623867035
417	is_PNP	fold	50	3566058_26_LV1016291857	xgboost	0.590103268623352
418	is_PNP	fold	50	3468019_26_LV1016291849	xgboost	0.9362179040908813
419	is_PNP	fold	50	3542565_26_LV1016291860	xgboost	0.6247409582138062
420	is_PNP	fold	50	3154921_26_LV1016291859	xgboost	0.8642755150794983
421	is_PNP	fold	50	3142251_26_LV1016291872	xgboost	0.919700562953949
422	is_PNP	fold	50	3934056_26_LV1016291876	xgboost	0.47399166226387024
423	is_PNP	fold	50	3434202_26_LV1016291865	xgboost	0.9047762751579285
424	is_PNP	fold	50	3421233_26_LV1016291864	xgboost	0.7530829906463623
425	is_PNP	fold	50	3396374_26_LV1016291869	xgboost	0.4861370027065277
426	is_PNP	fold	50	3685826_26_LV1016291870	xgboost	0.16524726152420044
427	is_PNP	fold	50	3853102_26_LV1016291826	xgboost	0.2505422532558441
428	is_PNP	fold	50	3888646_26_LV1016291866	xgboost	0.2747354209423065
429	is_PNP	fold	50	3567511_26_LV1016291871	xgboost	0.3111400306224823
430	is_PNP	fold	50	3303055_26_LV1016291877	xgboost	0.6937548518180847
431	is_PNP	fold	50	3301842_26_LV1016291873	xgboost	0.009689931757748127
432	is_PNP	fold	50	3640399_26_LV1016291874	xgboost	0.7835355997085571
433	is_PNP	fold	50	3654028_26_LV1016291878	xgboost	0.5277159214019775
434	is_PNP	fold	50	3035114_26_LV1016291842	xgboost	0.22214652597904205
435	is_PNP	fold	50	3644897_26_LV1016291843	xgboost	0.7935736179351807
436	is_PNP	fold	50	3681993_26_LV1016291845	xgboost	0.09059702605009079
437	is_PNP	fold	50	3982030_26_LV1016291848	xgboost	0.755167543888092
438	is_PNP	fold	50	3603443_26_LV1016291828	xgboost	0.06011437997221947
439	is_PNP	fold	50	3042068_26_LV1016291868	xgboost	0.9439834356307983
440	is_PNP	fold	50	3669121_27_LV1016291804	xgboost	0.38731762766838074
441	is_PNP	fold	50	3508246_27_LV1016291801	xgboost	0.028910398483276367
442	is_PNP	fold	50	3699400_27_LV1016291815	xgboost	0.06523799896240234
443	is_PNP	fold	50	3933595_27_LV1016291805	xgboost	0.8599467873573303
444	is_PNP	fold	50	3063398_27_LV1016291807	xgboost	0.7464138865470886
445	is_PNP	fold	50	3476548_27_LV1016291806	xgboost	0.6625733971595764
446	is_PNP	fold	50	3161922_27_LV1016291808	xgboost	0.8956218361854553
447	is_PNP	fold	50	3763424_27_LV1016291812	xgboost	0.7803783416748047
448	is_PNP	fold	50	3902406_27_LV1016291810	xgboost	0.9357345700263977
449	is_PNP	fold	50	3431423_27_LV1016291809	xgboost	0.9570380449295044
450	is_PNP	fold	50	3278587_27_LV1016291811	xgboost	0.8327406644821167
451	is_PNP	fold	50	3820503_27_LV1016291814	xgboost	0.04162862151861191
452	is_PNP	fold	50	3737625_27_LV1016291816	xgboost	0.26150038838386536
453	is_PNP	fold	50	3490517_27_LV1016291833	xgboost	0.9861422181129456
454	is_PNP	fold	50	3167312_27_LV1016291858	xgboost	0.9324486255645752
455	is_PNP	fold	50	3482355_27_LV1016291844	xgboost	0.7276908755302429
456	is_PNP	fold	50	3530841_27_LV1016291820	xgboost	0.24540461599826813
457	is_PNP	fold	50	3150661_27_LV1016291825	xgboost	0.4585246741771698
458	is_PNP	fold	50	3880724_27_LV1016291829	xgboost	0.5637364387512207
459	is_PNP	fold	50	3651570_27_LV1016291830	xgboost	0.8567104339599609
460	is_PNP	fold	50	3145775_27_LV1016291836	xgboost	0.5057888627052307
461	is_PNP	fold	50	3261063_27_LV1016291834	xgboost	0.01670226827263832
462	is_PNP	fold	50	3444071_27_LV1016291854	xgboost	0.9227336645126343
463	is_PNP	fold	50	3729283_27_LV1016291813	xgboost	0.16473238170146942
464	is_PNP	fold	50	3603461_27_LV1016291879	xgboost	0.5937805771827698
465	is_PNP	fold	50	3600447_27_LV1016291835	xgboost	0.23689799010753632
466	is_PNP	fold	50	3597611_27_LV1016291841	xgboost	0.6372635364532471
467	is_PNP	fold	50	3381565_27_LV1016291840	xgboost	0.033202867954969406
468	is_PNP	fold	50	3572766_27_LV1016291851	xgboost	0.5724720358848572
469	is_PNP	fold	50	3694611_27_LV1016291867	xgboost	0.8851137757301331
470	is_PNP	fold	50	3113250_27_LV1016291839	xgboost	0.898851215839386
471	is_PNP	fold	50	3602993_27_LV1016291837	xgboost	0.9502425193786621
472	is_PNP	fold	50	3310190_27_LV1016291838	xgboost	0.11028318107128143
473	is_PNP	fold	50	3898139_27_LV1016291855	xgboost	0.9395684599876404
474	is_PNP	fold	50	3353640_27_LV1016291852	xgboost	0.887956440448761
475	is_PNP	fold	50	3066856_27_LV1016291856	xgboost	0.32540303468704224
476	is_PNP	fold	50	3592212_27_LV1016291875	xgboost	0.3933814764022827
477	is_PNP	fold	50	3963110_27_LV1016291861	xgboost	0.27938127517700195
478	is_PNP	fold	50	3840348_27_LV1016291846	xgboost	0.6731235980987549
479	is_PNP	fold	50	3211050_27_LV1016291847	xgboost	0.951519250869751
480	is_PNP	fold	95	3929530_26_LV1016291803	xgboost	0.6737675666809082
481	is_PNP	fold	95	3866445_26_LV1016291800	xgboost	0.4395149052143097
482	is_PNP	fold	95	3029466_26_LV1016291802	xgboost	0.7415315508842468
483	is_PNP	fold	95	3751142_26_LV1016291817	xgboost	0.04348817467689514
484	is_PNP	fold	95	3221844_26_LV1016291822	xgboost	0.34041935205459595
485	is_PNP	fold	95	3001293_26_LV1016291824	xgboost	0.9278199672698975
486	is_PNP	fold	95	3467351_26_LV1016291819	xgboost	0.19311624765396118
487	is_PNP	fold	95	3895318_26_LV1016291821	xgboost	0.33818188309669495
488	is_PNP	fold	95	3817658_26_LV1016291818	xgboost	0.9807839393615723
489	is_PNP	fold	95	3279658_26_LV1016291823	xgboost	0.03923674300312996
490	is_PNP	fold	95	3731349_26_LV1016291862	xgboost	0.19994258880615234
491	is_PNP	fold	95	3173232_26_LV1016291827	xgboost	0.17890694737434387
492	is_PNP	fold	95	3626452_26_LV1016291831	xgboost	0.8956273794174194
493	is_PNP	fold	95	3911229_26_LV1016291832	xgboost	0.8898828625679016
494	is_PNP	fold	95	3810520_26_LV1016291850	xgboost	0.11486776173114777
495	is_PNP	fold	95	3344673_26_LV1016291853	xgboost	0.06795904040336609
496	is_PNP	fold	95	3029477_26_LV1016291863	xgboost	0.609639048576355
497	is_PNP	fold	95	3566058_26_LV1016291857	xgboost	0.5043753385543823
498	is_PNP	fold	95	3468019_26_LV1016291849	xgboost	0.9265105724334717
499	is_PNP	fold	95	3542565_26_LV1016291860	xgboost	0.9450380206108093
500	is_PNP	fold	95	3154921_26_LV1016291859	xgboost	0.9870235919952393
501	is_PNP	fold	95	3142251_26_LV1016291872	xgboost	0.595095157623291
502	is_PNP	fold	95	3934056_26_LV1016291876	xgboost	0.01959066651761532
503	is_PNP	fold	95	3434202_26_LV1016291865	xgboost	0.32503464818000793
504	is_PNP	fold	95	3421233_26_LV1016291864	xgboost	0.09920892119407654
505	is_PNP	fold	95	3396374_26_LV1016291869	xgboost	0.2754652798175812
506	is_PNP	fold	95	3685826_26_LV1016291870	xgboost	0.018561603501439095
507	is_PNP	fold	95	3853102_26_LV1016291826	xgboost	0.43332093954086304
508	is_PNP	fold	95	3888646_26_LV1016291866	xgboost	0.04389629885554314
509	is_PNP	fold	95	3567511_26_LV1016291871	xgboost	0.1695801168680191
510	is_PNP	fold	95	3303055_26_LV1016291877	xgboost	0.06098650023341179
511	is_PNP	fold	95	3301842_26_LV1016291873	xgboost	0.6004337072372437
512	is_PNP	fold	95	3640399_26_LV1016291874	xgboost	0.9892094731330872
513	is_PNP	fold	95	3654028_26_LV1016291878	xgboost	0.7996794581413269
514	is_PNP	fold	95	3035114_26_LV1016291842	xgboost	0.04820255562663078
515	is_PNP	fold	95	3644897_26_LV1016291843	xgboost	0.731310248374939
516	is_PNP	fold	95	3681993_26_LV1016291845	xgboost	0.6588946580886841
517	is_PNP	fold	95	3982030_26_LV1016291848	xgboost	0.5692921280860901
518	is_PNP	fold	95	3603443_26_LV1016291828	xgboost	0.7895480990409851
519	is_PNP	fold	95	3042068_26_LV1016291868	xgboost	0.8665479421615601
520	is_PNP	fold	95	3669121_27_LV1016291804	xgboost	0.06611964106559753
521	is_PNP	fold	95	3508246_27_LV1016291801	xgboost	0.025215741246938705
522	is_PNP	fold	95	3699400_27_LV1016291815	xgboost	0.023290345445275307
523	is_PNP	fold	95	3933595_27_LV1016291805	xgboost	0.993133008480072
524	is_PNP	fold	95	3063398_27_LV1016291807	xgboost	0.9814684391021729
525	is_PNP	fold	95	3476548_27_LV1016291806	xgboost	0.5301634073257446
526	is_PNP	fold	95	3161922_27_LV1016291808	xgboost	0.35565614700317383
527	is_PNP	fold	95	3763424_27_LV1016291812	xgboost	0.0266571082174778
528	is_PNP	fold	95	3902406_27_LV1016291810	xgboost	0.3165896534919739
529	is_PNP	fold	95	3431423_27_LV1016291809	xgboost	0.9906732439994812
530	is_PNP	fold	95	3278587_27_LV1016291811	xgboost	0.23979808390140533
531	is_PNP	fold	95	3820503_27_LV1016291814	xgboost	0.048133134841918945
532	is_PNP	fold	95	3737625_27_LV1016291816	xgboost	0.1765148639678955
533	is_PNP	fold	95	3490517_27_LV1016291833	xgboost	0.9856956601142883
534	is_PNP	fold	95	3167312_27_LV1016291858	xgboost	0.4715288579463959
535	is_PNP	fold	95	3482355_27_LV1016291844	xgboost	0.9715553522109985
536	is_PNP	fold	95	3530841_27_LV1016291820	xgboost	0.10927404463291168
537	is_PNP	fold	95	3150661_27_LV1016291825	xgboost	0.5629820227622986
538	is_PNP	fold	95	3880724_27_LV1016291829	xgboost	0.6835429072380066
539	is_PNP	fold	95	3651570_27_LV1016291830	xgboost	0.37401771545410156
540	is_PNP	fold	95	3145775_27_LV1016291836	xgboost	0.5061855912208557
541	is_PNP	fold	95	3261063_27_LV1016291834	xgboost	0.03083372302353382
542	is_PNP	fold	95	3444071_27_LV1016291854	xgboost	0.8518250584602356
543	is_PNP	fold	95	3729283_27_LV1016291813	xgboost	0.07565265148878098
544	is_PNP	fold	95	3603461_27_LV1016291879	xgboost	0.6246158480644226
545	is_PNP	fold	95	3600447_27_LV1016291835	xgboost	0.09155822545289993
546	is_PNP	fold	95	3597611_27_LV1016291841	xgboost	0.4344329237937927
547	is_PNP	fold	95	3381565_27_LV1016291840	xgboost	0.8860989212989807
548	is_PNP	fold	95	3572766_27_LV1016291851	xgboost	0.9124599099159241
549	is_PNP	fold	95	3694611_27_LV1016291867	xgboost	0.5860289335250854
550	is_PNP	fold	95	3113250_27_LV1016291839	xgboost	0.912826418876648
551	is_PNP	fold	95	3602993_27_LV1016291837	xgboost	0.4432576298713684
552	is_PNP	fold	95	3310190_27_LV1016291838	xgboost	0.13197477161884308
553	is_PNP	fold	95	3898139_27_LV1016291855	xgboost	0.9592415690422058
554	is_PNP	fold	95	3353640_27_LV1016291852	xgboost	0.5584675669670105
555	is_PNP	fold	95	3066856_27_LV1016291856	xgboost	0.06611964106559753
556	is_PNP	fold	95	3592212_27_LV1016291875	xgboost	0.8967109322547913
557	is_PNP	fold	95	3963110_27_LV1016291861	xgboost	0.09805964678525925
558	is_PNP	fold	95	3840348_27_LV1016291846	xgboost	0.8585124015808105
559	is_PNP	fold	95	3211050_27_LV1016291847	xgboost	0.942064106464386
560	is_PNP	fold	100	3929530_26_LV1016291803	xgboost	0.4706311523914337
561	is_PNP	fold	100	3866445_26_LV1016291800	xgboost	0.4706311523914337
562	is_PNP	fold	100	3029466_26_LV1016291802	xgboost	0.4999430775642395
563	is_PNP	fold	100	3751142_26_LV1016291817	xgboost	0.4003736078739166
564	is_PNP	fold	100	3221844_26_LV1016291822	xgboost	0.4999430775642395
565	is_PNP	fold	100	3001293_26_LV1016291824	xgboost	0.44468098878860474
566	is_PNP	fold	100	3467351_26_LV1016291819	xgboost	0.4999430775642395
567	is_PNP	fold	100	3895318_26_LV1016291821	xgboost	0.44468098878860474
568	is_PNP	fold	100	3817658_26_LV1016291818	xgboost	0.4003736078739166
569	is_PNP	fold	100	3279658_26_LV1016291823	xgboost	0.4999430775642395
570	is_PNP	fold	100	3731349_26_LV1016291862	xgboost	0.4999430775642395
571	is_PNP	fold	100	3173232_26_LV1016291827	xgboost	0.34748247265815735
572	is_PNP	fold	100	3626452_26_LV1016291831	xgboost	0.44468098878860474
573	is_PNP	fold	100	3911229_26_LV1016291832	xgboost	0.4999430775642395
574	is_PNP	fold	100	3810520_26_LV1016291850	xgboost	0.4999430775642395
575	is_PNP	fold	100	3344673_26_LV1016291853	xgboost	0.4667709171772003
576	is_PNP	fold	100	3029477_26_LV1016291863	xgboost	0.4999430775642395
577	is_PNP	fold	100	3566058_26_LV1016291857	xgboost	0.4706311523914337
578	is_PNP	fold	100	3468019_26_LV1016291849	xgboost	0.4667709171772003
579	is_PNP	fold	100	3542565_26_LV1016291860	xgboost	0.34748247265815735
580	is_PNP	fold	100	3154921_26_LV1016291859	xgboost	0.4706311523914337
581	is_PNP	fold	100	3142251_26_LV1016291872	xgboost	0.4706311523914337
582	is_PNP	fold	100	3934056_26_LV1016291876	xgboost	0.4706311523914337
583	is_PNP	fold	100	3434202_26_LV1016291865	xgboost	0.4667709171772003
584	is_PNP	fold	100	3421233_26_LV1016291864	xgboost	0.4003736078739166
585	is_PNP	fold	100	3396374_26_LV1016291869	xgboost	0.44468098878860474
586	is_PNP	fold	100	3685826_26_LV1016291870	xgboost	0.4706311523914337
587	is_PNP	fold	100	3853102_26_LV1016291826	xgboost	0.4667709171772003
588	is_PNP	fold	100	3888646_26_LV1016291866	xgboost	0.4004249572753906
589	is_PNP	fold	100	3567511_26_LV1016291871	xgboost	0.4004249572753906
590	is_PNP	fold	100	3303055_26_LV1016291877	xgboost	0.4706311523914337
591	is_PNP	fold	100	3301842_26_LV1016291873	xgboost	0.4003736078739166
592	is_PNP	fold	100	3640399_26_LV1016291874	xgboost	0.44468098878860474
593	is_PNP	fold	100	3654028_26_LV1016291878	xgboost	0.4003736078739166
594	is_PNP	fold	100	3035114_26_LV1016291842	xgboost	0.4706311523914337
595	is_PNP	fold	100	3644897_26_LV1016291843	xgboost	0.4667709171772003
596	is_PNP	fold	100	3681993_26_LV1016291845	xgboost	0.4667709171772003
597	is_PNP	fold	100	3982030_26_LV1016291848	xgboost	0.4667709171772003
598	is_PNP	fold	100	3603443_26_LV1016291828	xgboost	0.4004249572753906
599	is_PNP	fold	100	3042068_26_LV1016291868	xgboost	0.4667709171772003
600	is_PNP	fold	100	3669121_27_LV1016291804	xgboost	0.5292515158653259
601	is_PNP	fold	100	3508246_27_LV1016291801	xgboost	0.5000272393226624
602	is_PNP	fold	100	3699400_27_LV1016291815	xgboost	0.5712458491325378
603	is_PNP	fold	100	3933595_27_LV1016291805	xgboost	0.5712458491325378
604	is_PNP	fold	100	3063398_27_LV1016291807	xgboost	0.5712458491325378
605	is_PNP	fold	100	3476548_27_LV1016291806	xgboost	0.5552371144294739
606	is_PNP	fold	100	3161922_27_LV1016291808	xgboost	0.5292515158653259
607	is_PNP	fold	100	3763424_27_LV1016291812	xgboost	0.5292515158653259
608	is_PNP	fold	100	3902406_27_LV1016291810	xgboost	0.5000272393226624
609	is_PNP	fold	100	3431423_27_LV1016291809	xgboost	0.5712458491325378
610	is_PNP	fold	100	3278587_27_LV1016291811	xgboost	0.5996240377426147
611	is_PNP	fold	100	3820503_27_LV1016291814	xgboost	0.5996240377426147
612	is_PNP	fold	100	3737625_27_LV1016291816	xgboost	0.5712458491325378
613	is_PNP	fold	100	3490517_27_LV1016291833	xgboost	0.5000272393226624
614	is_PNP	fold	100	3167312_27_LV1016291858	xgboost	0.5996240377426147
615	is_PNP	fold	100	3482355_27_LV1016291844	xgboost	0.5332285761833191
616	is_PNP	fold	100	3530841_27_LV1016291820	xgboost	0.5292515158653259
617	is_PNP	fold	100	3150661_27_LV1016291825	xgboost	0.5712458491325378
618	is_PNP	fold	100	3880724_27_LV1016291829	xgboost	0.5292515158653259
619	is_PNP	fold	100	3651570_27_LV1016291830	xgboost	0.5000272393226624
620	is_PNP	fold	100	3145775_27_LV1016291836	xgboost	0.5292515158653259
621	is_PNP	fold	100	3261063_27_LV1016291834	xgboost	0.5552371144294739
622	is_PNP	fold	100	3444071_27_LV1016291854	xgboost	0.6526806354522705
623	is_PNP	fold	100	3729283_27_LV1016291813	xgboost	0.5552371144294739
624	is_PNP	fold	100	3603461_27_LV1016291879	xgboost	0.5000272393226624
625	is_PNP	fold	100	3600447_27_LV1016291835	xgboost	0.5292515158653259
626	is_PNP	fold	100	3597611_27_LV1016291841	xgboost	0.5292515158653259
627	is_PNP	fold	100	3381565_27_LV1016291840	xgboost	0.5712458491325378
628	is_PNP	fold	100	3572766_27_LV1016291851	xgboost	0.5332285761833191
629	is_PNP	fold	100	3694611_27_LV1016291867	xgboost	0.5552371144294739
630	is_PNP	fold	100	3113250_27_LV1016291839	xgboost	0.5000272393226624
631	is_PNP	fold	100	3602993_27_LV1016291837	xgboost	0.5332285761833191
632	is_PNP	fold	100	3310190_27_LV1016291838	xgboost	0.5332285761833191
633	is_PNP	fold	100	3898139_27_LV1016291855	xgboost	0.5332285761833191
634	is_PNP	fold	100	3353640_27_LV1016291852	xgboost	0.5552371144294739
635	is_PNP	fold	100	3066856_27_LV1016291856	xgboost	0.5292515158653259
636	is_PNP	fold	100	3592212_27_LV1016291875	xgboost	0.5332285761833191
637	is_PNP	fold	100	3963110_27_LV1016291861	xgboost	0.5332285761833191
638	is_PNP	fold	100	3840348_27_LV1016291846	xgboost	0.6526806354522705
639	is_PNP	fold	100	3211050_27_LV1016291847	xgboost	0.5332285761833191
640	is_PNP	exist	0	3929530_26_LV1016291803	xgboost	0.9355178475379944
641	is_PNP	exist	0	3866445_26_LV1016291800	xgboost	0.836669921875
642	is_PNP	exist	0	3029466_26_LV1016291802	xgboost	0.7154778242111206
643	is_PNP	exist	0	3751142_26_LV1016291817	xgboost	0.9086162447929382
644	is_PNP	exist	0	3221844_26_LV1016291822	xgboost	0.08564092218875885
645	is_PNP	exist	0	3001293_26_LV1016291824	xgboost	0.046473123133182526
646	is_PNP	exist	0	3467351_26_LV1016291819	xgboost	0.843630850315094
647	is_PNP	exist	0	3895318_26_LV1016291821	xgboost	0.021960638463497162
648	is_PNP	exist	0	3817658_26_LV1016291818	xgboost	0.0716191753745079
649	is_PNP	exist	0	3279658_26_LV1016291823	xgboost	0.4660842716693878
650	is_PNP	exist	0	3731349_26_LV1016291862	xgboost	0.6970340609550476
651	is_PNP	exist	0	3173232_26_LV1016291827	xgboost	0.6420009732246399
652	is_PNP	exist	0	3626452_26_LV1016291831	xgboost	0.17540645599365234
653	is_PNP	exist	0	3911229_26_LV1016291832	xgboost	0.8032981753349304
654	is_PNP	exist	0	3810520_26_LV1016291850	xgboost	0.9811040163040161
655	is_PNP	exist	0	3344673_26_LV1016291853	xgboost	0.06418623775243759
656	is_PNP	exist	0	3029477_26_LV1016291863	xgboost	0.06832683831453323
657	is_PNP	exist	0	3566058_26_LV1016291857	xgboost	0.984350323677063
658	is_PNP	exist	0	3468019_26_LV1016291849	xgboost	0.9137976765632629
659	is_PNP	exist	0	3542565_26_LV1016291860	xgboost	0.9907762408256531
660	is_PNP	exist	0	3154921_26_LV1016291859	xgboost	0.926901638507843
661	is_PNP	exist	0	3142251_26_LV1016291872	xgboost	0.5089630484580994
662	is_PNP	exist	0	3934056_26_LV1016291876	xgboost	0.013039138168096542
663	is_PNP	exist	0	3434202_26_LV1016291865	xgboost	0.8366647362709045
664	is_PNP	exist	0	3421233_26_LV1016291864	xgboost	0.9963384866714478
665	is_PNP	exist	0	3396374_26_LV1016291869	xgboost	0.769872784614563
666	is_PNP	exist	0	3685826_26_LV1016291870	xgboost	0.8114429712295532
667	is_PNP	exist	0	3853102_26_LV1016291826	xgboost	0.6425063610076904
668	is_PNP	exist	0	3888646_26_LV1016291866	xgboost	0.989306628704071
669	is_PNP	exist	0	3567511_26_LV1016291871	xgboost	0.14557595551013947
670	is_PNP	exist	0	3303055_26_LV1016291877	xgboost	0.32151758670806885
671	is_PNP	exist	0	3301842_26_LV1016291873	xgboost	0.06462228298187256
672	is_PNP	exist	0	3640399_26_LV1016291874	xgboost	0.6584566831588745
673	is_PNP	exist	0	3654028_26_LV1016291878	xgboost	0.7246959209442139
674	is_PNP	exist	0	3035114_26_LV1016291842	xgboost	0.3371274173259735
675	is_PNP	exist	0	3644897_26_LV1016291843	xgboost	0.810581624507904
676	is_PNP	exist	0	3681993_26_LV1016291845	xgboost	0.9726833701133728
677	is_PNP	exist	0	3982030_26_LV1016291848	xgboost	0.3882461488246918
678	is_PNP	exist	0	3603443_26_LV1016291828	xgboost	0.053184736520051956
679	is_PNP	exist	0	3042068_26_LV1016291868	xgboost	0.9523166418075562
680	is_PNP	exist	0	3669121_27_LV1016291804	xgboost	0.21585284173488617
681	is_PNP	exist	0	3508246_27_LV1016291801	xgboost	0.08564562350511551
682	is_PNP	exist	0	3699400_27_LV1016291815	xgboost	0.059675250202417374
683	is_PNP	exist	0	3933595_27_LV1016291805	xgboost	0.9284443259239197
684	is_PNP	exist	0	3063398_27_LV1016291807	xgboost	0.22309930622577667
685	is_PNP	exist	0	3476548_27_LV1016291806	xgboost	0.9681196808815002
686	is_PNP	exist	0	3161922_27_LV1016291808	xgboost	0.9240676164627075
687	is_PNP	exist	0	3763424_27_LV1016291812	xgboost	0.6172871589660645
688	is_PNP	exist	0	3902406_27_LV1016291810	xgboost	0.34380069375038147
689	is_PNP	exist	0	3431423_27_LV1016291809	xgboost	0.9224774837493896
690	is_PNP	exist	0	3278587_27_LV1016291811	xgboost	0.7286020517349243
691	is_PNP	exist	0	3820503_27_LV1016291814	xgboost	0.28407996892929077
692	is_PNP	exist	0	3737625_27_LV1016291816	xgboost	0.7106224894523621
693	is_PNP	exist	0	3490517_27_LV1016291833	xgboost	0.8225740194320679
694	is_PNP	exist	0	3167312_27_LV1016291858	xgboost	0.09848358482122421
695	is_PNP	exist	0	3482355_27_LV1016291844	xgboost	0.007637690752744675
696	is_PNP	exist	0	3530841_27_LV1016291820	xgboost	0.015540692023932934
697	is_PNP	exist	0	3150661_27_LV1016291825	xgboost	0.8348865509033203
698	is_PNP	exist	0	3880724_27_LV1016291829	xgboost	0.2640010714530945
699	is_PNP	exist	0	3651570_27_LV1016291830	xgboost	0.9840657114982605
700	is_PNP	exist	0	3145775_27_LV1016291836	xgboost	0.30087360739707947
701	is_PNP	exist	0	3261063_27_LV1016291834	xgboost	0.4614783823490143
702	is_PNP	exist	0	3444071_27_LV1016291854	xgboost	0.30851587653160095
703	is_PNP	exist	0	3729283_27_LV1016291813	xgboost	0.16896256804466248
704	is_PNP	exist	0	3603461_27_LV1016291879	xgboost	0.6534280776977539
705	is_PNP	exist	0	3600447_27_LV1016291835	xgboost	0.6380994915962219
706	is_PNP	exist	0	3597611_27_LV1016291841	xgboost	0.35847771167755127
707	is_PNP	exist	0	3381565_27_LV1016291840	xgboost	0.8454838395118713
708	is_PNP	exist	0	3572766_27_LV1016291851	xgboost	0.5280454158782959
709	is_PNP	exist	0	3694611_27_LV1016291867	xgboost	0.9843868613243103
710	is_PNP	exist	0	3113250_27_LV1016291839	xgboost	0.8056568503379822
711	is_PNP	exist	0	3602993_27_LV1016291837	xgboost	0.4455116391181946
712	is_PNP	exist	0	3310190_27_LV1016291838	xgboost	0.026457101106643677
713	is_PNP	exist	0	3898139_27_LV1016291855	xgboost	0.9831389784812927
714	is_PNP	exist	0	3353640_27_LV1016291852	xgboost	0.9660701155662537
715	is_PNP	exist	0	3066856_27_LV1016291856	xgboost	0.06609266251325607
716	is_PNP	exist	0	3592212_27_LV1016291875	xgboost	0.8414644598960876
717	is_PNP	exist	0	3963110_27_LV1016291861	xgboost	0.925107479095459
718	is_PNP	exist	0	3840348_27_LV1016291846	xgboost	0.09652157127857208
719	is_PNP	exist	0	3211050_27_LV1016291847	xgboost	0.8548232316970825
720	is_PNP	exist	1	3929530_26_LV1016291803	xgboost	0.9355178475379944
721	is_PNP	exist	1	3866445_26_LV1016291800	xgboost	0.836669921875
722	is_PNP	exist	1	3029466_26_LV1016291802	xgboost	0.7154778242111206
723	is_PNP	exist	1	3751142_26_LV1016291817	xgboost	0.9086162447929382
724	is_PNP	exist	1	3221844_26_LV1016291822	xgboost	0.08564092218875885
725	is_PNP	exist	1	3001293_26_LV1016291824	xgboost	0.046473123133182526
726	is_PNP	exist	1	3467351_26_LV1016291819	xgboost	0.843630850315094
727	is_PNP	exist	1	3895318_26_LV1016291821	xgboost	0.021960638463497162
728	is_PNP	exist	1	3817658_26_LV1016291818	xgboost	0.0716191753745079
729	is_PNP	exist	1	3279658_26_LV1016291823	xgboost	0.4660842716693878
730	is_PNP	exist	1	3731349_26_LV1016291862	xgboost	0.6970340609550476
731	is_PNP	exist	1	3173232_26_LV1016291827	xgboost	0.6420009732246399
732	is_PNP	exist	1	3626452_26_LV1016291831	xgboost	0.17540645599365234
733	is_PNP	exist	1	3911229_26_LV1016291832	xgboost	0.8032981753349304
734	is_PNP	exist	1	3810520_26_LV1016291850	xgboost	0.9811040163040161
735	is_PNP	exist	1	3344673_26_LV1016291853	xgboost	0.06418623775243759
736	is_PNP	exist	1	3029477_26_LV1016291863	xgboost	0.06832683831453323
737	is_PNP	exist	1	3566058_26_LV1016291857	xgboost	0.984350323677063
738	is_PNP	exist	1	3468019_26_LV1016291849	xgboost	0.9137976765632629
739	is_PNP	exist	1	3542565_26_LV1016291860	xgboost	0.9907762408256531
740	is_PNP	exist	1	3154921_26_LV1016291859	xgboost	0.926901638507843
741	is_PNP	exist	1	3142251_26_LV1016291872	xgboost	0.5089630484580994
742	is_PNP	exist	1	3934056_26_LV1016291876	xgboost	0.013039138168096542
743	is_PNP	exist	1	3434202_26_LV1016291865	xgboost	0.8366647362709045
744	is_PNP	exist	1	3421233_26_LV1016291864	xgboost	0.9963384866714478
745	is_PNP	exist	1	3396374_26_LV1016291869	xgboost	0.769872784614563
746	is_PNP	exist	1	3685826_26_LV1016291870	xgboost	0.8114429712295532
747	is_PNP	exist	1	3853102_26_LV1016291826	xgboost	0.6425063610076904
748	is_PNP	exist	1	3888646_26_LV1016291866	xgboost	0.989306628704071
749	is_PNP	exist	1	3567511_26_LV1016291871	xgboost	0.14557595551013947
750	is_PNP	exist	1	3303055_26_LV1016291877	xgboost	0.32151758670806885
751	is_PNP	exist	1	3301842_26_LV1016291873	xgboost	0.06462228298187256
752	is_PNP	exist	1	3640399_26_LV1016291874	xgboost	0.6584566831588745
753	is_PNP	exist	1	3654028_26_LV1016291878	xgboost	0.7246959209442139
754	is_PNP	exist	1	3035114_26_LV1016291842	xgboost	0.3371274173259735
755	is_PNP	exist	1	3644897_26_LV1016291843	xgboost	0.810581624507904
756	is_PNP	exist	1	3681993_26_LV1016291845	xgboost	0.9726833701133728
757	is_PNP	exist	1	3982030_26_LV1016291848	xgboost	0.3882461488246918
758	is_PNP	exist	1	3603443_26_LV1016291828	xgboost	0.053184736520051956
759	is_PNP	exist	1	3042068_26_LV1016291868	xgboost	0.9523166418075562
760	is_PNP	exist	1	3669121_27_LV1016291804	xgboost	0.21585284173488617
761	is_PNP	exist	1	3508246_27_LV1016291801	xgboost	0.08564562350511551
762	is_PNP	exist	1	3699400_27_LV1016291815	xgboost	0.059675250202417374
763	is_PNP	exist	1	3933595_27_LV1016291805	xgboost	0.9284443259239197
764	is_PNP	exist	1	3063398_27_LV1016291807	xgboost	0.22309930622577667
765	is_PNP	exist	1	3476548_27_LV1016291806	xgboost	0.9681196808815002
766	is_PNP	exist	1	3161922_27_LV1016291808	xgboost	0.9240676164627075
767	is_PNP	exist	1	3763424_27_LV1016291812	xgboost	0.6172871589660645
768	is_PNP	exist	1	3902406_27_LV1016291810	xgboost	0.34380069375038147
769	is_PNP	exist	1	3431423_27_LV1016291809	xgboost	0.9224774837493896
770	is_PNP	exist	1	3278587_27_LV1016291811	xgboost	0.7286020517349243
771	is_PNP	exist	1	3820503_27_LV1016291814	xgboost	0.28407996892929077
772	is_PNP	exist	1	3737625_27_LV1016291816	xgboost	0.7106224894523621
773	is_PNP	exist	1	3490517_27_LV1016291833	xgboost	0.8225740194320679
774	is_PNP	exist	1	3167312_27_LV1016291858	xgboost	0.09848358482122421
775	is_PNP	exist	1	3482355_27_LV1016291844	xgboost	0.007637690752744675
776	is_PNP	exist	1	3530841_27_LV1016291820	xgboost	0.015540692023932934
777	is_PNP	exist	1	3150661_27_LV1016291825	xgboost	0.8348865509033203
778	is_PNP	exist	1	3880724_27_LV1016291829	xgboost	0.2640010714530945
779	is_PNP	exist	1	3651570_27_LV1016291830	xgboost	0.9840657114982605
780	is_PNP	exist	1	3145775_27_LV1016291836	xgboost	0.30087360739707947
781	is_PNP	exist	1	3261063_27_LV1016291834	xgboost	0.4614783823490143
782	is_PNP	exist	1	3444071_27_LV1016291854	xgboost	0.30851587653160095
783	is_PNP	exist	1	3729283_27_LV1016291813	xgboost	0.16896256804466248
784	is_PNP	exist	1	3603461_27_LV1016291879	xgboost	0.6534280776977539
785	is_PNP	exist	1	3600447_27_LV1016291835	xgboost	0.6380994915962219
786	is_PNP	exist	1	3597611_27_LV1016291841	xgboost	0.35847771167755127
787	is_PNP	exist	1	3381565_27_LV1016291840	xgboost	0.8454838395118713
788	is_PNP	exist	1	3572766_27_LV1016291851	xgboost	0.5280454158782959
789	is_PNP	exist	1	3694611_27_LV1016291867	xgboost	0.9843868613243103
790	is_PNP	exist	1	3113250_27_LV1016291839	xgboost	0.8056568503379822
791	is_PNP	exist	1	3602993_27_LV1016291837	xgboost	0.4455116391181946
792	is_PNP	exist	1	3310190_27_LV1016291838	xgboost	0.026457101106643677
793	is_PNP	exist	1	3898139_27_LV1016291855	xgboost	0.9831389784812927
794	is_PNP	exist	1	3353640_27_LV1016291852	xgboost	0.9660701155662537
795	is_PNP	exist	1	3066856_27_LV1016291856	xgboost	0.06609266251325607
796	is_PNP	exist	1	3592212_27_LV1016291875	xgboost	0.8414644598960876
797	is_PNP	exist	1	3963110_27_LV1016291861	xgboost	0.925107479095459
798	is_PNP	exist	1	3840348_27_LV1016291846	xgboost	0.09652157127857208
799	is_PNP	exist	1	3211050_27_LV1016291847	xgboost	0.8548232316970825
800	is_PNP	exist	5	3929530_26_LV1016291803	xgboost	0.9355178475379944
801	is_PNP	exist	5	3866445_26_LV1016291800	xgboost	0.836669921875
802	is_PNP	exist	5	3029466_26_LV1016291802	xgboost	0.7154778242111206
803	is_PNP	exist	5	3751142_26_LV1016291817	xgboost	0.9086162447929382
804	is_PNP	exist	5	3221844_26_LV1016291822	xgboost	0.08564092218875885
805	is_PNP	exist	5	3001293_26_LV1016291824	xgboost	0.046473123133182526
806	is_PNP	exist	5	3467351_26_LV1016291819	xgboost	0.843630850315094
807	is_PNP	exist	5	3895318_26_LV1016291821	xgboost	0.021960638463497162
808	is_PNP	exist	5	3817658_26_LV1016291818	xgboost	0.0716191753745079
809	is_PNP	exist	5	3279658_26_LV1016291823	xgboost	0.4660842716693878
810	is_PNP	exist	5	3731349_26_LV1016291862	xgboost	0.6970340609550476
811	is_PNP	exist	5	3173232_26_LV1016291827	xgboost	0.6420009732246399
812	is_PNP	exist	5	3626452_26_LV1016291831	xgboost	0.17540645599365234
813	is_PNP	exist	5	3911229_26_LV1016291832	xgboost	0.8032981753349304
814	is_PNP	exist	5	3810520_26_LV1016291850	xgboost	0.9811040163040161
815	is_PNP	exist	5	3344673_26_LV1016291853	xgboost	0.06418623775243759
816	is_PNP	exist	5	3029477_26_LV1016291863	xgboost	0.06832683831453323
817	is_PNP	exist	5	3566058_26_LV1016291857	xgboost	0.984350323677063
818	is_PNP	exist	5	3468019_26_LV1016291849	xgboost	0.9137976765632629
819	is_PNP	exist	5	3542565_26_LV1016291860	xgboost	0.9907762408256531
820	is_PNP	exist	5	3154921_26_LV1016291859	xgboost	0.926901638507843
821	is_PNP	exist	5	3142251_26_LV1016291872	xgboost	0.5089630484580994
822	is_PNP	exist	5	3934056_26_LV1016291876	xgboost	0.013039138168096542
823	is_PNP	exist	5	3434202_26_LV1016291865	xgboost	0.8366647362709045
824	is_PNP	exist	5	3421233_26_LV1016291864	xgboost	0.9963384866714478
825	is_PNP	exist	5	3396374_26_LV1016291869	xgboost	0.769872784614563
826	is_PNP	exist	5	3685826_26_LV1016291870	xgboost	0.8114429712295532
827	is_PNP	exist	5	3853102_26_LV1016291826	xgboost	0.6425063610076904
828	is_PNP	exist	5	3888646_26_LV1016291866	xgboost	0.989306628704071
829	is_PNP	exist	5	3567511_26_LV1016291871	xgboost	0.14557595551013947
830	is_PNP	exist	5	3303055_26_LV1016291877	xgboost	0.32151758670806885
831	is_PNP	exist	5	3301842_26_LV1016291873	xgboost	0.06462228298187256
832	is_PNP	exist	5	3640399_26_LV1016291874	xgboost	0.6584566831588745
833	is_PNP	exist	5	3654028_26_LV1016291878	xgboost	0.7246959209442139
834	is_PNP	exist	5	3035114_26_LV1016291842	xgboost	0.3371274173259735
835	is_PNP	exist	5	3644897_26_LV1016291843	xgboost	0.810581624507904
836	is_PNP	exist	5	3681993_26_LV1016291845	xgboost	0.9726833701133728
837	is_PNP	exist	5	3982030_26_LV1016291848	xgboost	0.3882461488246918
838	is_PNP	exist	5	3603443_26_LV1016291828	xgboost	0.053184736520051956
839	is_PNP	exist	5	3042068_26_LV1016291868	xgboost	0.9523166418075562
840	is_PNP	exist	5	3669121_27_LV1016291804	xgboost	0.21585284173488617
841	is_PNP	exist	5	3508246_27_LV1016291801	xgboost	0.08564562350511551
842	is_PNP	exist	5	3699400_27_LV1016291815	xgboost	0.059675250202417374
843	is_PNP	exist	5	3933595_27_LV1016291805	xgboost	0.9284443259239197
844	is_PNP	exist	5	3063398_27_LV1016291807	xgboost	0.22309930622577667
845	is_PNP	exist	5	3476548_27_LV1016291806	xgboost	0.9681196808815002
846	is_PNP	exist	5	3161922_27_LV1016291808	xgboost	0.9240676164627075
847	is_PNP	exist	5	3763424_27_LV1016291812	xgboost	0.6172871589660645
848	is_PNP	exist	5	3902406_27_LV1016291810	xgboost	0.34380069375038147
849	is_PNP	exist	5	3431423_27_LV1016291809	xgboost	0.9224774837493896
850	is_PNP	exist	5	3278587_27_LV1016291811	xgboost	0.7286020517349243
851	is_PNP	exist	5	3820503_27_LV1016291814	xgboost	0.28407996892929077
852	is_PNP	exist	5	3737625_27_LV1016291816	xgboost	0.7106224894523621
853	is_PNP	exist	5	3490517_27_LV1016291833	xgboost	0.8225740194320679
854	is_PNP	exist	5	3167312_27_LV1016291858	xgboost	0.09848358482122421
855	is_PNP	exist	5	3482355_27_LV1016291844	xgboost	0.007637690752744675
856	is_PNP	exist	5	3530841_27_LV1016291820	xgboost	0.015540692023932934
857	is_PNP	exist	5	3150661_27_LV1016291825	xgboost	0.8348865509033203
858	is_PNP	exist	5	3880724_27_LV1016291829	xgboost	0.2640010714530945
859	is_PNP	exist	5	3651570_27_LV1016291830	xgboost	0.9840657114982605
860	is_PNP	exist	5	3145775_27_LV1016291836	xgboost	0.30087360739707947
861	is_PNP	exist	5	3261063_27_LV1016291834	xgboost	0.4614783823490143
862	is_PNP	exist	5	3444071_27_LV1016291854	xgboost	0.30851587653160095
863	is_PNP	exist	5	3729283_27_LV1016291813	xgboost	0.16896256804466248
864	is_PNP	exist	5	3603461_27_LV1016291879	xgboost	0.6534280776977539
865	is_PNP	exist	5	3600447_27_LV1016291835	xgboost	0.6380994915962219
866	is_PNP	exist	5	3597611_27_LV1016291841	xgboost	0.35847771167755127
867	is_PNP	exist	5	3381565_27_LV1016291840	xgboost	0.8454838395118713
868	is_PNP	exist	5	3572766_27_LV1016291851	xgboost	0.5280454158782959
869	is_PNP	exist	5	3694611_27_LV1016291867	xgboost	0.9843868613243103
870	is_PNP	exist	5	3113250_27_LV1016291839	xgboost	0.8056568503379822
871	is_PNP	exist	5	3602993_27_LV1016291837	xgboost	0.4455116391181946
872	is_PNP	exist	5	3310190_27_LV1016291838	xgboost	0.026457101106643677
873	is_PNP	exist	5	3898139_27_LV1016291855	xgboost	0.9831389784812927
874	is_PNP	exist	5	3353640_27_LV1016291852	xgboost	0.9660701155662537
875	is_PNP	exist	5	3066856_27_LV1016291856	xgboost	0.06609266251325607
876	is_PNP	exist	5	3592212_27_LV1016291875	xgboost	0.8414644598960876
877	is_PNP	exist	5	3963110_27_LV1016291861	xgboost	0.925107479095459
878	is_PNP	exist	5	3840348_27_LV1016291846	xgboost	0.09652157127857208
879	is_PNP	exist	5	3211050_27_LV1016291847	xgboost	0.8548232316970825
880	is_PNP	exist	10	3929530_26_LV1016291803	xgboost	0.7324796319007874
881	is_PNP	exist	10	3866445_26_LV1016291800	xgboost	0.7689346671104431
882	is_PNP	exist	10	3029466_26_LV1016291802	xgboost	0.7562720775604248
883	is_PNP	exist	10	3751142_26_LV1016291817	xgboost	0.9615475535392761
884	is_PNP	exist	10	3221844_26_LV1016291822	xgboost	0.10817757248878479
885	is_PNP	exist	10	3001293_26_LV1016291824	xgboost	0.12920771539211273
886	is_PNP	exist	10	3467351_26_LV1016291819	xgboost	0.6112159490585327
887	is_PNP	exist	10	3895318_26_LV1016291821	xgboost	0.019868940114974976
888	is_PNP	exist	10	3817658_26_LV1016291818	xgboost	0.022615134716033936
889	is_PNP	exist	10	3279658_26_LV1016291823	xgboost	0.13220348954200745
890	is_PNP	exist	10	3731349_26_LV1016291862	xgboost	0.5594873428344727
891	is_PNP	exist	10	3173232_26_LV1016291827	xgboost	0.6683840751647949
892	is_PNP	exist	10	3626452_26_LV1016291831	xgboost	0.07505720853805542
893	is_PNP	exist	10	3911229_26_LV1016291832	xgboost	0.7481203675270081
894	is_PNP	exist	10	3810520_26_LV1016291850	xgboost	0.9812400937080383
895	is_PNP	exist	10	3344673_26_LV1016291853	xgboost	0.02651987411081791
896	is_PNP	exist	10	3029477_26_LV1016291863	xgboost	0.056835778057575226
897	is_PNP	exist	10	3566058_26_LV1016291857	xgboost	0.9766976237297058
898	is_PNP	exist	10	3468019_26_LV1016291849	xgboost	0.95932537317276
899	is_PNP	exist	10	3542565_26_LV1016291860	xgboost	0.9912444949150085
900	is_PNP	exist	10	3154921_26_LV1016291859	xgboost	0.86520916223526
901	is_PNP	exist	10	3142251_26_LV1016291872	xgboost	0.4936736226081848
902	is_PNP	exist	10	3934056_26_LV1016291876	xgboost	0.03498552367091179
903	is_PNP	exist	10	3434202_26_LV1016291865	xgboost	0.8136402368545532
904	is_PNP	exist	10	3421233_26_LV1016291864	xgboost	0.9966290593147278
905	is_PNP	exist	10	3396374_26_LV1016291869	xgboost	0.7435122132301331
906	is_PNP	exist	10	3685826_26_LV1016291870	xgboost	0.8868529200553894
907	is_PNP	exist	10	3853102_26_LV1016291826	xgboost	0.7058384418487549
908	is_PNP	exist	10	3888646_26_LV1016291866	xgboost	0.9317236542701721
909	is_PNP	exist	10	3567511_26_LV1016291871	xgboost	0.09549420326948166
910	is_PNP	exist	10	3303055_26_LV1016291877	xgboost	0.47086092829704285
911	is_PNP	exist	10	3301842_26_LV1016291873	xgboost	0.07338211685419083
912	is_PNP	exist	10	3640399_26_LV1016291874	xgboost	0.6746811866760254
913	is_PNP	exist	10	3654028_26_LV1016291878	xgboost	0.5984047651290894
914	is_PNP	exist	10	3035114_26_LV1016291842	xgboost	0.18863068521022797
915	is_PNP	exist	10	3644897_26_LV1016291843	xgboost	0.8166387677192688
916	is_PNP	exist	10	3681993_26_LV1016291845	xgboost	0.9761011004447937
917	is_PNP	exist	10	3982030_26_LV1016291848	xgboost	0.5285100340843201
918	is_PNP	exist	10	3603443_26_LV1016291828	xgboost	0.06647706776857376
919	is_PNP	exist	10	3042068_26_LV1016291868	xgboost	0.9726083278656006
920	is_PNP	exist	10	3669121_27_LV1016291804	xgboost	0.18905076384544373
921	is_PNP	exist	10	3508246_27_LV1016291801	xgboost	0.03593920171260834
922	is_PNP	exist	10	3699400_27_LV1016291815	xgboost	0.05216417461633682
923	is_PNP	exist	10	3933595_27_LV1016291805	xgboost	0.9176711440086365
924	is_PNP	exist	10	3063398_27_LV1016291807	xgboost	0.31365513801574707
925	is_PNP	exist	10	3476548_27_LV1016291806	xgboost	0.9814947843551636
926	is_PNP	exist	10	3161922_27_LV1016291808	xgboost	0.9057775735855103
927	is_PNP	exist	10	3763424_27_LV1016291812	xgboost	0.7473347187042236
928	is_PNP	exist	10	3902406_27_LV1016291810	xgboost	0.4812600016593933
929	is_PNP	exist	10	3431423_27_LV1016291809	xgboost	0.8215111494064331
930	is_PNP	exist	10	3278587_27_LV1016291811	xgboost	0.611615002155304
931	is_PNP	exist	10	3820503_27_LV1016291814	xgboost	0.08132734894752502
932	is_PNP	exist	10	3737625_27_LV1016291816	xgboost	0.49580276012420654
933	is_PNP	exist	10	3490517_27_LV1016291833	xgboost	0.7558967471122742
934	is_PNP	exist	10	3167312_27_LV1016291858	xgboost	0.09018111974000931
935	is_PNP	exist	10	3482355_27_LV1016291844	xgboost	0.01702713593840599
936	is_PNP	exist	10	3530841_27_LV1016291820	xgboost	0.014157896861433983
937	is_PNP	exist	10	3150661_27_LV1016291825	xgboost	0.5657667517662048
938	is_PNP	exist	10	3880724_27_LV1016291829	xgboost	0.32657161355018616
939	is_PNP	exist	10	3651570_27_LV1016291830	xgboost	0.9864721298217773
940	is_PNP	exist	10	3145775_27_LV1016291836	xgboost	0.7631770372390747
941	is_PNP	exist	10	3261063_27_LV1016291834	xgboost	0.2583116292953491
942	is_PNP	exist	10	3444071_27_LV1016291854	xgboost	0.23755143582820892
943	is_PNP	exist	10	3729283_27_LV1016291813	xgboost	0.10576112568378448
944	is_PNP	exist	10	3603461_27_LV1016291879	xgboost	0.44899559020996094
945	is_PNP	exist	10	3600447_27_LV1016291835	xgboost	0.8210106492042542
946	is_PNP	exist	10	3597611_27_LV1016291841	xgboost	0.31198009848594666
947	is_PNP	exist	10	3381565_27_LV1016291840	xgboost	0.7514128684997559
948	is_PNP	exist	10	3572766_27_LV1016291851	xgboost	0.5242840051651001
949	is_PNP	exist	10	3694611_27_LV1016291867	xgboost	0.9760739803314209
950	is_PNP	exist	10	3113250_27_LV1016291839	xgboost	0.8495197296142578
951	is_PNP	exist	10	3602993_27_LV1016291837	xgboost	0.5531607866287231
952	is_PNP	exist	10	3310190_27_LV1016291838	xgboost	0.022571252658963203
953	is_PNP	exist	10	3898139_27_LV1016291855	xgboost	0.9632101655006409
954	is_PNP	exist	10	3353640_27_LV1016291852	xgboost	0.9658714532852173
955	is_PNP	exist	10	3066856_27_LV1016291856	xgboost	0.06269454210996628
956	is_PNP	exist	10	3592212_27_LV1016291875	xgboost	0.7876424789428711
957	is_PNP	exist	10	3963110_27_LV1016291861	xgboost	0.782254159450531
958	is_PNP	exist	10	3840348_27_LV1016291846	xgboost	0.13762794435024261
959	is_PNP	exist	10	3211050_27_LV1016291847	xgboost	0.7798612117767334
960	is_PNP	exist	20	3929530_26_LV1016291803	xgboost	0.5286433100700378
961	is_PNP	exist	20	3866445_26_LV1016291800	xgboost	0.8475044369697571
962	is_PNP	exist	20	3029466_26_LV1016291802	xgboost	0.9227589964866638
963	is_PNP	exist	20	3751142_26_LV1016291817	xgboost	0.9216458797454834
964	is_PNP	exist	20	3221844_26_LV1016291822	xgboost	0.0763365626335144
965	is_PNP	exist	20	3001293_26_LV1016291824	xgboost	0.30970489978790283
966	is_PNP	exist	20	3467351_26_LV1016291819	xgboost	0.6162248849868774
967	is_PNP	exist	20	3895318_26_LV1016291821	xgboost	0.06933215260505676
968	is_PNP	exist	20	3817658_26_LV1016291818	xgboost	0.027155056595802307
969	is_PNP	exist	20	3279658_26_LV1016291823	xgboost	0.1341150552034378
970	is_PNP	exist	20	3731349_26_LV1016291862	xgboost	0.589390218257904
971	is_PNP	exist	20	3173232_26_LV1016291827	xgboost	0.7551290392875671
972	is_PNP	exist	20	3626452_26_LV1016291831	xgboost	0.10289814323186874
973	is_PNP	exist	20	3911229_26_LV1016291832	xgboost	0.8887785077095032
974	is_PNP	exist	20	3810520_26_LV1016291850	xgboost	0.9864583611488342
975	is_PNP	exist	20	3344673_26_LV1016291853	xgboost	0.06669632345438004
976	is_PNP	exist	20	3029477_26_LV1016291863	xgboost	0.06656235456466675
977	is_PNP	exist	20	3566058_26_LV1016291857	xgboost	0.995057225227356
978	is_PNP	exist	20	3468019_26_LV1016291849	xgboost	0.9697394371032715
979	is_PNP	exist	20	3542565_26_LV1016291860	xgboost	0.98929762840271
980	is_PNP	exist	20	3154921_26_LV1016291859	xgboost	0.6921343207359314
981	is_PNP	exist	20	3142251_26_LV1016291872	xgboost	0.2215394526720047
982	is_PNP	exist	20	3934056_26_LV1016291876	xgboost	0.015478565357625484
983	is_PNP	exist	20	3434202_26_LV1016291865	xgboost	0.7672582864761353
984	is_PNP	exist	20	3421233_26_LV1016291864	xgboost	0.9980304837226868
985	is_PNP	exist	20	3396374_26_LV1016291869	xgboost	0.8994207978248596
986	is_PNP	exist	20	3685826_26_LV1016291870	xgboost	0.7421845197677612
987	is_PNP	exist	20	3853102_26_LV1016291826	xgboost	0.8590186834335327
988	is_PNP	exist	20	3888646_26_LV1016291866	xgboost	0.9668436050415039
989	is_PNP	exist	20	3567511_26_LV1016291871	xgboost	0.1119956523180008
990	is_PNP	exist	20	3303055_26_LV1016291877	xgboost	0.20710575580596924
991	is_PNP	exist	20	3301842_26_LV1016291873	xgboost	0.07814785093069077
992	is_PNP	exist	20	3640399_26_LV1016291874	xgboost	0.6487516164779663
993	is_PNP	exist	20	3654028_26_LV1016291878	xgboost	0.5524856448173523
994	is_PNP	exist	20	3035114_26_LV1016291842	xgboost	0.25245341658592224
995	is_PNP	exist	20	3644897_26_LV1016291843	xgboost	0.8128440380096436
996	is_PNP	exist	20	3681993_26_LV1016291845	xgboost	0.9517862200737
997	is_PNP	exist	20	3982030_26_LV1016291848	xgboost	0.5934664011001587
998	is_PNP	exist	20	3603443_26_LV1016291828	xgboost	0.033721890300512314
999	is_PNP	exist	20	3042068_26_LV1016291868	xgboost	0.9735357165336609
1000	is_PNP	exist	20	3669121_27_LV1016291804	xgboost	0.11231718212366104
1001	is_PNP	exist	20	3508246_27_LV1016291801	xgboost	0.08131929486989975
1002	is_PNP	exist	20	3699400_27_LV1016291815	xgboost	0.36085355281829834
1003	is_PNP	exist	20	3933595_27_LV1016291805	xgboost	0.9056380391120911
1004	is_PNP	exist	20	3063398_27_LV1016291807	xgboost	0.3167591989040375
1005	is_PNP	exist	20	3476548_27_LV1016291806	xgboost	0.992608368396759
1006	is_PNP	exist	20	3161922_27_LV1016291808	xgboost	0.9227718710899353
1007	is_PNP	exist	20	3763424_27_LV1016291812	xgboost	0.6811217069625854
1008	is_PNP	exist	20	3902406_27_LV1016291810	xgboost	0.3421935439109802
1009	is_PNP	exist	20	3431423_27_LV1016291809	xgboost	0.7940563559532166
1010	is_PNP	exist	20	3278587_27_LV1016291811	xgboost	0.12102187424898148
1011	is_PNP	exist	20	3820503_27_LV1016291814	xgboost	0.0502132847905159
1012	is_PNP	exist	20	3737625_27_LV1016291816	xgboost	0.5500444769859314
1013	is_PNP	exist	20	3490517_27_LV1016291833	xgboost	0.7214895486831665
1014	is_PNP	exist	20	3167312_27_LV1016291858	xgboost	0.033423952758312225
1015	is_PNP	exist	20	3482355_27_LV1016291844	xgboost	0.04318450391292572
1016	is_PNP	exist	20	3530841_27_LV1016291820	xgboost	0.018000707030296326
1017	is_PNP	exist	20	3150661_27_LV1016291825	xgboost	0.7443612813949585
1018	is_PNP	exist	20	3880724_27_LV1016291829	xgboost	0.5733654499053955
1019	is_PNP	exist	20	3651570_27_LV1016291830	xgboost	0.986483633518219
1020	is_PNP	exist	20	3145775_27_LV1016291836	xgboost	0.09873677045106888
1021	is_PNP	exist	20	3261063_27_LV1016291834	xgboost	0.06222138926386833
1022	is_PNP	exist	20	3444071_27_LV1016291854	xgboost	0.12182191014289856
1023	is_PNP	exist	20	3729283_27_LV1016291813	xgboost	0.6089640855789185
1024	is_PNP	exist	20	3603461_27_LV1016291879	xgboost	0.5918381214141846
1025	is_PNP	exist	20	3600447_27_LV1016291835	xgboost	0.5500503778457642
1026	is_PNP	exist	20	3597611_27_LV1016291841	xgboost	0.026117369532585144
1027	is_PNP	exist	20	3381565_27_LV1016291840	xgboost	0.5311647653579712
1028	is_PNP	exist	20	3572766_27_LV1016291851	xgboost	0.3170696794986725
1029	is_PNP	exist	20	3694611_27_LV1016291867	xgboost	0.9551401138305664
1030	is_PNP	exist	20	3113250_27_LV1016291839	xgboost	0.8410047888755798
1031	is_PNP	exist	20	3602993_27_LV1016291837	xgboost	0.48056191205978394
1032	is_PNP	exist	20	3310190_27_LV1016291838	xgboost	0.08812706172466278
1033	is_PNP	exist	20	3898139_27_LV1016291855	xgboost	0.9941217303276062
1034	is_PNP	exist	20	3353640_27_LV1016291852	xgboost	0.9701566696166992
1035	is_PNP	exist	20	3066856_27_LV1016291856	xgboost	0.04151786491274834
1036	is_PNP	exist	20	3592212_27_LV1016291875	xgboost	0.7225868701934814
1037	is_PNP	exist	20	3963110_27_LV1016291861	xgboost	0.7381783723831177
1038	is_PNP	exist	20	3840348_27_LV1016291846	xgboost	0.07028096169233322
1039	is_PNP	exist	20	3211050_27_LV1016291847	xgboost	0.9116318821907043
1040	is_PNP	exist	50	3929530_26_LV1016291803	xgboost	0.16342422366142273
1041	is_PNP	exist	50	3866445_26_LV1016291800	xgboost	0.49400192499160767
1042	is_PNP	exist	50	3029466_26_LV1016291802	xgboost	0.029719462618231773
1043	is_PNP	exist	50	3751142_26_LV1016291817	xgboost	0.05980696901679039
1044	is_PNP	exist	50	3221844_26_LV1016291822	xgboost	0.9828218817710876
1045	is_PNP	exist	50	3001293_26_LV1016291824	xgboost	0.9663470983505249
1046	is_PNP	exist	50	3467351_26_LV1016291819	xgboost	0.7295141220092773
1047	is_PNP	exist	50	3895318_26_LV1016291821	xgboost	0.03622613474726677
1048	is_PNP	exist	50	3817658_26_LV1016291818	xgboost	0.2877608835697174
1049	is_PNP	exist	50	3279658_26_LV1016291823	xgboost	0.010449538007378578
1050	is_PNP	exist	50	3731349_26_LV1016291862	xgboost	0.8960950374603271
1051	is_PNP	exist	50	3173232_26_LV1016291827	xgboost	0.6289114356040955
1052	is_PNP	exist	50	3626452_26_LV1016291831	xgboost	0.9858794808387756
1053	is_PNP	exist	50	3911229_26_LV1016291832	xgboost	0.8831878304481506
1054	is_PNP	exist	50	3810520_26_LV1016291850	xgboost	0.8573283553123474
1055	is_PNP	exist	50	3344673_26_LV1016291853	xgboost	0.1859833300113678
1056	is_PNP	exist	50	3029477_26_LV1016291863	xgboost	0.007277958560734987
1057	is_PNP	exist	50	3566058_26_LV1016291857	xgboost	0.645283579826355
1058	is_PNP	exist	50	3468019_26_LV1016291849	xgboost	0.7624504566192627
1059	is_PNP	exist	50	3542565_26_LV1016291860	xgboost	0.5757691860198975
1060	is_PNP	exist	50	3154921_26_LV1016291859	xgboost	0.01977626048028469
1061	is_PNP	exist	50	3142251_26_LV1016291872	xgboost	0.7790908217430115
1062	is_PNP	exist	50	3934056_26_LV1016291876	xgboost	0.0397033654153347
1063	is_PNP	exist	50	3434202_26_LV1016291865	xgboost	0.9535717368125916
1064	is_PNP	exist	50	3421233_26_LV1016291864	xgboost	0.9406270384788513
1065	is_PNP	exist	50	3396374_26_LV1016291869	xgboost	0.9609543681144714
1066	is_PNP	exist	50	3685826_26_LV1016291870	xgboost	0.23226357996463776
1067	is_PNP	exist	50	3853102_26_LV1016291826	xgboost	0.8696334958076477
1068	is_PNP	exist	50	3888646_26_LV1016291866	xgboost	0.9374082684516907
1069	is_PNP	exist	50	3567511_26_LV1016291871	xgboost	0.9353893399238586
1070	is_PNP	exist	50	3303055_26_LV1016291877	xgboost	0.70754474401474
1071	is_PNP	exist	50	3301842_26_LV1016291873	xgboost	0.29495859146118164
1072	is_PNP	exist	50	3640399_26_LV1016291874	xgboost	0.5617333650588989
1073	is_PNP	exist	50	3654028_26_LV1016291878	xgboost	0.40078026056289673
1074	is_PNP	exist	50	3035114_26_LV1016291842	xgboost	0.7224769592285156
1075	is_PNP	exist	50	3644897_26_LV1016291843	xgboost	0.10939493775367737
1076	is_PNP	exist	50	3681993_26_LV1016291845	xgboost	0.2587927281856537
1077	is_PNP	exist	50	3982030_26_LV1016291848	xgboost	0.6101077198982239
1078	is_PNP	exist	50	3603443_26_LV1016291828	xgboost	0.01631280407309532
1079	is_PNP	exist	50	3042068_26_LV1016291868	xgboost	0.4955204427242279
1080	is_PNP	exist	50	3669121_27_LV1016291804	xgboost	0.6920480132102966
1081	is_PNP	exist	50	3508246_27_LV1016291801	xgboost	0.731617271900177
1082	is_PNP	exist	50	3699400_27_LV1016291815	xgboost	0.33351966738700867
1083	is_PNP	exist	50	3933595_27_LV1016291805	xgboost	0.9520609378814697
1084	is_PNP	exist	50	3063398_27_LV1016291807	xgboost	0.3254846930503845
1085	is_PNP	exist	50	3476548_27_LV1016291806	xgboost	0.1821451336145401
1086	is_PNP	exist	50	3161922_27_LV1016291808	xgboost	0.4810117483139038
1087	is_PNP	exist	50	3763424_27_LV1016291812	xgboost	0.8662770986557007
1088	is_PNP	exist	50	3902406_27_LV1016291810	xgboost	0.9745149612426758
1089	is_PNP	exist	50	3431423_27_LV1016291809	xgboost	0.9681987762451172
1090	is_PNP	exist	50	3278587_27_LV1016291811	xgboost	0.5958919525146484
1091	is_PNP	exist	50	3820503_27_LV1016291814	xgboost	0.33351966738700867
1092	is_PNP	exist	50	3737625_27_LV1016291816	xgboost	0.3254846930503845
1093	is_PNP	exist	50	3490517_27_LV1016291833	xgboost	0.9047030210494995
1094	is_PNP	exist	50	3167312_27_LV1016291858	xgboost	0.8192188143730164
1095	is_PNP	exist	50	3482355_27_LV1016291844	xgboost	0.11119140684604645
1096	is_PNP	exist	50	3530841_27_LV1016291820	xgboost	0.13520097732543945
1097	is_PNP	exist	50	3150661_27_LV1016291825	xgboost	0.9478990435600281
1098	is_PNP	exist	50	3880724_27_LV1016291829	xgboost	0.4521169066429138
1099	is_PNP	exist	50	3651570_27_LV1016291830	xgboost	0.8822279572486877
1100	is_PNP	exist	50	3145775_27_LV1016291836	xgboost	0.9171819686889648
1101	is_PNP	exist	50	3261063_27_LV1016291834	xgboost	0.05921640992164612
1102	is_PNP	exist	50	3444071_27_LV1016291854	xgboost	0.05321879684925079
1103	is_PNP	exist	50	3729283_27_LV1016291813	xgboost	0.1133037582039833
1104	is_PNP	exist	50	3603461_27_LV1016291879	xgboost	0.964607834815979
1105	is_PNP	exist	50	3600447_27_LV1016291835	xgboost	0.20671623945236206
1106	is_PNP	exist	50	3597611_27_LV1016291841	xgboost	0.06215167045593262
1107	is_PNP	exist	50	3381565_27_LV1016291840	xgboost	0.2009734958410263
1108	is_PNP	exist	50	3572766_27_LV1016291851	xgboost	0.16380542516708374
1109	is_PNP	exist	50	3694611_27_LV1016291867	xgboost	0.8285695314407349
1110	is_PNP	exist	50	3113250_27_LV1016291839	xgboost	0.971968948841095
1111	is_PNP	exist	50	3602993_27_LV1016291837	xgboost	0.9895333647727966
1112	is_PNP	exist	50	3310190_27_LV1016291838	xgboost	0.11119140684604645
1113	is_PNP	exist	50	3898139_27_LV1016291855	xgboost	0.7219452261924744
1114	is_PNP	exist	50	3353640_27_LV1016291852	xgboost	0.9808470606803894
1115	is_PNP	exist	50	3066856_27_LV1016291856	xgboost	0.9154732823371887
1116	is_PNP	exist	50	3592212_27_LV1016291875	xgboost	0.22150582075119019
1117	is_PNP	exist	50	3963110_27_LV1016291861	xgboost	0.9227386713027954
1118	is_PNP	exist	50	3840348_27_LV1016291846	xgboost	0.06410060822963715
1119	is_PNP	exist	50	3211050_27_LV1016291847	xgboost	0.3151472210884094
1120	is_PNP	exist	95	3929530_26_LV1016291803	xgboost	0.47626543045043945
1121	is_PNP	exist	95	3866445_26_LV1016291800	xgboost	0.47626543045043945
1122	is_PNP	exist	95	3029466_26_LV1016291802	xgboost	0.49993908405303955
1123	is_PNP	exist	95	3751142_26_LV1016291817	xgboost	0.45013877749443054
1124	is_PNP	exist	95	3221844_26_LV1016291822	xgboost	0.49993908405303955
1125	is_PNP	exist	95	3001293_26_LV1016291824	xgboost	0.45013877749443054
1126	is_PNP	exist	95	3467351_26_LV1016291819	xgboost	0.49993908405303955
1127	is_PNP	exist	95	3895318_26_LV1016291821	xgboost	0.45013877749443054
1128	is_PNP	exist	95	3817658_26_LV1016291818	xgboost	0.45013877749443054
1129	is_PNP	exist	95	3279658_26_LV1016291823	xgboost	0.49993908405303955
1130	is_PNP	exist	95	3731349_26_LV1016291862	xgboost	0.49993908405303955
1131	is_PNP	exist	95	3173232_26_LV1016291827	xgboost	0.47626543045043945
1132	is_PNP	exist	95	3626452_26_LV1016291831	xgboost	0.45013877749443054
1133	is_PNP	exist	95	3911229_26_LV1016291832	xgboost	0.49993908405303955
1134	is_PNP	exist	95	3810520_26_LV1016291850	xgboost	0.49993908405303955
1135	is_PNP	exist	95	3344673_26_LV1016291853	xgboost	0.46677911281585693
1136	is_PNP	exist	95	3029477_26_LV1016291863	xgboost	0.49993908405303955
1137	is_PNP	exist	95	3566058_26_LV1016291857	xgboost	0.47626543045043945
1138	is_PNP	exist	95	3468019_26_LV1016291849	xgboost	0.46677911281585693
1139	is_PNP	exist	95	3542565_26_LV1016291860	xgboost	0.47626543045043945
1140	is_PNP	exist	95	3154921_26_LV1016291859	xgboost	0.47626543045043945
1141	is_PNP	exist	95	3142251_26_LV1016291872	xgboost	0.47626543045043945
1142	is_PNP	exist	95	3934056_26_LV1016291876	xgboost	0.47626543045043945
1143	is_PNP	exist	95	3434202_26_LV1016291865	xgboost	0.46677911281585693
1144	is_PNP	exist	95	3421233_26_LV1016291864	xgboost	0.45013877749443054
1145	is_PNP	exist	95	3396374_26_LV1016291869	xgboost	0.45013877749443054
1146	is_PNP	exist	95	3685826_26_LV1016291870	xgboost	0.47626543045043945
1147	is_PNP	exist	95	3853102_26_LV1016291826	xgboost	0.46677911281585693
1148	is_PNP	exist	95	3888646_26_LV1016291866	xgboost	0.49993908405303955
1149	is_PNP	exist	95	3567511_26_LV1016291871	xgboost	0.49993908405303955
1150	is_PNP	exist	95	3303055_26_LV1016291877	xgboost	0.47626543045043945
1151	is_PNP	exist	95	3301842_26_LV1016291873	xgboost	0.45013877749443054
1152	is_PNP	exist	95	3640399_26_LV1016291874	xgboost	0.45013877749443054
1153	is_PNP	exist	95	3654028_26_LV1016291878	xgboost	0.45013877749443054
1154	is_PNP	exist	95	3035114_26_LV1016291842	xgboost	0.47626543045043945
1155	is_PNP	exist	95	3644897_26_LV1016291843	xgboost	0.46677911281585693
1156	is_PNP	exist	95	3681993_26_LV1016291845	xgboost	0.46677911281585693
1157	is_PNP	exist	95	3982030_26_LV1016291848	xgboost	0.46677911281585693
1158	is_PNP	exist	95	3603443_26_LV1016291828	xgboost	0.49993908405303955
1159	is_PNP	exist	95	3042068_26_LV1016291868	xgboost	0.46677911281585693
1160	is_PNP	exist	95	3669121_27_LV1016291804	xgboost	0.5236976742744446
1161	is_PNP	exist	95	3508246_27_LV1016291801	xgboost	0.5000340938568115
1162	is_PNP	exist	95	3699400_27_LV1016291815	xgboost	0.5498975515365601
1163	is_PNP	exist	95	3933595_27_LV1016291805	xgboost	0.5498975515365601
1164	is_PNP	exist	95	3063398_27_LV1016291807	xgboost	0.5498975515365601
1165	is_PNP	exist	95	3476548_27_LV1016291806	xgboost	0.5000340938568115
1166	is_PNP	exist	95	3161922_27_LV1016291808	xgboost	0.5236976742744446
1167	is_PNP	exist	95	3763424_27_LV1016291812	xgboost	0.5236976742744446
1168	is_PNP	exist	95	3902406_27_LV1016291810	xgboost	0.5000340938568115
1169	is_PNP	exist	95	3431423_27_LV1016291809	xgboost	0.5498975515365601
1170	is_PNP	exist	95	3278587_27_LV1016291811	xgboost	0.5498975515365601
1171	is_PNP	exist	95	3820503_27_LV1016291814	xgboost	0.5498975515365601
1172	is_PNP	exist	95	3737625_27_LV1016291816	xgboost	0.5498975515365601
1173	is_PNP	exist	95	3490517_27_LV1016291833	xgboost	0.5000340938568115
1174	is_PNP	exist	95	3167312_27_LV1016291858	xgboost	0.5498975515365601
1175	is_PNP	exist	95	3482355_27_LV1016291844	xgboost	0.5332119464874268
1176	is_PNP	exist	95	3530841_27_LV1016291820	xgboost	0.5236976742744446
1177	is_PNP	exist	95	3150661_27_LV1016291825	xgboost	0.5498975515365601
1178	is_PNP	exist	95	3880724_27_LV1016291829	xgboost	0.5236976742744446
1179	is_PNP	exist	95	3651570_27_LV1016291830	xgboost	0.5000340938568115
1180	is_PNP	exist	95	3145775_27_LV1016291836	xgboost	0.5236976742744446
1181	is_PNP	exist	95	3261063_27_LV1016291834	xgboost	0.5000340938568115
1182	is_PNP	exist	95	3444071_27_LV1016291854	xgboost	0.5236976742744446
1183	is_PNP	exist	95	3729283_27_LV1016291813	xgboost	0.5000340938568115
1184	is_PNP	exist	95	3603461_27_LV1016291879	xgboost	0.5000340938568115
1185	is_PNP	exist	95	3600447_27_LV1016291835	xgboost	0.5236976742744446
1186	is_PNP	exist	95	3597611_27_LV1016291841	xgboost	0.5236976742744446
1187	is_PNP	exist	95	3381565_27_LV1016291840	xgboost	0.5498975515365601
1188	is_PNP	exist	95	3572766_27_LV1016291851	xgboost	0.5332119464874268
1189	is_PNP	exist	95	3694611_27_LV1016291867	xgboost	0.5000340938568115
1190	is_PNP	exist	95	3113250_27_LV1016291839	xgboost	0.5000340938568115
1191	is_PNP	exist	95	3602993_27_LV1016291837	xgboost	0.5332119464874268
1192	is_PNP	exist	95	3310190_27_LV1016291838	xgboost	0.5332119464874268
1193	is_PNP	exist	95	3898139_27_LV1016291855	xgboost	0.5332119464874268
1194	is_PNP	exist	95	3353640_27_LV1016291852	xgboost	0.5000340938568115
1195	is_PNP	exist	95	3066856_27_LV1016291856	xgboost	0.5236976742744446
1196	is_PNP	exist	95	3592212_27_LV1016291875	xgboost	0.5332119464874268
1197	is_PNP	exist	95	3963110_27_LV1016291861	xgboost	0.5332119464874268
1198	is_PNP	exist	95	3840348_27_LV1016291846	xgboost	0.5236976742744446
1199	is_PNP	exist	95	3211050_27_LV1016291847	xgboost	0.5332119464874268
1200	is_PNP	exist	100	3929530_26_LV1016291803	xgboost	0.47626543045043945
1201	is_PNP	exist	100	3866445_26_LV1016291800	xgboost	0.47626543045043945
1202	is_PNP	exist	100	3029466_26_LV1016291802	xgboost	0.49993908405303955
1203	is_PNP	exist	100	3751142_26_LV1016291817	xgboost	0.45013877749443054
1204	is_PNP	exist	100	3221844_26_LV1016291822	xgboost	0.49993908405303955
1205	is_PNP	exist	100	3001293_26_LV1016291824	xgboost	0.45013877749443054
1206	is_PNP	exist	100	3467351_26_LV1016291819	xgboost	0.49993908405303955
1207	is_PNP	exist	100	3895318_26_LV1016291821	xgboost	0.45013877749443054
1208	is_PNP	exist	100	3817658_26_LV1016291818	xgboost	0.45013877749443054
1209	is_PNP	exist	100	3279658_26_LV1016291823	xgboost	0.49993908405303955
1210	is_PNP	exist	100	3731349_26_LV1016291862	xgboost	0.49993908405303955
1211	is_PNP	exist	100	3173232_26_LV1016291827	xgboost	0.47626543045043945
1212	is_PNP	exist	100	3626452_26_LV1016291831	xgboost	0.45013877749443054
1213	is_PNP	exist	100	3911229_26_LV1016291832	xgboost	0.49993908405303955
1214	is_PNP	exist	100	3810520_26_LV1016291850	xgboost	0.49993908405303955
1215	is_PNP	exist	100	3344673_26_LV1016291853	xgboost	0.46677911281585693
1216	is_PNP	exist	100	3029477_26_LV1016291863	xgboost	0.49993908405303955
1217	is_PNP	exist	100	3566058_26_LV1016291857	xgboost	0.47626543045043945
1218	is_PNP	exist	100	3468019_26_LV1016291849	xgboost	0.46677911281585693
1219	is_PNP	exist	100	3542565_26_LV1016291860	xgboost	0.47626543045043945
1220	is_PNP	exist	100	3154921_26_LV1016291859	xgboost	0.47626543045043945
1221	is_PNP	exist	100	3142251_26_LV1016291872	xgboost	0.47626543045043945
1222	is_PNP	exist	100	3934056_26_LV1016291876	xgboost	0.47626543045043945
1223	is_PNP	exist	100	3434202_26_LV1016291865	xgboost	0.46677911281585693
1224	is_PNP	exist	100	3421233_26_LV1016291864	xgboost	0.45013877749443054
1225	is_PNP	exist	100	3396374_26_LV1016291869	xgboost	0.45013877749443054
1226	is_PNP	exist	100	3685826_26_LV1016291870	xgboost	0.47626543045043945
1227	is_PNP	exist	100	3853102_26_LV1016291826	xgboost	0.46677911281585693
1228	is_PNP	exist	100	3888646_26_LV1016291866	xgboost	0.49993908405303955
1229	is_PNP	exist	100	3567511_26_LV1016291871	xgboost	0.49993908405303955
1230	is_PNP	exist	100	3303055_26_LV1016291877	xgboost	0.47626543045043945
1231	is_PNP	exist	100	3301842_26_LV1016291873	xgboost	0.45013877749443054
1232	is_PNP	exist	100	3640399_26_LV1016291874	xgboost	0.45013877749443054
1233	is_PNP	exist	100	3654028_26_LV1016291878	xgboost	0.45013877749443054
1234	is_PNP	exist	100	3035114_26_LV1016291842	xgboost	0.47626543045043945
1235	is_PNP	exist	100	3644897_26_LV1016291843	xgboost	0.46677911281585693
1236	is_PNP	exist	100	3681993_26_LV1016291845	xgboost	0.46677911281585693
1237	is_PNP	exist	100	3982030_26_LV1016291848	xgboost	0.46677911281585693
1238	is_PNP	exist	100	3603443_26_LV1016291828	xgboost	0.49993908405303955
1239	is_PNP	exist	100	3042068_26_LV1016291868	xgboost	0.46677911281585693
1240	is_PNP	exist	100	3669121_27_LV1016291804	xgboost	0.5236976742744446
1241	is_PNP	exist	100	3508246_27_LV1016291801	xgboost	0.5000340938568115
1242	is_PNP	exist	100	3699400_27_LV1016291815	xgboost	0.5498975515365601
1243	is_PNP	exist	100	3933595_27_LV1016291805	xgboost	0.5498975515365601
1244	is_PNP	exist	100	3063398_27_LV1016291807	xgboost	0.5498975515365601
1245	is_PNP	exist	100	3476548_27_LV1016291806	xgboost	0.5000340938568115
1246	is_PNP	exist	100	3161922_27_LV1016291808	xgboost	0.5236976742744446
1247	is_PNP	exist	100	3763424_27_LV1016291812	xgboost	0.5236976742744446
1248	is_PNP	exist	100	3902406_27_LV1016291810	xgboost	0.5000340938568115
1249	is_PNP	exist	100	3431423_27_LV1016291809	xgboost	0.5498975515365601
1250	is_PNP	exist	100	3278587_27_LV1016291811	xgboost	0.5498975515365601
1251	is_PNP	exist	100	3820503_27_LV1016291814	xgboost	0.5498975515365601
1252	is_PNP	exist	100	3737625_27_LV1016291816	xgboost	0.5498975515365601
1253	is_PNP	exist	100	3490517_27_LV1016291833	xgboost	0.5000340938568115
1254	is_PNP	exist	100	3167312_27_LV1016291858	xgboost	0.5498975515365601
1255	is_PNP	exist	100	3482355_27_LV1016291844	xgboost	0.5332119464874268
1256	is_PNP	exist	100	3530841_27_LV1016291820	xgboost	0.5236976742744446
1257	is_PNP	exist	100	3150661_27_LV1016291825	xgboost	0.5498975515365601
1258	is_PNP	exist	100	3880724_27_LV1016291829	xgboost	0.5236976742744446
1259	is_PNP	exist	100	3651570_27_LV1016291830	xgboost	0.5000340938568115
1260	is_PNP	exist	100	3145775_27_LV1016291836	xgboost	0.5236976742744446
1261	is_PNP	exist	100	3261063_27_LV1016291834	xgboost	0.5000340938568115
1262	is_PNP	exist	100	3444071_27_LV1016291854	xgboost	0.5236976742744446
1263	is_PNP	exist	100	3729283_27_LV1016291813	xgboost	0.5000340938568115
1264	is_PNP	exist	100	3603461_27_LV1016291879	xgboost	0.5000340938568115
1265	is_PNP	exist	100	3600447_27_LV1016291835	xgboost	0.5236976742744446
1266	is_PNP	exist	100	3597611_27_LV1016291841	xgboost	0.5236976742744446
1267	is_PNP	exist	100	3381565_27_LV1016291840	xgboost	0.5498975515365601
1268	is_PNP	exist	100	3572766_27_LV1016291851	xgboost	0.5332119464874268
1269	is_PNP	exist	100	3694611_27_LV1016291867	xgboost	0.5000340938568115
1270	is_PNP	exist	100	3113250_27_LV1016291839	xgboost	0.5000340938568115
1271	is_PNP	exist	100	3602993_27_LV1016291837	xgboost	0.5332119464874268
1272	is_PNP	exist	100	3310190_27_LV1016291838	xgboost	0.5332119464874268
1273	is_PNP	exist	100	3898139_27_LV1016291855	xgboost	0.5332119464874268
1274	is_PNP	exist	100	3353640_27_LV1016291852	xgboost	0.5000340938568115
1275	is_PNP	exist	100	3066856_27_LV1016291856	xgboost	0.5236976742744446
1276	is_PNP	exist	100	3592212_27_LV1016291875	xgboost	0.5332119464874268
1277	is_PNP	exist	100	3963110_27_LV1016291861	xgboost	0.5332119464874268
1278	is_PNP	exist	100	3840348_27_LV1016291846	xgboost	0.5236976742744446
1279	is_PNP	exist	100	3211050_27_LV1016291847	xgboost	0.5332119464874268
1280	is_patho	fold	0	3929530_26_LV1016291803	xgboost	0.5249311327934265
1281	is_patho	fold	0	3866445_26_LV1016291800	xgboost	0.47719520330429077
1282	is_patho	fold	0	3029466_26_LV1016291802	xgboost	0.7340453267097473
1283	is_patho	fold	0	3751142_26_LV1016291817	xgboost	0.1562822312116623
1284	is_patho	fold	0	3221844_26_LV1016291822	xgboost	0.23941950500011444
1285	is_patho	fold	0	3001293_26_LV1016291824	xgboost	0.01261955313384533
1286	is_patho	fold	0	3467351_26_LV1016291819	xgboost	0.14886951446533203
1287	is_patho	fold	0	3895318_26_LV1016291821	xgboost	0.657046914100647
1288	is_patho	fold	0	3817658_26_LV1016291818	xgboost	0.10021168738603592
1289	is_patho	fold	0	3279658_26_LV1016291823	xgboost	0.8585222363471985
1290	is_patho	fold	0	3731349_26_LV1016291862	xgboost	0.838623046875
1291	is_patho	fold	0	3173232_26_LV1016291827	xgboost	0.7241430282592773
1292	is_patho	fold	0	3626452_26_LV1016291831	xgboost	0.6861593127250671
1293	is_patho	fold	0	3911229_26_LV1016291832	xgboost	0.8847962617874146
1294	is_patho	fold	0	3810520_26_LV1016291850	xgboost	0.19952084124088287
1295	is_patho	fold	0	3344673_26_LV1016291853	xgboost	0.027306344360113144
1296	is_patho	fold	0	3029477_26_LV1016291863	xgboost	0.6743031144142151
1297	is_patho	fold	0	3566058_26_LV1016291857	xgboost	0.9210795760154724
1298	is_patho	fold	0	3468019_26_LV1016291849	xgboost	0.6818044185638428
1299	is_patho	fold	0	3542565_26_LV1016291860	xgboost	0.9094469547271729
1300	is_patho	fold	0	3154921_26_LV1016291859	xgboost	0.5268996357917786
1301	is_patho	fold	0	3142251_26_LV1016291872	xgboost	0.9427571892738342
1302	is_patho	fold	0	3934056_26_LV1016291876	xgboost	0.11479353159666061
1303	is_patho	fold	0	3434202_26_LV1016291865	xgboost	0.5521141886711121
1304	is_patho	fold	0	3421233_26_LV1016291864	xgboost	0.7078597545623779
1305	is_patho	fold	0	3396374_26_LV1016291869	xgboost	0.04483001306653023
1306	is_patho	fold	0	3685826_26_LV1016291870	xgboost	0.371069073677063
1307	is_patho	fold	0	3853102_26_LV1016291826	xgboost	0.372587651014328
1308	is_patho	fold	0	3888646_26_LV1016291866	xgboost	0.734813928604126
1309	is_patho	fold	0	3567511_26_LV1016291871	xgboost	0.6652387976646423
1310	is_patho	fold	0	3303055_26_LV1016291877	xgboost	0.5018272399902344
1311	is_patho	fold	0	3301842_26_LV1016291873	xgboost	0.0236941147595644
1312	is_patho	fold	0	3640399_26_LV1016291874	xgboost	0.004475653171539307
1313	is_patho	fold	0	3654028_26_LV1016291878	xgboost	0.739396333694458
1314	is_patho	fold	0	3035114_26_LV1016291842	xgboost	0.07981950044631958
1315	is_patho	fold	0	3644897_26_LV1016291843	xgboost	0.18134844303131104
1316	is_patho	fold	0	3681993_26_LV1016291845	xgboost	0.6110593676567078
1317	is_patho	fold	0	3982030_26_LV1016291848	xgboost	0.5518024563789368
1318	is_patho	fold	0	3603443_26_LV1016291828	xgboost	0.0864928662776947
1319	is_patho	fold	0	3042068_26_LV1016291868	xgboost	0.8352028727531433
1320	is_patho	fold	0	3669121_27_LV1016291804	xgboost	0.8658494353294373
1321	is_patho	fold	0	3508246_27_LV1016291801	xgboost	0.5778154730796814
1322	is_patho	fold	0	3699400_27_LV1016291815	xgboost	0.8089523911476135
1323	is_patho	fold	0	3933595_27_LV1016291805	xgboost	0.04939714074134827
1324	is_patho	fold	0	3063398_27_LV1016291807	xgboost	0.9803942441940308
1325	is_patho	fold	0	3476548_27_LV1016291806	xgboost	0.39195483922958374
1326	is_patho	fold	0	3161922_27_LV1016291808	xgboost	0.02310914732515812
1327	is_patho	fold	0	3763424_27_LV1016291812	xgboost	0.7032807469367981
1328	is_patho	fold	0	3902406_27_LV1016291810	xgboost	0.7192452549934387
1329	is_patho	fold	0	3431423_27_LV1016291809	xgboost	0.059997811913490295
1330	is_patho	fold	0	3278587_27_LV1016291811	xgboost	0.6815273761749268
1331	is_patho	fold	0	3820503_27_LV1016291814	xgboost	0.9933881759643555
1332	is_patho	fold	0	3737625_27_LV1016291816	xgboost	0.915103554725647
1333	is_patho	fold	0	3490517_27_LV1016291833	xgboost	0.23999854922294617
1334	is_patho	fold	0	3167312_27_LV1016291858	xgboost	0.46452417969703674
1335	is_patho	fold	0	3482355_27_LV1016291844	xgboost	0.39478445053100586
1336	is_patho	fold	0	3530841_27_LV1016291820	xgboost	0.10132597386837006
1337	is_patho	fold	0	3150661_27_LV1016291825	xgboost	0.2709503173828125
1338	is_patho	fold	0	3880724_27_LV1016291829	xgboost	0.5977995991706848
1339	is_patho	fold	0	3651570_27_LV1016291830	xgboost	0.5084241032600403
1340	is_patho	fold	0	3145775_27_LV1016291836	xgboost	0.02853321097791195
1341	is_patho	fold	0	3261063_27_LV1016291834	xgboost	0.7723467350006104
1342	is_patho	fold	0	3444071_27_LV1016291854	xgboost	0.3683270812034607
1343	is_patho	fold	0	3729283_27_LV1016291813	xgboost	0.010090824216604233
1344	is_patho	fold	0	3603461_27_LV1016291879	xgboost	0.9577519297599792
1345	is_patho	fold	0	3600447_27_LV1016291835	xgboost	0.05644499137997627
1346	is_patho	fold	0	3597611_27_LV1016291841	xgboost	0.18859602510929108
1347	is_patho	fold	0	3381565_27_LV1016291840	xgboost	0.453277051448822
1348	is_patho	fold	0	3572766_27_LV1016291851	xgboost	0.40950265526771545
1349	is_patho	fold	0	3694611_27_LV1016291867	xgboost	0.9863930344581604
1350	is_patho	fold	0	3113250_27_LV1016291839	xgboost	0.7719413042068481
1351	is_patho	fold	0	3602993_27_LV1016291837	xgboost	0.5047478675842285
1352	is_patho	fold	0	3310190_27_LV1016291838	xgboost	0.8051738739013672
1353	is_patho	fold	0	3898139_27_LV1016291855	xgboost	0.7056578993797302
1354	is_patho	fold	0	3353640_27_LV1016291852	xgboost	0.24253010749816895
1355	is_patho	fold	0	3066856_27_LV1016291856	xgboost	0.7011445164680481
1356	is_patho	fold	0	3592212_27_LV1016291875	xgboost	0.8091437816619873
1357	is_patho	fold	0	3963110_27_LV1016291861	xgboost	0.031015686690807343
1358	is_patho	fold	0	3840348_27_LV1016291846	xgboost	0.5843515992164612
1359	is_patho	fold	0	3211050_27_LV1016291847	xgboost	0.4877626299858093
1360	is_patho	fold	1	3929530_26_LV1016291803	xgboost	0.5249311327934265
1361	is_patho	fold	1	3866445_26_LV1016291800	xgboost	0.47719520330429077
1362	is_patho	fold	1	3029466_26_LV1016291802	xgboost	0.7340453267097473
1363	is_patho	fold	1	3751142_26_LV1016291817	xgboost	0.1562822312116623
1364	is_patho	fold	1	3221844_26_LV1016291822	xgboost	0.23941950500011444
1365	is_patho	fold	1	3001293_26_LV1016291824	xgboost	0.01261955313384533
1366	is_patho	fold	1	3467351_26_LV1016291819	xgboost	0.14886951446533203
1367	is_patho	fold	1	3895318_26_LV1016291821	xgboost	0.657046914100647
1368	is_patho	fold	1	3817658_26_LV1016291818	xgboost	0.10021168738603592
1369	is_patho	fold	1	3279658_26_LV1016291823	xgboost	0.8585222363471985
1370	is_patho	fold	1	3731349_26_LV1016291862	xgboost	0.838623046875
1371	is_patho	fold	1	3173232_26_LV1016291827	xgboost	0.7241430282592773
1372	is_patho	fold	1	3626452_26_LV1016291831	xgboost	0.6861593127250671
1373	is_patho	fold	1	3911229_26_LV1016291832	xgboost	0.8847962617874146
1374	is_patho	fold	1	3810520_26_LV1016291850	xgboost	0.19952084124088287
1375	is_patho	fold	1	3344673_26_LV1016291853	xgboost	0.027306344360113144
1376	is_patho	fold	1	3029477_26_LV1016291863	xgboost	0.6743031144142151
1377	is_patho	fold	1	3566058_26_LV1016291857	xgboost	0.9210795760154724
1378	is_patho	fold	1	3468019_26_LV1016291849	xgboost	0.6818044185638428
1379	is_patho	fold	1	3542565_26_LV1016291860	xgboost	0.9094469547271729
1380	is_patho	fold	1	3154921_26_LV1016291859	xgboost	0.5268996357917786
1381	is_patho	fold	1	3142251_26_LV1016291872	xgboost	0.9427571892738342
1382	is_patho	fold	1	3934056_26_LV1016291876	xgboost	0.11479353159666061
1383	is_patho	fold	1	3434202_26_LV1016291865	xgboost	0.5521141886711121
1384	is_patho	fold	1	3421233_26_LV1016291864	xgboost	0.7078597545623779
1385	is_patho	fold	1	3396374_26_LV1016291869	xgboost	0.04483001306653023
1386	is_patho	fold	1	3685826_26_LV1016291870	xgboost	0.371069073677063
1387	is_patho	fold	1	3853102_26_LV1016291826	xgboost	0.372587651014328
1388	is_patho	fold	1	3888646_26_LV1016291866	xgboost	0.734813928604126
1389	is_patho	fold	1	3567511_26_LV1016291871	xgboost	0.6652387976646423
1390	is_patho	fold	1	3303055_26_LV1016291877	xgboost	0.5018272399902344
1391	is_patho	fold	1	3301842_26_LV1016291873	xgboost	0.0236941147595644
1392	is_patho	fold	1	3640399_26_LV1016291874	xgboost	0.004475653171539307
1393	is_patho	fold	1	3654028_26_LV1016291878	xgboost	0.739396333694458
1394	is_patho	fold	1	3035114_26_LV1016291842	xgboost	0.07981950044631958
1395	is_patho	fold	1	3644897_26_LV1016291843	xgboost	0.18134844303131104
1396	is_patho	fold	1	3681993_26_LV1016291845	xgboost	0.6110593676567078
1397	is_patho	fold	1	3982030_26_LV1016291848	xgboost	0.5518024563789368
1398	is_patho	fold	1	3603443_26_LV1016291828	xgboost	0.0864928662776947
1399	is_patho	fold	1	3042068_26_LV1016291868	xgboost	0.8352028727531433
1400	is_patho	fold	1	3669121_27_LV1016291804	xgboost	0.8658494353294373
1401	is_patho	fold	1	3508246_27_LV1016291801	xgboost	0.5778154730796814
1402	is_patho	fold	1	3699400_27_LV1016291815	xgboost	0.8089523911476135
1403	is_patho	fold	1	3933595_27_LV1016291805	xgboost	0.04939714074134827
1404	is_patho	fold	1	3063398_27_LV1016291807	xgboost	0.9803942441940308
1405	is_patho	fold	1	3476548_27_LV1016291806	xgboost	0.39195483922958374
1406	is_patho	fold	1	3161922_27_LV1016291808	xgboost	0.02310914732515812
1407	is_patho	fold	1	3763424_27_LV1016291812	xgboost	0.7032807469367981
1408	is_patho	fold	1	3902406_27_LV1016291810	xgboost	0.7192452549934387
1409	is_patho	fold	1	3431423_27_LV1016291809	xgboost	0.059997811913490295
1410	is_patho	fold	1	3278587_27_LV1016291811	xgboost	0.6815273761749268
1411	is_patho	fold	1	3820503_27_LV1016291814	xgboost	0.9933881759643555
1412	is_patho	fold	1	3737625_27_LV1016291816	xgboost	0.915103554725647
1413	is_patho	fold	1	3490517_27_LV1016291833	xgboost	0.23999854922294617
1414	is_patho	fold	1	3167312_27_LV1016291858	xgboost	0.46452417969703674
1415	is_patho	fold	1	3482355_27_LV1016291844	xgboost	0.39478445053100586
1416	is_patho	fold	1	3530841_27_LV1016291820	xgboost	0.10132597386837006
1417	is_patho	fold	1	3150661_27_LV1016291825	xgboost	0.2709503173828125
1418	is_patho	fold	1	3880724_27_LV1016291829	xgboost	0.5977995991706848
1419	is_patho	fold	1	3651570_27_LV1016291830	xgboost	0.5084241032600403
1420	is_patho	fold	1	3145775_27_LV1016291836	xgboost	0.02853321097791195
1421	is_patho	fold	1	3261063_27_LV1016291834	xgboost	0.7723467350006104
1422	is_patho	fold	1	3444071_27_LV1016291854	xgboost	0.3683270812034607
1423	is_patho	fold	1	3729283_27_LV1016291813	xgboost	0.010090824216604233
1424	is_patho	fold	1	3603461_27_LV1016291879	xgboost	0.9577519297599792
1425	is_patho	fold	1	3600447_27_LV1016291835	xgboost	0.05644499137997627
1426	is_patho	fold	1	3597611_27_LV1016291841	xgboost	0.18859602510929108
1427	is_patho	fold	1	3381565_27_LV1016291840	xgboost	0.453277051448822
1428	is_patho	fold	1	3572766_27_LV1016291851	xgboost	0.40950265526771545
1429	is_patho	fold	1	3694611_27_LV1016291867	xgboost	0.9863930344581604
1430	is_patho	fold	1	3113250_27_LV1016291839	xgboost	0.7719413042068481
1431	is_patho	fold	1	3602993_27_LV1016291837	xgboost	0.5047478675842285
1432	is_patho	fold	1	3310190_27_LV1016291838	xgboost	0.8051738739013672
1433	is_patho	fold	1	3898139_27_LV1016291855	xgboost	0.7056578993797302
1434	is_patho	fold	1	3353640_27_LV1016291852	xgboost	0.24253010749816895
1435	is_patho	fold	1	3066856_27_LV1016291856	xgboost	0.7011445164680481
1436	is_patho	fold	1	3592212_27_LV1016291875	xgboost	0.8091437816619873
1437	is_patho	fold	1	3963110_27_LV1016291861	xgboost	0.031015686690807343
1438	is_patho	fold	1	3840348_27_LV1016291846	xgboost	0.5843515992164612
1439	is_patho	fold	1	3211050_27_LV1016291847	xgboost	0.4877626299858093
1440	is_patho	fold	5	3929530_26_LV1016291803	xgboost	0.5249311327934265
1441	is_patho	fold	5	3866445_26_LV1016291800	xgboost	0.47719520330429077
1442	is_patho	fold	5	3029466_26_LV1016291802	xgboost	0.7340453267097473
1443	is_patho	fold	5	3751142_26_LV1016291817	xgboost	0.1562822312116623
1444	is_patho	fold	5	3221844_26_LV1016291822	xgboost	0.23941950500011444
1445	is_patho	fold	5	3001293_26_LV1016291824	xgboost	0.01261955313384533
1446	is_patho	fold	5	3467351_26_LV1016291819	xgboost	0.14886951446533203
1447	is_patho	fold	5	3895318_26_LV1016291821	xgboost	0.657046914100647
1448	is_patho	fold	5	3817658_26_LV1016291818	xgboost	0.10021168738603592
1449	is_patho	fold	5	3279658_26_LV1016291823	xgboost	0.8585222363471985
1450	is_patho	fold	5	3731349_26_LV1016291862	xgboost	0.838623046875
1451	is_patho	fold	5	3173232_26_LV1016291827	xgboost	0.7241430282592773
1452	is_patho	fold	5	3626452_26_LV1016291831	xgboost	0.6861593127250671
1453	is_patho	fold	5	3911229_26_LV1016291832	xgboost	0.8847962617874146
1454	is_patho	fold	5	3810520_26_LV1016291850	xgboost	0.19952084124088287
1455	is_patho	fold	5	3344673_26_LV1016291853	xgboost	0.027306344360113144
1456	is_patho	fold	5	3029477_26_LV1016291863	xgboost	0.6743031144142151
1457	is_patho	fold	5	3566058_26_LV1016291857	xgboost	0.9210795760154724
1458	is_patho	fold	5	3468019_26_LV1016291849	xgboost	0.6818044185638428
1459	is_patho	fold	5	3542565_26_LV1016291860	xgboost	0.9094469547271729
1460	is_patho	fold	5	3154921_26_LV1016291859	xgboost	0.5268996357917786
1461	is_patho	fold	5	3142251_26_LV1016291872	xgboost	0.9427571892738342
1462	is_patho	fold	5	3934056_26_LV1016291876	xgboost	0.11479353159666061
1463	is_patho	fold	5	3434202_26_LV1016291865	xgboost	0.5521141886711121
1464	is_patho	fold	5	3421233_26_LV1016291864	xgboost	0.7078597545623779
1465	is_patho	fold	5	3396374_26_LV1016291869	xgboost	0.04483001306653023
1466	is_patho	fold	5	3685826_26_LV1016291870	xgboost	0.371069073677063
1467	is_patho	fold	5	3853102_26_LV1016291826	xgboost	0.372587651014328
1468	is_patho	fold	5	3888646_26_LV1016291866	xgboost	0.734813928604126
1469	is_patho	fold	5	3567511_26_LV1016291871	xgboost	0.6652387976646423
1470	is_patho	fold	5	3303055_26_LV1016291877	xgboost	0.5018272399902344
1471	is_patho	fold	5	3301842_26_LV1016291873	xgboost	0.0236941147595644
1472	is_patho	fold	5	3640399_26_LV1016291874	xgboost	0.004475653171539307
1473	is_patho	fold	5	3654028_26_LV1016291878	xgboost	0.739396333694458
1474	is_patho	fold	5	3035114_26_LV1016291842	xgboost	0.07981950044631958
1475	is_patho	fold	5	3644897_26_LV1016291843	xgboost	0.18134844303131104
1476	is_patho	fold	5	3681993_26_LV1016291845	xgboost	0.6110593676567078
1477	is_patho	fold	5	3982030_26_LV1016291848	xgboost	0.5518024563789368
1478	is_patho	fold	5	3603443_26_LV1016291828	xgboost	0.0864928662776947
1479	is_patho	fold	5	3042068_26_LV1016291868	xgboost	0.8352028727531433
1480	is_patho	fold	5	3669121_27_LV1016291804	xgboost	0.8658494353294373
1481	is_patho	fold	5	3508246_27_LV1016291801	xgboost	0.5778154730796814
1482	is_patho	fold	5	3699400_27_LV1016291815	xgboost	0.8089523911476135
1483	is_patho	fold	5	3933595_27_LV1016291805	xgboost	0.04939714074134827
1484	is_patho	fold	5	3063398_27_LV1016291807	xgboost	0.9803942441940308
1485	is_patho	fold	5	3476548_27_LV1016291806	xgboost	0.39195483922958374
1486	is_patho	fold	5	3161922_27_LV1016291808	xgboost	0.02310914732515812
1487	is_patho	fold	5	3763424_27_LV1016291812	xgboost	0.7032807469367981
1488	is_patho	fold	5	3902406_27_LV1016291810	xgboost	0.7192452549934387
1489	is_patho	fold	5	3431423_27_LV1016291809	xgboost	0.059997811913490295
1490	is_patho	fold	5	3278587_27_LV1016291811	xgboost	0.6815273761749268
1491	is_patho	fold	5	3820503_27_LV1016291814	xgboost	0.9933881759643555
1492	is_patho	fold	5	3737625_27_LV1016291816	xgboost	0.915103554725647
1493	is_patho	fold	5	3490517_27_LV1016291833	xgboost	0.23999854922294617
1494	is_patho	fold	5	3167312_27_LV1016291858	xgboost	0.46452417969703674
1495	is_patho	fold	5	3482355_27_LV1016291844	xgboost	0.39478445053100586
1496	is_patho	fold	5	3530841_27_LV1016291820	xgboost	0.10132597386837006
1497	is_patho	fold	5	3150661_27_LV1016291825	xgboost	0.2709503173828125
1498	is_patho	fold	5	3880724_27_LV1016291829	xgboost	0.5977995991706848
1499	is_patho	fold	5	3651570_27_LV1016291830	xgboost	0.5084241032600403
1500	is_patho	fold	5	3145775_27_LV1016291836	xgboost	0.02853321097791195
1501	is_patho	fold	5	3261063_27_LV1016291834	xgboost	0.7723467350006104
1502	is_patho	fold	5	3444071_27_LV1016291854	xgboost	0.3683270812034607
1503	is_patho	fold	5	3729283_27_LV1016291813	xgboost	0.010090824216604233
1504	is_patho	fold	5	3603461_27_LV1016291879	xgboost	0.9577519297599792
1505	is_patho	fold	5	3600447_27_LV1016291835	xgboost	0.05644499137997627
1506	is_patho	fold	5	3597611_27_LV1016291841	xgboost	0.18859602510929108
1507	is_patho	fold	5	3381565_27_LV1016291840	xgboost	0.453277051448822
1508	is_patho	fold	5	3572766_27_LV1016291851	xgboost	0.40950265526771545
1509	is_patho	fold	5	3694611_27_LV1016291867	xgboost	0.9863930344581604
1510	is_patho	fold	5	3113250_27_LV1016291839	xgboost	0.7719413042068481
1511	is_patho	fold	5	3602993_27_LV1016291837	xgboost	0.5047478675842285
1512	is_patho	fold	5	3310190_27_LV1016291838	xgboost	0.8051738739013672
1513	is_patho	fold	5	3898139_27_LV1016291855	xgboost	0.7056578993797302
1514	is_patho	fold	5	3353640_27_LV1016291852	xgboost	0.24253010749816895
1515	is_patho	fold	5	3066856_27_LV1016291856	xgboost	0.7011445164680481
1516	is_patho	fold	5	3592212_27_LV1016291875	xgboost	0.8091437816619873
1517	is_patho	fold	5	3963110_27_LV1016291861	xgboost	0.031015686690807343
1518	is_patho	fold	5	3840348_27_LV1016291846	xgboost	0.5843515992164612
1519	is_patho	fold	5	3211050_27_LV1016291847	xgboost	0.4877626299858093
1520	is_patho	fold	10	3929530_26_LV1016291803	xgboost	0.6710876822471619
1521	is_patho	fold	10	3866445_26_LV1016291800	xgboost	0.47719520330429077
1522	is_patho	fold	10	3029466_26_LV1016291802	xgboost	0.5147655606269836
1523	is_patho	fold	10	3751142_26_LV1016291817	xgboost	0.043112028390169144
1524	is_patho	fold	10	3221844_26_LV1016291822	xgboost	0.3602171242237091
1525	is_patho	fold	10	3001293_26_LV1016291824	xgboost	0.015911057591438293
1526	is_patho	fold	10	3467351_26_LV1016291819	xgboost	0.2916221022605896
1527	is_patho	fold	10	3895318_26_LV1016291821	xgboost	0.6277758479118347
1528	is_patho	fold	10	3817658_26_LV1016291818	xgboost	0.0766768828034401
1529	is_patho	fold	10	3279658_26_LV1016291823	xgboost	0.8261081576347351
1530	is_patho	fold	10	3731349_26_LV1016291862	xgboost	0.8063122034072876
1531	is_patho	fold	10	3173232_26_LV1016291827	xgboost	0.7968431115150452
1532	is_patho	fold	10	3626452_26_LV1016291831	xgboost	0.7330938577651978
1533	is_patho	fold	10	3911229_26_LV1016291832	xgboost	0.780597448348999
1534	is_patho	fold	10	3810520_26_LV1016291850	xgboost	0.19737741351127625
1535	is_patho	fold	10	3344673_26_LV1016291853	xgboost	0.027306344360113144
1536	is_patho	fold	10	3029477_26_LV1016291863	xgboost	0.8251972794532776
1537	is_patho	fold	10	3566058_26_LV1016291857	xgboost	0.9210795760154724
1538	is_patho	fold	10	3468019_26_LV1016291849	xgboost	0.8543266654014587
1539	is_patho	fold	10	3542565_26_LV1016291860	xgboost	0.5459297299385071
1540	is_patho	fold	10	3154921_26_LV1016291859	xgboost	0.596005380153656
1541	is_patho	fold	10	3142251_26_LV1016291872	xgboost	0.9227275252342224
1542	is_patho	fold	10	3934056_26_LV1016291876	xgboost	0.11357861012220383
1543	is_patho	fold	10	3434202_26_LV1016291865	xgboost	0.4430917799472809
1544	is_patho	fold	10	3421233_26_LV1016291864	xgboost	0.7909157872200012
1545	is_patho	fold	10	3396374_26_LV1016291869	xgboost	0.13569635152816772
1546	is_patho	fold	10	3685826_26_LV1016291870	xgboost	0.371069073677063
1547	is_patho	fold	10	3853102_26_LV1016291826	xgboost	0.5394963622093201
1548	is_patho	fold	10	3888646_26_LV1016291866	xgboost	0.8532736301422119
1549	is_patho	fold	10	3567511_26_LV1016291871	xgboost	0.4719097316265106
1550	is_patho	fold	10	3303055_26_LV1016291877	xgboost	0.8767982125282288
1551	is_patho	fold	10	3301842_26_LV1016291873	xgboost	0.0744311735033989
1552	is_patho	fold	10	3640399_26_LV1016291874	xgboost	0.004475653171539307
1553	is_patho	fold	10	3654028_26_LV1016291878	xgboost	0.739396333694458
1554	is_patho	fold	10	3035114_26_LV1016291842	xgboost	0.19556136429309845
1555	is_patho	fold	10	3644897_26_LV1016291843	xgboost	0.14055730402469635
1556	is_patho	fold	10	3681993_26_LV1016291845	xgboost	0.5363308787345886
1557	is_patho	fold	10	3982030_26_LV1016291848	xgboost	0.323562890291214
1558	is_patho	fold	10	3603443_26_LV1016291828	xgboost	0.08622469007968903
1559	is_patho	fold	10	3042068_26_LV1016291868	xgboost	0.8352028727531433
1560	is_patho	fold	10	3669121_27_LV1016291804	xgboost	0.7447922825813293
1561	is_patho	fold	10	3508246_27_LV1016291801	xgboost	0.6269489526748657
1562	is_patho	fold	10	3699400_27_LV1016291815	xgboost	0.6244168281555176
1563	is_patho	fold	10	3933595_27_LV1016291805	xgboost	0.04939714074134827
1564	is_patho	fold	10	3063398_27_LV1016291807	xgboost	0.9886598587036133
1565	is_patho	fold	10	3476548_27_LV1016291806	xgboost	0.8050307035446167
1566	is_patho	fold	10	3161922_27_LV1016291808	xgboost	0.05283316969871521
1567	is_patho	fold	10	3763424_27_LV1016291812	xgboost	0.7032807469367981
1568	is_patho	fold	10	3902406_27_LV1016291810	xgboost	0.7192452549934387
1569	is_patho	fold	10	3431423_27_LV1016291809	xgboost	0.29555976390838623
1570	is_patho	fold	10	3278587_27_LV1016291811	xgboost	0.6613988876342773
1571	is_patho	fold	10	3820503_27_LV1016291814	xgboost	0.9942502975463867
1572	is_patho	fold	10	3737625_27_LV1016291816	xgboost	0.9803060293197632
1573	is_patho	fold	10	3490517_27_LV1016291833	xgboost	0.5172308087348938
1574	is_patho	fold	10	3167312_27_LV1016291858	xgboost	0.5095085501670837
1575	is_patho	fold	10	3482355_27_LV1016291844	xgboost	0.6045143008232117
1576	is_patho	fold	10	3530841_27_LV1016291820	xgboost	0.12508119642734528
1577	is_patho	fold	10	3150661_27_LV1016291825	xgboost	0.2709503173828125
1578	is_patho	fold	10	3880724_27_LV1016291829	xgboost	0.2637743651866913
1579	is_patho	fold	10	3651570_27_LV1016291830	xgboost	0.40178436040878296
1580	is_patho	fold	10	3145775_27_LV1016291836	xgboost	0.0711490735411644
1581	is_patho	fold	10	3261063_27_LV1016291834	xgboost	0.7723467350006104
1582	is_patho	fold	10	3444071_27_LV1016291854	xgboost	0.3683270812034607
1583	is_patho	fold	10	3729283_27_LV1016291813	xgboost	0.06334277242422104
1584	is_patho	fold	10	3603461_27_LV1016291879	xgboost	0.9610259532928467
1585	is_patho	fold	10	3600447_27_LV1016291835	xgboost	0.03990167751908302
1586	is_patho	fold	10	3597611_27_LV1016291841	xgboost	0.38436201214790344
1587	is_patho	fold	10	3381565_27_LV1016291840	xgboost	0.453277051448822
1588	is_patho	fold	10	3572766_27_LV1016291851	xgboost	0.462199866771698
1589	is_patho	fold	10	3694611_27_LV1016291867	xgboost	0.9719787240028381
1590	is_patho	fold	10	3113250_27_LV1016291839	xgboost	0.7597259879112244
1591	is_patho	fold	10	3602993_27_LV1016291837	xgboost	0.2749432325363159
1592	is_patho	fold	10	3310190_27_LV1016291838	xgboost	0.8051738739013672
1593	is_patho	fold	10	3898139_27_LV1016291855	xgboost	0.802254319190979
1594	is_patho	fold	10	3353640_27_LV1016291852	xgboost	0.24253010749816895
1595	is_patho	fold	10	3066856_27_LV1016291856	xgboost	0.43889477849006653
1596	is_patho	fold	10	3592212_27_LV1016291875	xgboost	0.7934942245483398
1597	is_patho	fold	10	3963110_27_LV1016291861	xgboost	0.020646514371037483
1598	is_patho	fold	10	3840348_27_LV1016291846	xgboost	0.7628424763679504
1599	is_patho	fold	10	3211050_27_LV1016291847	xgboost	0.405187726020813
1600	is_patho	fold	20	3929530_26_LV1016291803	xgboost	0.2797118127346039
1601	is_patho	fold	20	3866445_26_LV1016291800	xgboost	0.44950395822525024
1602	is_patho	fold	20	3029466_26_LV1016291802	xgboost	0.582675039768219
1603	is_patho	fold	20	3751142_26_LV1016291817	xgboost	0.07262133806943893
1604	is_patho	fold	20	3221844_26_LV1016291822	xgboost	0.23470835387706757
1605	is_patho	fold	20	3001293_26_LV1016291824	xgboost	0.015313190408051014
1606	is_patho	fold	20	3467351_26_LV1016291819	xgboost	0.33666425943374634
1607	is_patho	fold	20	3895318_26_LV1016291821	xgboost	0.35284945368766785
1608	is_patho	fold	20	3817658_26_LV1016291818	xgboost	0.26615339517593384
1609	is_patho	fold	20	3279658_26_LV1016291823	xgboost	0.855700671672821
1610	is_patho	fold	20	3731349_26_LV1016291862	xgboost	0.5663633942604065
1611	is_patho	fold	20	3173232_26_LV1016291827	xgboost	0.8309658765792847
1612	is_patho	fold	20	3626452_26_LV1016291831	xgboost	0.2316344976425171
1613	is_patho	fold	20	3911229_26_LV1016291832	xgboost	0.8966091275215149
1614	is_patho	fold	20	3810520_26_LV1016291850	xgboost	0.10880357772111893
1615	is_patho	fold	20	3344673_26_LV1016291853	xgboost	0.2021949589252472
1616	is_patho	fold	20	3029477_26_LV1016291863	xgboost	0.34359392523765564
1617	is_patho	fold	20	3566058_26_LV1016291857	xgboost	0.5906298756599426
1618	is_patho	fold	20	3468019_26_LV1016291849	xgboost	0.5310596227645874
1619	is_patho	fold	20	3542565_26_LV1016291860	xgboost	0.9522614479064941
1620	is_patho	fold	20	3154921_26_LV1016291859	xgboost	0.5534365177154541
1621	is_patho	fold	20	3142251_26_LV1016291872	xgboost	0.9081506133079529
1622	is_patho	fold	20	3934056_26_LV1016291876	xgboost	0.27720868587493896
1623	is_patho	fold	20	3434202_26_LV1016291865	xgboost	0.5927042365074158
1624	is_patho	fold	20	3421233_26_LV1016291864	xgboost	0.7312026619911194
1625	is_patho	fold	20	3396374_26_LV1016291869	xgboost	0.3874390423297882
1626	is_patho	fold	20	3685826_26_LV1016291870	xgboost	0.6761853098869324
1627	is_patho	fold	20	3853102_26_LV1016291826	xgboost	0.6026490926742554
1628	is_patho	fold	20	3888646_26_LV1016291866	xgboost	0.7666606307029724
1629	is_patho	fold	20	3567511_26_LV1016291871	xgboost	0.24426542222499847
1630	is_patho	fold	20	3303055_26_LV1016291877	xgboost	0.8470787405967712
1631	is_patho	fold	20	3301842_26_LV1016291873	xgboost	0.018811039626598358
1632	is_patho	fold	20	3640399_26_LV1016291874	xgboost	0.011103933677077293
1633	is_patho	fold	20	3654028_26_LV1016291878	xgboost	0.6246126890182495
1634	is_patho	fold	20	3035114_26_LV1016291842	xgboost	0.1449706107378006
1635	is_patho	fold	20	3644897_26_LV1016291843	xgboost	0.18820135295391083
1636	is_patho	fold	20	3681993_26_LV1016291845	xgboost	0.7616705894470215
1637	is_patho	fold	20	3982030_26_LV1016291848	xgboost	0.11469393223524094
1638	is_patho	fold	20	3603443_26_LV1016291828	xgboost	0.10253269225358963
1639	is_patho	fold	20	3042068_26_LV1016291868	xgboost	0.7545222043991089
1640	is_patho	fold	20	3669121_27_LV1016291804	xgboost	0.8222501873970032
1641	is_patho	fold	20	3508246_27_LV1016291801	xgboost	0.5496241450309753
1642	is_patho	fold	20	3699400_27_LV1016291815	xgboost	0.8523180484771729
1643	is_patho	fold	20	3933595_27_LV1016291805	xgboost	0.08322370052337646
1644	is_patho	fold	20	3063398_27_LV1016291807	xgboost	0.9834836721420288
1645	is_patho	fold	20	3476548_27_LV1016291806	xgboost	0.37090805172920227
1646	is_patho	fold	20	3161922_27_LV1016291808	xgboost	0.028335459530353546
1647	is_patho	fold	20	3763424_27_LV1016291812	xgboost	0.6964450478553772
1648	is_patho	fold	20	3902406_27_LV1016291810	xgboost	0.799778401851654
1649	is_patho	fold	20	3431423_27_LV1016291809	xgboost	0.5798901915550232
1650	is_patho	fold	20	3278587_27_LV1016291811	xgboost	0.8402777314186096
1651	is_patho	fold	20	3820503_27_LV1016291814	xgboost	0.9912734627723694
1652	is_patho	fold	20	3737625_27_LV1016291816	xgboost	0.9928713440895081
1653	is_patho	fold	20	3490517_27_LV1016291833	xgboost	0.6831238269805908
1654	is_patho	fold	20	3167312_27_LV1016291858	xgboost	0.8019279837608337
1655	is_patho	fold	20	3482355_27_LV1016291844	xgboost	0.3679937422275543
1656	is_patho	fold	20	3530841_27_LV1016291820	xgboost	0.0687904804944992
1657	is_patho	fold	20	3150661_27_LV1016291825	xgboost	0.070696160197258
1658	is_patho	fold	20	3880724_27_LV1016291829	xgboost	0.5525856614112854
1659	is_patho	fold	20	3651570_27_LV1016291830	xgboost	0.5624435544013977
1660	is_patho	fold	20	3145775_27_LV1016291836	xgboost	0.060838691890239716
1661	is_patho	fold	20	3261063_27_LV1016291834	xgboost	0.9849581718444824
1662	is_patho	fold	20	3444071_27_LV1016291854	xgboost	0.3399161994457245
1663	is_patho	fold	20	3729283_27_LV1016291813	xgboost	0.014676068909466267
1664	is_patho	fold	20	3603461_27_LV1016291879	xgboost	0.9537328481674194
1665	is_patho	fold	20	3600447_27_LV1016291835	xgboost	0.187181293964386
1666	is_patho	fold	20	3597611_27_LV1016291841	xgboost	0.3091740608215332
1667	is_patho	fold	20	3381565_27_LV1016291840	xgboost	0.752822995185852
1668	is_patho	fold	20	3572766_27_LV1016291851	xgboost	0.2164306938648224
1669	is_patho	fold	20	3694611_27_LV1016291867	xgboost	0.9647612571716309
1670	is_patho	fold	20	3113250_27_LV1016291839	xgboost	0.7728931307792664
1671	is_patho	fold	20	3602993_27_LV1016291837	xgboost	0.698948323726654
1672	is_patho	fold	20	3310190_27_LV1016291838	xgboost	0.885456919670105
1673	is_patho	fold	20	3898139_27_LV1016291855	xgboost	0.9169188141822815
1674	is_patho	fold	20	3353640_27_LV1016291852	xgboost	0.44354647397994995
1675	is_patho	fold	20	3066856_27_LV1016291856	xgboost	0.14362990856170654
1676	is_patho	fold	20	3592212_27_LV1016291875	xgboost	0.7923458218574524
1677	is_patho	fold	20	3963110_27_LV1016291861	xgboost	0.05627724528312683
1678	is_patho	fold	20	3840348_27_LV1016291846	xgboost	0.5223372578620911
1679	is_patho	fold	20	3211050_27_LV1016291847	xgboost	0.3503861725330353
1680	is_patho	fold	50	3929530_26_LV1016291803	xgboost	0.6959483027458191
1681	is_patho	fold	50	3866445_26_LV1016291800	xgboost	0.28477081656455994
1682	is_patho	fold	50	3029466_26_LV1016291802	xgboost	0.8338359594345093
1683	is_patho	fold	50	3751142_26_LV1016291817	xgboost	0.13398565351963043
1684	is_patho	fold	50	3221844_26_LV1016291822	xgboost	0.07851389795541763
1685	is_patho	fold	50	3001293_26_LV1016291824	xgboost	0.03517794981598854
1686	is_patho	fold	50	3467351_26_LV1016291819	xgboost	0.26317909359931946
1687	is_patho	fold	50	3895318_26_LV1016291821	xgboost	0.37995097041130066
1688	is_patho	fold	50	3817658_26_LV1016291818	xgboost	0.17815685272216797
1689	is_patho	fold	50	3279658_26_LV1016291823	xgboost	0.9452181458473206
1690	is_patho	fold	50	3731349_26_LV1016291862	xgboost	0.7802025079727173
1691	is_patho	fold	50	3173232_26_LV1016291827	xgboost	0.7666342258453369
1692	is_patho	fold	50	3626452_26_LV1016291831	xgboost	0.8517230153083801
1693	is_patho	fold	50	3911229_26_LV1016291832	xgboost	0.7557568550109863
1694	is_patho	fold	50	3810520_26_LV1016291850	xgboost	0.27229055762290955
1695	is_patho	fold	50	3344673_26_LV1016291853	xgboost	0.10930252075195312
1696	is_patho	fold	50	3029477_26_LV1016291863	xgboost	0.975000262260437
1697	is_patho	fold	50	3566058_26_LV1016291857	xgboost	0.4810017943382263
1698	is_patho	fold	50	3468019_26_LV1016291849	xgboost	0.8215440511703491
1699	is_patho	fold	50	3542565_26_LV1016291860	xgboost	0.9373340010643005
1700	is_patho	fold	50	3154921_26_LV1016291859	xgboost	0.9046039581298828
1701	is_patho	fold	50	3142251_26_LV1016291872	xgboost	0.8190462589263916
1702	is_patho	fold	50	3934056_26_LV1016291876	xgboost	0.16919003427028656
1703	is_patho	fold	50	3434202_26_LV1016291865	xgboost	0.5315252542495728
1704	is_patho	fold	50	3421233_26_LV1016291864	xgboost	0.7999414801597595
1705	is_patho	fold	50	3396374_26_LV1016291869	xgboost	0.08565117418766022
1706	is_patho	fold	50	3685826_26_LV1016291870	xgboost	0.8863430619239807
1707	is_patho	fold	50	3853102_26_LV1016291826	xgboost	0.7591223120689392
1708	is_patho	fold	50	3888646_26_LV1016291866	xgboost	0.47373759746551514
1709	is_patho	fold	50	3567511_26_LV1016291871	xgboost	0.6274164319038391
1710	is_patho	fold	50	3303055_26_LV1016291877	xgboost	0.8178597688674927
1711	is_patho	fold	50	3301842_26_LV1016291873	xgboost	0.031646307557821274
1712	is_patho	fold	50	3640399_26_LV1016291874	xgboost	0.00994228944182396
1713	is_patho	fold	50	3654028_26_LV1016291878	xgboost	0.33648285269737244
1714	is_patho	fold	50	3035114_26_LV1016291842	xgboost	0.06390225142240524
1715	is_patho	fold	50	3644897_26_LV1016291843	xgboost	0.4452867805957794
1716	is_patho	fold	50	3681993_26_LV1016291845	xgboost	0.44234371185302734
1717	is_patho	fold	50	3982030_26_LV1016291848	xgboost	0.13017353415489197
1718	is_patho	fold	50	3603443_26_LV1016291828	xgboost	0.07712003588676453
1719	is_patho	fold	50	3042068_26_LV1016291868	xgboost	0.9603321552276611
1720	is_patho	fold	50	3669121_27_LV1016291804	xgboost	0.6697099208831787
1721	is_patho	fold	50	3508246_27_LV1016291801	xgboost	0.31299999356269836
1722	is_patho	fold	50	3699400_27_LV1016291815	xgboost	0.25019213557243347
1723	is_patho	fold	50	3933595_27_LV1016291805	xgboost	0.25605207681655884
1724	is_patho	fold	50	3063398_27_LV1016291807	xgboost	0.9936228394508362
1725	is_patho	fold	50	3476548_27_LV1016291806	xgboost	0.5611188411712646
1726	is_patho	fold	50	3161922_27_LV1016291808	xgboost	0.06347480416297913
1727	is_patho	fold	50	3763424_27_LV1016291812	xgboost	0.4299744963645935
1728	is_patho	fold	50	3902406_27_LV1016291810	xgboost	0.7708514332771301
1729	is_patho	fold	50	3431423_27_LV1016291809	xgboost	0.17667202651500702
1730	is_patho	fold	50	3278587_27_LV1016291811	xgboost	0.863310694694519
1731	is_patho	fold	50	3820503_27_LV1016291814	xgboost	0.986049473285675
1732	is_patho	fold	50	3737625_27_LV1016291816	xgboost	0.9777199029922485
1733	is_patho	fold	50	3490517_27_LV1016291833	xgboost	0.4393143057823181
1734	is_patho	fold	50	3167312_27_LV1016291858	xgboost	0.2859358787536621
1735	is_patho	fold	50	3482355_27_LV1016291844	xgboost	0.12658749520778656
1736	is_patho	fold	50	3530841_27_LV1016291820	xgboost	0.23529843986034393
1737	is_patho	fold	50	3150661_27_LV1016291825	xgboost	0.06407469511032104
1738	is_patho	fold	50	3880724_27_LV1016291829	xgboost	0.24714122712612152
1739	is_patho	fold	50	3651570_27_LV1016291830	xgboost	0.5286999344825745
1740	is_patho	fold	50	3145775_27_LV1016291836	xgboost	0.04125985503196716
1741	is_patho	fold	50	3261063_27_LV1016291834	xgboost	0.7828860282897949
1742	is_patho	fold	50	3444071_27_LV1016291854	xgboost	0.7201632857322693
1743	is_patho	fold	50	3729283_27_LV1016291813	xgboost	0.01355268619954586
1744	is_patho	fold	50	3603461_27_LV1016291879	xgboost	0.9430333375930786
1745	is_patho	fold	50	3600447_27_LV1016291835	xgboost	0.14930938184261322
1746	is_patho	fold	50	3597611_27_LV1016291841	xgboost	0.7179228663444519
1747	is_patho	fold	50	3381565_27_LV1016291840	xgboost	0.2604556679725647
1748	is_patho	fold	50	3572766_27_LV1016291851	xgboost	0.1694040149450302
1749	is_patho	fold	50	3694611_27_LV1016291867	xgboost	0.8663199543952942
1750	is_patho	fold	50	3113250_27_LV1016291839	xgboost	0.7656290531158447
1751	is_patho	fold	50	3602993_27_LV1016291837	xgboost	0.40634381771087646
1752	is_patho	fold	50	3310190_27_LV1016291838	xgboost	0.8092830181121826
1753	is_patho	fold	50	3898139_27_LV1016291855	xgboost	0.8627550601959229
1754	is_patho	fold	50	3353640_27_LV1016291852	xgboost	0.6490494012832642
1755	is_patho	fold	50	3066856_27_LV1016291856	xgboost	0.31715288758277893
1756	is_patho	fold	50	3592212_27_LV1016291875	xgboost	0.6444342136383057
1757	is_patho	fold	50	3963110_27_LV1016291861	xgboost	0.017287209630012512
1758	is_patho	fold	50	3840348_27_LV1016291846	xgboost	0.26497402787208557
1759	is_patho	fold	50	3211050_27_LV1016291847	xgboost	0.407790869474411
1760	is_patho	fold	95	3929530_26_LV1016291803	xgboost	0.5180792808532715
1761	is_patho	fold	95	3866445_26_LV1016291800	xgboost	0.6791852712631226
1762	is_patho	fold	95	3029466_26_LV1016291802	xgboost	0.4987765848636627
1763	is_patho	fold	95	3751142_26_LV1016291817	xgboost	0.876431405544281
1764	is_patho	fold	95	3221844_26_LV1016291822	xgboost	0.9908401370048523
1765	is_patho	fold	95	3001293_26_LV1016291824	xgboost	0.030565520748496056
1766	is_patho	fold	95	3467351_26_LV1016291819	xgboost	0.7900711297988892
1767	is_patho	fold	95	3895318_26_LV1016291821	xgboost	0.9701852798461914
1768	is_patho	fold	95	3817658_26_LV1016291818	xgboost	0.21791458129882812
1769	is_patho	fold	95	3279658_26_LV1016291823	xgboost	0.9096664190292358
1770	is_patho	fold	95	3731349_26_LV1016291862	xgboost	0.2248404175043106
1771	is_patho	fold	95	3173232_26_LV1016291827	xgboost	0.10764284431934357
1772	is_patho	fold	95	3626452_26_LV1016291831	xgboost	0.5386148691177368
1773	is_patho	fold	95	3911229_26_LV1016291832	xgboost	0.868068516254425
1774	is_patho	fold	95	3810520_26_LV1016291850	xgboost	0.8558278679847717
1775	is_patho	fold	95	3344673_26_LV1016291853	xgboost	0.7734661102294922
1776	is_patho	fold	95	3029477_26_LV1016291863	xgboost	0.8239666223526001
1777	is_patho	fold	95	3566058_26_LV1016291857	xgboost	0.4178191125392914
1778	is_patho	fold	95	3468019_26_LV1016291849	xgboost	0.6634020805358887
1779	is_patho	fold	95	3542565_26_LV1016291860	xgboost	0.9788852334022522
1780	is_patho	fold	95	3154921_26_LV1016291859	xgboost	0.9052256941795349
1781	is_patho	fold	95	3142251_26_LV1016291872	xgboost	0.9918968081474304
1782	is_patho	fold	95	3934056_26_LV1016291876	xgboost	0.3554060459136963
1783	is_patho	fold	95	3434202_26_LV1016291865	xgboost	0.9064938426017761
1784	is_patho	fold	95	3421233_26_LV1016291864	xgboost	0.9598429799079895
1785	is_patho	fold	95	3396374_26_LV1016291869	xgboost	0.028622576966881752
1786	is_patho	fold	95	3685826_26_LV1016291870	xgboost	0.8128823041915894
1787	is_patho	fold	95	3853102_26_LV1016291826	xgboost	0.009356367401778698
1788	is_patho	fold	95	3888646_26_LV1016291866	xgboost	0.3062036633491516
1789	is_patho	fold	95	3567511_26_LV1016291871	xgboost	0.9128872156143188
1790	is_patho	fold	95	3303055_26_LV1016291877	xgboost	0.84382164478302
1791	is_patho	fold	95	3301842_26_LV1016291873	xgboost	0.017777932807803154
1792	is_patho	fold	95	3640399_26_LV1016291874	xgboost	0.2478381097316742
1793	is_patho	fold	95	3654028_26_LV1016291878	xgboost	0.5938382744789124
1794	is_patho	fold	95	3035114_26_LV1016291842	xgboost	0.0647510215640068
1795	is_patho	fold	95	3644897_26_LV1016291843	xgboost	0.12132345139980316
1796	is_patho	fold	95	3681993_26_LV1016291845	xgboost	0.07400281727313995
1797	is_patho	fold	95	3982030_26_LV1016291848	xgboost	0.9332504868507385
1798	is_patho	fold	95	3603443_26_LV1016291828	xgboost	0.5839532613754272
1799	is_patho	fold	95	3042068_26_LV1016291868	xgboost	0.4935241639614105
1800	is_patho	fold	95	3669121_27_LV1016291804	xgboost	0.7285817861557007
1801	is_patho	fold	95	3508246_27_LV1016291801	xgboost	0.33225855231285095
1802	is_patho	fold	95	3699400_27_LV1016291815	xgboost	0.16237428784370422
1803	is_patho	fold	95	3933595_27_LV1016291805	xgboost	0.728811502456665
1804	is_patho	fold	95	3063398_27_LV1016291807	xgboost	0.9265673756599426
1805	is_patho	fold	95	3476548_27_LV1016291806	xgboost	0.017335645854473114
1806	is_patho	fold	95	3161922_27_LV1016291808	xgboost	0.2796854078769684
1807	is_patho	fold	95	3763424_27_LV1016291812	xgboost	0.22416815161705017
1808	is_patho	fold	95	3902406_27_LV1016291810	xgboost	0.430103600025177
1809	is_patho	fold	95	3431423_27_LV1016291809	xgboost	0.6396729350090027
1810	is_patho	fold	95	3278587_27_LV1016291811	xgboost	0.17921413481235504
1811	is_patho	fold	95	3820503_27_LV1016291814	xgboost	0.11859242618083954
1812	is_patho	fold	95	3737625_27_LV1016291816	xgboost	0.1382652223110199
1813	is_patho	fold	95	3490517_27_LV1016291833	xgboost	0.6961128115653992
1814	is_patho	fold	95	3167312_27_LV1016291858	xgboost	0.024043716490268707
1815	is_patho	fold	95	3482355_27_LV1016291844	xgboost	0.9272311329841614
1816	is_patho	fold	95	3530841_27_LV1016291820	xgboost	0.17542016506195068
1817	is_patho	fold	95	3150661_27_LV1016291825	xgboost	0.8584995865821838
1818	is_patho	fold	95	3880724_27_LV1016291829	xgboost	0.04067574813961983
1819	is_patho	fold	95	3651570_27_LV1016291830	xgboost	0.7582992315292358
1820	is_patho	fold	95	3145775_27_LV1016291836	xgboost	0.31896042823791504
1821	is_patho	fold	95	3261063_27_LV1016291834	xgboost	0.6882745027542114
1822	is_patho	fold	95	3444071_27_LV1016291854	xgboost	0.9768060445785522
1823	is_patho	fold	95	3729283_27_LV1016291813	xgboost	0.02448778599500656
1824	is_patho	fold	95	3603461_27_LV1016291879	xgboost	0.6898240447044373
1825	is_patho	fold	95	3600447_27_LV1016291835	xgboost	0.7937375903129578
1826	is_patho	fold	95	3597611_27_LV1016291841	xgboost	0.8056302666664124
1827	is_patho	fold	95	3381565_27_LV1016291840	xgboost	0.023488352075219154
1828	is_patho	fold	95	3572766_27_LV1016291851	xgboost	0.8611006140708923
1829	is_patho	fold	95	3694611_27_LV1016291867	xgboost	0.8891316652297974
1830	is_patho	fold	95	3113250_27_LV1016291839	xgboost	0.8786671161651611
1831	is_patho	fold	95	3602993_27_LV1016291837	xgboost	0.23905298113822937
1832	is_patho	fold	95	3310190_27_LV1016291838	xgboost	0.9530348777770996
1833	is_patho	fold	95	3898139_27_LV1016291855	xgboost	0.9268544316291809
1834	is_patho	fold	95	3353640_27_LV1016291852	xgboost	0.993069052696228
1835	is_patho	fold	95	3066856_27_LV1016291856	xgboost	0.7177421450614929
1836	is_patho	fold	95	3592212_27_LV1016291875	xgboost	0.28008121252059937
1837	is_patho	fold	95	3963110_27_LV1016291861	xgboost	0.012897183187305927
1838	is_patho	fold	95	3840348_27_LV1016291846	xgboost	0.35842370986938477
1839	is_patho	fold	95	3211050_27_LV1016291847	xgboost	0.04136247932910919
1840	is_patho	fold	100	3929530_26_LV1016291803	xgboost	0.17723940312862396
1841	is_patho	fold	100	3866445_26_LV1016291800	xgboost	0.4412575662136078
1842	is_patho	fold	100	3029466_26_LV1016291802	xgboost	0.9912474751472473
1843	is_patho	fold	100	3751142_26_LV1016291817	xgboost	0.5257464647293091
1844	is_patho	fold	100	3221844_26_LV1016291822	xgboost	0.9691930413246155
1845	is_patho	fold	100	3001293_26_LV1016291824	xgboost	0.0022240905091166496
1846	is_patho	fold	100	3467351_26_LV1016291819	xgboost	0.9793500304222107
1847	is_patho	fold	100	3895318_26_LV1016291821	xgboost	0.9049925208091736
1848	is_patho	fold	100	3817658_26_LV1016291818	xgboost	0.12313191592693329
1849	is_patho	fold	100	3279658_26_LV1016291823	xgboost	0.7482093572616577
1850	is_patho	fold	100	3731349_26_LV1016291862	xgboost	0.004481571726500988
1851	is_patho	fold	100	3173232_26_LV1016291827	xgboost	0.24435114860534668
1852	is_patho	fold	100	3626452_26_LV1016291831	xgboost	0.28763213753700256
1853	is_patho	fold	100	3911229_26_LV1016291832	xgboost	0.694084107875824
1854	is_patho	fold	100	3810520_26_LV1016291850	xgboost	0.14878109097480774
1855	is_patho	fold	100	3344673_26_LV1016291853	xgboost	0.38299134373664856
1856	is_patho	fold	100	3029477_26_LV1016291863	xgboost	0.9701158404350281
1857	is_patho	fold	100	3566058_26_LV1016291857	xgboost	0.6638134717941284
1858	is_patho	fold	100	3468019_26_LV1016291849	xgboost	0.18801884353160858
1859	is_patho	fold	100	3542565_26_LV1016291860	xgboost	0.9936134219169617
1860	is_patho	fold	100	3154921_26_LV1016291859	xgboost	0.9267787337303162
1861	is_patho	fold	100	3142251_26_LV1016291872	xgboost	0.912748396396637
1862	is_patho	fold	100	3934056_26_LV1016291876	xgboost	0.004734699614346027
1863	is_patho	fold	100	3434202_26_LV1016291865	xgboost	0.03936954587697983
1864	is_patho	fold	100	3421233_26_LV1016291864	xgboost	0.24264760315418243
1865	is_patho	fold	100	3396374_26_LV1016291869	xgboost	0.037442926317453384
1866	is_patho	fold	100	3685826_26_LV1016291870	xgboost	0.5242323279380798
1867	is_patho	fold	100	3853102_26_LV1016291826	xgboost	0.045618653297424316
1868	is_patho	fold	100	3888646_26_LV1016291866	xgboost	0.23371906578540802
1869	is_patho	fold	100	3567511_26_LV1016291871	xgboost	0.7109358310699463
1870	is_patho	fold	100	3303055_26_LV1016291877	xgboost	0.3681833744049072
1871	is_patho	fold	100	3301842_26_LV1016291873	xgboost	0.6523102521896362
1872	is_patho	fold	100	3640399_26_LV1016291874	xgboost	0.7877199053764343
1873	is_patho	fold	100	3654028_26_LV1016291878	xgboost	0.8141385316848755
1874	is_patho	fold	100	3035114_26_LV1016291842	xgboost	0.47146156430244446
1875	is_patho	fold	100	3644897_26_LV1016291843	xgboost	0.704375684261322
1876	is_patho	fold	100	3681993_26_LV1016291845	xgboost	0.7589195370674133
1877	is_patho	fold	100	3982030_26_LV1016291848	xgboost	0.2754278779029846
1878	is_patho	fold	100	3603443_26_LV1016291828	xgboost	0.9334936141967773
1879	is_patho	fold	100	3042068_26_LV1016291868	xgboost	0.031920451670885086
1880	is_patho	fold	100	3669121_27_LV1016291804	xgboost	0.9781869053840637
1881	is_patho	fold	100	3508246_27_LV1016291801	xgboost	0.8208182454109192
1882	is_patho	fold	100	3699400_27_LV1016291815	xgboost	0.5414149165153503
1883	is_patho	fold	100	3933595_27_LV1016291805	xgboost	0.25319892168045044
1884	is_patho	fold	100	3063398_27_LV1016291807	xgboost	0.2952631115913391
1885	is_patho	fold	100	3476548_27_LV1016291806	xgboost	0.5679752230644226
1886	is_patho	fold	100	3161922_27_LV1016291808	xgboost	0.012959439307451248
1887	is_patho	fold	100	3763424_27_LV1016291812	xgboost	0.040484435856342316
1888	is_patho	fold	100	3902406_27_LV1016291810	xgboost	0.869620680809021
1889	is_patho	fold	100	3431423_27_LV1016291809	xgboost	0.9079761505126953
1890	is_patho	fold	100	3278587_27_LV1016291811	xgboost	0.07643704861402512
1891	is_patho	fold	100	3820503_27_LV1016291814	xgboost	0.5422238707542419
1892	is_patho	fold	100	3737625_27_LV1016291816	xgboost	0.601068913936615
1893	is_patho	fold	100	3490517_27_LV1016291833	xgboost	0.21692684292793274
1894	is_patho	fold	100	3167312_27_LV1016291858	xgboost	0.686515748500824
1895	is_patho	fold	100	3482355_27_LV1016291844	xgboost	0.9649653434753418
1896	is_patho	fold	100	3530841_27_LV1016291820	xgboost	0.9415950179100037
1897	is_patho	fold	100	3150661_27_LV1016291825	xgboost	0.5327844023704529
1898	is_patho	fold	100	3880724_27_LV1016291829	xgboost	0.028887448832392693
1899	is_patho	fold	100	3651570_27_LV1016291830	xgboost	0.3461238145828247
1900	is_patho	fold	100	3145775_27_LV1016291836	xgboost	0.21011841297149658
1901	is_patho	fold	100	3261063_27_LV1016291834	xgboost	0.9164640307426453
1902	is_patho	fold	100	3444071_27_LV1016291854	xgboost	0.8669083118438721
1903	is_patho	fold	100	3729283_27_LV1016291813	xgboost	0.0241655595600605
1904	is_patho	fold	100	3603461_27_LV1016291879	xgboost	0.9510858058929443
1905	is_patho	fold	100	3600447_27_LV1016291835	xgboost	0.1674288809299469
1906	is_patho	fold	100	3597611_27_LV1016291841	xgboost	0.36611223220825195
1907	is_patho	fold	100	3381565_27_LV1016291840	xgboost	0.010998756624758244
1908	is_patho	fold	100	3572766_27_LV1016291851	xgboost	0.9823936223983765
1909	is_patho	fold	100	3694611_27_LV1016291867	xgboost	0.3334570527076721
1910	is_patho	fold	100	3113250_27_LV1016291839	xgboost	0.5031583309173584
1911	is_patho	fold	100	3602993_27_LV1016291837	xgboost	0.043525975197553635
1912	is_patho	fold	100	3310190_27_LV1016291838	xgboost	0.9793462753295898
1913	is_patho	fold	100	3898139_27_LV1016291855	xgboost	0.8717214465141296
1914	is_patho	fold	100	3353640_27_LV1016291852	xgboost	0.9596583843231201
1915	is_patho	fold	100	3066856_27_LV1016291856	xgboost	0.9807499051094055
1916	is_patho	fold	100	3592212_27_LV1016291875	xgboost	0.79764723777771
1917	is_patho	fold	100	3963110_27_LV1016291861	xgboost	0.13765649497509003
1918	is_patho	fold	100	3840348_27_LV1016291846	xgboost	0.3088752031326294
1919	is_patho	fold	100	3211050_27_LV1016291847	xgboost	0.246862530708313
1920	is_patho	exist	0	3929530_26_LV1016291803	xgboost	0.7637819647789001
1921	is_patho	exist	0	3866445_26_LV1016291800	xgboost	0.6664938926696777
1922	is_patho	exist	0	3029466_26_LV1016291802	xgboost	0.1557186245918274
1923	is_patho	exist	0	3751142_26_LV1016291817	xgboost	0.05130104720592499
1924	is_patho	exist	0	3221844_26_LV1016291822	xgboost	0.6091220378875732
1925	is_patho	exist	0	3001293_26_LV1016291824	xgboost	0.013613770715892315
1926	is_patho	exist	0	3467351_26_LV1016291819	xgboost	0.866788387298584
1927	is_patho	exist	0	3895318_26_LV1016291821	xgboost	0.8563036918640137
1928	is_patho	exist	0	3817658_26_LV1016291818	xgboost	0.2947175204753876
1929	is_patho	exist	0	3279658_26_LV1016291823	xgboost	0.9062296152114868
1930	is_patho	exist	0	3731349_26_LV1016291862	xgboost	0.9736139178276062
1931	is_patho	exist	0	3173232_26_LV1016291827	xgboost	0.6061177849769592
1932	is_patho	exist	0	3626452_26_LV1016291831	xgboost	0.09551554173231125
1933	is_patho	exist	0	3911229_26_LV1016291832	xgboost	0.9668831825256348
1934	is_patho	exist	0	3810520_26_LV1016291850	xgboost	0.20433330535888672
1935	is_patho	exist	0	3344673_26_LV1016291853	xgboost	0.01434799749404192
1936	is_patho	exist	0	3029477_26_LV1016291863	xgboost	0.04680056497454643
1937	is_patho	exist	0	3566058_26_LV1016291857	xgboost	0.7476205825805664
1938	is_patho	exist	0	3468019_26_LV1016291849	xgboost	0.46767061948776245
1939	is_patho	exist	0	3542565_26_LV1016291860	xgboost	0.11375578492879868
1940	is_patho	exist	0	3154921_26_LV1016291859	xgboost	0.8680656552314758
1941	is_patho	exist	0	3142251_26_LV1016291872	xgboost	0.7669137120246887
1942	is_patho	exist	0	3934056_26_LV1016291876	xgboost	0.6490257382392883
1943	is_patho	exist	0	3434202_26_LV1016291865	xgboost	0.9408587217330933
1944	is_patho	exist	0	3421233_26_LV1016291864	xgboost	0.9791019558906555
1945	is_patho	exist	0	3396374_26_LV1016291869	xgboost	0.052816394716501236
1946	is_patho	exist	0	3685826_26_LV1016291870	xgboost	0.0384194478392601
1947	is_patho	exist	0	3853102_26_LV1016291826	xgboost	0.1354081928730011
1948	is_patho	exist	0	3888646_26_LV1016291866	xgboost	0.455165833234787
1949	is_patho	exist	0	3567511_26_LV1016291871	xgboost	0.1828029453754425
1950	is_patho	exist	0	3303055_26_LV1016291877	xgboost	0.7238320708274841
1951	is_patho	exist	0	3301842_26_LV1016291873	xgboost	0.0021324108820408583
1952	is_patho	exist	0	3640399_26_LV1016291874	xgboost	0.09064575284719467
1953	is_patho	exist	0	3654028_26_LV1016291878	xgboost	0.6591885685920715
1954	is_patho	exist	0	3035114_26_LV1016291842	xgboost	0.8883575201034546
1955	is_patho	exist	0	3644897_26_LV1016291843	xgboost	0.6470897793769836
1956	is_patho	exist	0	3681993_26_LV1016291845	xgboost	0.844728946685791
1957	is_patho	exist	0	3982030_26_LV1016291848	xgboost	0.8121590614318848
1958	is_patho	exist	0	3603443_26_LV1016291828	xgboost	0.9324082136154175
1959	is_patho	exist	0	3042068_26_LV1016291868	xgboost	0.29131168127059937
1960	is_patho	exist	0	3669121_27_LV1016291804	xgboost	0.02652878127992153
1961	is_patho	exist	0	3508246_27_LV1016291801	xgboost	0.21160893142223358
1962	is_patho	exist	0	3699400_27_LV1016291815	xgboost	0.7900470495223999
1963	is_patho	exist	0	3933595_27_LV1016291805	xgboost	0.29397037625312805
1964	is_patho	exist	0	3063398_27_LV1016291807	xgboost	0.8353901505470276
1965	is_patho	exist	0	3476548_27_LV1016291806	xgboost	0.9340993165969849
1966	is_patho	exist	0	3161922_27_LV1016291808	xgboost	0.00727939885109663
1967	is_patho	exist	0	3763424_27_LV1016291812	xgboost	0.3757631778717041
1968	is_patho	exist	0	3902406_27_LV1016291810	xgboost	0.9630349278450012
1969	is_patho	exist	0	3431423_27_LV1016291809	xgboost	0.020255854353308678
1970	is_patho	exist	0	3278587_27_LV1016291811	xgboost	0.8045213222503662
1971	is_patho	exist	0	3820503_27_LV1016291814	xgboost	0.878669261932373
1972	is_patho	exist	0	3737625_27_LV1016291816	xgboost	0.7716536521911621
1973	is_patho	exist	0	3490517_27_LV1016291833	xgboost	0.7140045166015625
1974	is_patho	exist	0	3167312_27_LV1016291858	xgboost	0.35584187507629395
1975	is_patho	exist	0	3482355_27_LV1016291844	xgboost	0.9247663021087646
1976	is_patho	exist	0	3530841_27_LV1016291820	xgboost	0.21881406009197235
1977	is_patho	exist	0	3150661_27_LV1016291825	xgboost	0.25156041979789734
1978	is_patho	exist	0	3880724_27_LV1016291829	xgboost	0.9814629554748535
1979	is_patho	exist	0	3651570_27_LV1016291830	xgboost	0.5940030813217163
1980	is_patho	exist	0	3145775_27_LV1016291836	xgboost	0.4631034731864929
1981	is_patho	exist	0	3261063_27_LV1016291834	xgboost	0.8478447198867798
1982	is_patho	exist	0	3444071_27_LV1016291854	xgboost	0.9772405028343201
1983	is_patho	exist	0	3729283_27_LV1016291813	xgboost	0.27980154752731323
1984	is_patho	exist	0	3603461_27_LV1016291879	xgboost	0.508505642414093
1985	is_patho	exist	0	3600447_27_LV1016291835	xgboost	0.03146006911993027
1986	is_patho	exist	0	3597611_27_LV1016291841	xgboost	0.34591352939605713
1987	is_patho	exist	0	3381565_27_LV1016291840	xgboost	0.22351406514644623
1988	is_patho	exist	0	3572766_27_LV1016291851	xgboost	0.267162948846817
1989	is_patho	exist	0	3694611_27_LV1016291867	xgboost	0.8887618184089661
1990	is_patho	exist	0	3113250_27_LV1016291839	xgboost	0.6428393721580505
1991	is_patho	exist	0	3602993_27_LV1016291837	xgboost	0.3363206088542938
1992	is_patho	exist	0	3310190_27_LV1016291838	xgboost	0.24467985332012177
1993	is_patho	exist	0	3898139_27_LV1016291855	xgboost	0.7848218083381653
1994	is_patho	exist	0	3353640_27_LV1016291852	xgboost	0.18944907188415527
1995	is_patho	exist	0	3066856_27_LV1016291856	xgboost	0.3048003017902374
1996	is_patho	exist	0	3592212_27_LV1016291875	xgboost	0.9226130247116089
1997	is_patho	exist	0	3963110_27_LV1016291861	xgboost	0.3985554277896881
1998	is_patho	exist	0	3840348_27_LV1016291846	xgboost	0.807425320148468
[truncated: 6,961 more rows]
