# Supplementary material for: Systemic antibody responses against human microbiota flagellins are overrepresented in chronic fatigue syndrome patients
Source: Sci Adv. 2022 Sep 23;8(38):eabq2422. doi: 10.1126/sciadv.abq2422 (PMC11580831; doi:10.1126/sciadv.abq2422)
Supplement: Supplementary file 3 — Supporting Data and Code [file sciadv.abq2422_supporting_data_and_code.zip › PhageIPSeq_CFS-main/PhageIPSeq_CFS/Data/Predictions/xgboost_predictions.csv]

with_oligos	with_bloodtests	subgroup	data_type	threshold_percent	sample_id	0
True	True	is_PNP	fold	0	3929530_26_LV1016291803	0.076778136
True	True	is_PNP	fold	0	3866445_26_LV1016291800	0.90457326
True	True	is_PNP	fold	0	3029466_26_LV1016291802	0.99118817
True	True	is_PNP	fold	0	3751142_26_LV1016291817	0.89488524
True	True	is_PNP	fold	0	3221844_26_LV1016291822	0.898908
True	True	is_PNP	fold	0	3001293_26_LV1016291824	0.31863678
True	True	is_PNP	fold	0	3467351_26_LV1016291819	0.84130704
True	True	is_PNP	fold	0	3895318_26_LV1016291821	0.019350419
True	True	is_PNP	fold	0	3817658_26_LV1016291818	0.32369137
True	True	is_PNP	fold	0	3279658_26_LV1016291823	0.8622803
True	True	is_PNP	fold	0	3731349_26_LV1016291862	0.97592336
True	True	is_PNP	fold	0	3173232_26_LV1016291827	0.9510517
True	True	is_PNP	fold	0	3626452_26_LV1016291831	0.42902383
True	True	is_PNP	fold	0	3911229_26_LV1016291832	0.99138016
True	True	is_PNP	fold	0	3810520_26_LV1016291850	0.7617732
True	True	is_PNP	fold	0	3344673_26_LV1016291853	0.5442048
True	True	is_PNP	fold	0	3029477_26_LV1016291863	0.6816392
True	True	is_PNP	fold	0	3566058_26_LV1016291857	0.6682881
True	True	is_PNP	fold	0	3468019_26_LV1016291849	0.9438919
True	True	is_PNP	fold	0	3542565_26_LV1016291860	0.9529706
True	True	is_PNP	fold	0	3154921_26_LV1016291859	0.9857987
True	True	is_PNP	fold	0	3142251_26_LV1016291872	0.95180905
True	True	is_PNP	fold	0	3934056_26_LV1016291876	0.13204014
True	True	is_PNP	fold	0	3434202_26_LV1016291865	0.60639274
True	True	is_PNP	fold	0	3421233_26_LV1016291864	0.9884002
True	True	is_PNP	fold	0	3396374_26_LV1016291869	0.9813819
True	True	is_PNP	fold	0	3685826_26_LV1016291870	0.9260418
True	True	is_PNP	fold	0	3853102_26_LV1016291826	0.93627155
True	True	is_PNP	fold	0	3888646_26_LV1016291866	0.5104199
True	True	is_PNP	fold	0	3567511_26_LV1016291871	0.89985883
True	True	is_PNP	fold	0	3303055_26_LV1016291877	0.15630884
True	True	is_PNP	fold	0	3301842_26_LV1016291873	0.9433432
True	True	is_PNP	fold	0	3640399_26_LV1016291874	0.96171665
True	True	is_PNP	fold	0	3654028_26_LV1016291878	0.11157887
True	True	is_PNP	fold	0	3035114_26_LV1016291842	0.95499724
True	True	is_PNP	fold	0	3644897_26_LV1016291843	0.8684778
True	True	is_PNP	fold	0	3681993_26_LV1016291845	0.974448
True	True	is_PNP	fold	0	3982030_26_LV1016291848	0.9825419
True	True	is_PNP	fold	0	3603443_26_LV1016291828	0.81635743
True	True	is_PNP	fold	0	3042068_26_LV1016291868	0.045299828
True	True	is_PNP	fold	0	3669121_27_LV1016291804	0.8028527
True	True	is_PNP	fold	0	3508246_27_LV1016291801	0.5953599
True	True	is_PNP	fold	0	3699400_27_LV1016291815	0.10282059
True	True	is_PNP	fold	0	3933595_27_LV1016291805	0.117243156
True	True	is_PNP	fold	0	3063398_27_LV1016291807	0.04281044
True	True	is_PNP	fold	0	3476548_27_LV1016291806	0.91759145
True	True	is_PNP	fold	0	3161922_27_LV1016291808	0.42708474
True	True	is_PNP	fold	0	3763424_27_LV1016291812	0.34589472
True	True	is_PNP	fold	0	3902406_27_LV1016291810	0.065212026
True	True	is_PNP	fold	0	3431423_27_LV1016291809	0.28961805
True	True	is_PNP	fold	0	3278587_27_LV1016291811	0.7472145
True	True	is_PNP	fold	0	3820503_27_LV1016291814	0.008983145
True	True	is_PNP	fold	0	3737625_27_LV1016291816	0.019242752
True	True	is_PNP	fold	0	3490517_27_LV1016291833	0.54680437
True	True	is_PNP	fold	0	3167312_27_LV1016291858	0.13779198
True	True	is_PNP	fold	0	3482355_27_LV1016291844	0.9034342
True	True	is_PNP	fold	0	3530841_27_LV1016291820	0.0055257548
True	True	is_PNP	fold	0	3150661_27_LV1016291825	0.018510275
True	True	is_PNP	fold	0	3880724_27_LV1016291829	0.445927
True	True	is_PNP	fold	0	3651570_27_LV1016291830	0.007239769
True	True	is_PNP	fold	0	3145775_27_LV1016291836	0.014496248
True	True	is_PNP	fold	0	3261063_27_LV1016291834	0.075411625
True	True	is_PNP	fold	0	3444071_27_LV1016291854	0.0031545265
True	True	is_PNP	fold	0	3729283_27_LV1016291813	0.14840527
True	True	is_PNP	fold	0	3603461_27_LV1016291879	0.006108159
True	True	is_PNP	fold	0	3600447_27_LV1016291835	0.0709031
True	True	is_PNP	fold	0	3597611_27_LV1016291841	0.3453137
True	True	is_PNP	fold	0	3381565_27_LV1016291840	0.09075075
True	True	is_PNP	fold	0	3572766_27_LV1016291851	0.01729144
True	True	is_PNP	fold	0	3694611_27_LV1016291867	0.0667733
True	True	is_PNP	fold	0	3113250_27_LV1016291839	0.905732
True	True	is_PNP	fold	0	3602993_27_LV1016291837	0.50689775
True	True	is_PNP	fold	0	3310190_27_LV1016291838	0.096487164
True	True	is_PNP	fold	0	3898139_27_LV1016291855	0.9761288
True	True	is_PNP	fold	0	3353640_27_LV1016291852	0.31277433
True	True	is_PNP	fold	0	3066856_27_LV1016291856	0.0816111
True	True	is_PNP	fold	0	3592212_27_LV1016291875	0.99384683
True	True	is_PNP	fold	0	3963110_27_LV1016291861	0.5998346
True	True	is_PNP	fold	0	3840348_27_LV1016291846	0.058572304
True	True	is_PNP	fold	0	3211050_27_LV1016291847	0.33085012
True	True	is_PNP	fold	1	3929530_26_LV1016291803	0.076778136
True	True	is_PNP	fold	1	3866445_26_LV1016291800	0.90457326
True	True	is_PNP	fold	1	3029466_26_LV1016291802	0.99118817
True	True	is_PNP	fold	1	3751142_26_LV1016291817	0.89488524
True	True	is_PNP	fold	1	3221844_26_LV1016291822	0.898908
True	True	is_PNP	fold	1	3001293_26_LV1016291824	0.31863678
True	True	is_PNP	fold	1	3467351_26_LV1016291819	0.84130704
True	True	is_PNP	fold	1	3895318_26_LV1016291821	0.019350419
True	True	is_PNP	fold	1	3817658_26_LV1016291818	0.32369137
True	True	is_PNP	fold	1	3279658_26_LV1016291823	0.8622803
True	True	is_PNP	fold	1	3731349_26_LV1016291862	0.97592336
True	True	is_PNP	fold	1	3173232_26_LV1016291827	0.9510517
True	True	is_PNP	fold	1	3626452_26_LV1016291831	0.42902383
True	True	is_PNP	fold	1	3911229_26_LV1016291832	0.99138016
True	True	is_PNP	fold	1	3810520_26_LV1016291850	0.7617732
True	True	is_PNP	fold	1	3344673_26_LV1016291853	0.5442048
True	True	is_PNP	fold	1	3029477_26_LV1016291863	0.6816392
True	True	is_PNP	fold	1	3566058_26_LV1016291857	0.6682881
True	True	is_PNP	fold	1	3468019_26_LV1016291849	0.9438919
True	True	is_PNP	fold	1	3542565_26_LV1016291860	0.9529706
True	True	is_PNP	fold	1	3154921_26_LV1016291859	0.9857987
True	True	is_PNP	fold	1	3142251_26_LV1016291872	0.95180905
True	True	is_PNP	fold	1	3934056_26_LV1016291876	0.13204014
True	True	is_PNP	fold	1	3434202_26_LV1016291865	0.60639274
True	True	is_PNP	fold	1	3421233_26_LV1016291864	0.9884002
True	True	is_PNP	fold	1	3396374_26_LV1016291869	0.9813819
True	True	is_PNP	fold	1	3685826_26_LV1016291870	0.9260418
True	True	is_PNP	fold	1	3853102_26_LV1016291826	0.93627155
True	True	is_PNP	fold	1	3888646_26_LV1016291866	0.5104199
True	True	is_PNP	fold	1	3567511_26_LV1016291871	0.89985883
True	True	is_PNP	fold	1	3303055_26_LV1016291877	0.15630884
True	True	is_PNP	fold	1	3301842_26_LV1016291873	0.9433432
True	True	is_PNP	fold	1	3640399_26_LV1016291874	0.96171665
True	True	is_PNP	fold	1	3654028_26_LV1016291878	0.11157887
True	True	is_PNP	fold	1	3035114_26_LV1016291842	0.95499724
True	True	is_PNP	fold	1	3644897_26_LV1016291843	0.8684778
True	True	is_PNP	fold	1	3681993_26_LV1016291845	0.974448
True	True	is_PNP	fold	1	3982030_26_LV1016291848	0.9825419
True	True	is_PNP	fold	1	3603443_26_LV1016291828	0.81635743
True	True	is_PNP	fold	1	3042068_26_LV1016291868	0.045299828
True	True	is_PNP	fold	1	3669121_27_LV1016291804	0.8028527
True	True	is_PNP	fold	1	3508246_27_LV1016291801	0.5953599
True	True	is_PNP	fold	1	3699400_27_LV1016291815	0.10282059
True	True	is_PNP	fold	1	3933595_27_LV1016291805	0.117243156
True	True	is_PNP	fold	1	3063398_27_LV1016291807	0.04281044
True	True	is_PNP	fold	1	3476548_27_LV1016291806	0.91759145
True	True	is_PNP	fold	1	3161922_27_LV1016291808	0.42708474
True	True	is_PNP	fold	1	3763424_27_LV1016291812	0.34589472
True	True	is_PNP	fold	1	3902406_27_LV1016291810	0.065212026
True	True	is_PNP	fold	1	3431423_27_LV1016291809	0.28961805
True	True	is_PNP	fold	1	3278587_27_LV1016291811	0.7472145
True	True	is_PNP	fold	1	3820503_27_LV1016291814	0.008983145
True	True	is_PNP	fold	1	3737625_27_LV1016291816	0.019242752
True	True	is_PNP	fold	1	3490517_27_LV1016291833	0.54680437
True	True	is_PNP	fold	1	3167312_27_LV1016291858	0.13779198
True	True	is_PNP	fold	1	3482355_27_LV1016291844	0.9034342
True	True	is_PNP	fold	1	3530841_27_LV1016291820	0.0055257548
True	True	is_PNP	fold	1	3150661_27_LV1016291825	0.018510275
True	True	is_PNP	fold	1	3880724_27_LV1016291829	0.445927
True	True	is_PNP	fold	1	3651570_27_LV1016291830	0.007239769
True	True	is_PNP	fold	1	3145775_27_LV1016291836	0.014496248
True	True	is_PNP	fold	1	3261063_27_LV1016291834	0.075411625
True	True	is_PNP	fold	1	3444071_27_LV1016291854	0.0031545265
True	True	is_PNP	fold	1	3729283_27_LV1016291813	0.14840527
True	True	is_PNP	fold	1	3603461_27_LV1016291879	0.006108159
True	True	is_PNP	fold	1	3600447_27_LV1016291835	0.0709031
True	True	is_PNP	fold	1	3597611_27_LV1016291841	0.3453137
True	True	is_PNP	fold	1	3381565_27_LV1016291840	0.09075075
True	True	is_PNP	fold	1	3572766_27_LV1016291851	0.01729144
True	True	is_PNP	fold	1	3694611_27_LV1016291867	0.0667733
True	True	is_PNP	fold	1	3113250_27_LV1016291839	0.905732
True	True	is_PNP	fold	1	3602993_27_LV1016291837	0.50689775
True	True	is_PNP	fold	1	3310190_27_LV1016291838	0.096487164
True	True	is_PNP	fold	1	3898139_27_LV1016291855	0.9761288
True	True	is_PNP	fold	1	3353640_27_LV1016291852	0.31277433
True	True	is_PNP	fold	1	3066856_27_LV1016291856	0.0816111
True	True	is_PNP	fold	1	3592212_27_LV1016291875	0.99384683
True	True	is_PNP	fold	1	3963110_27_LV1016291861	0.5998346
True	True	is_PNP	fold	1	3840348_27_LV1016291846	0.058572304
True	True	is_PNP	fold	1	3211050_27_LV1016291847	0.33085012
True	True	is_PNP	fold	5	3929530_26_LV1016291803	0.076778136
True	True	is_PNP	fold	5	3866445_26_LV1016291800	0.90457326
True	True	is_PNP	fold	5	3029466_26_LV1016291802	0.99118817
True	True	is_PNP	fold	5	3751142_26_LV1016291817	0.89488524
True	True	is_PNP	fold	5	3221844_26_LV1016291822	0.898908
True	True	is_PNP	fold	5	3001293_26_LV1016291824	0.31863678
True	True	is_PNP	fold	5	3467351_26_LV1016291819	0.84130704
True	True	is_PNP	fold	5	3895318_26_LV1016291821	0.019350419
True	True	is_PNP	fold	5	3817658_26_LV1016291818	0.32369137
True	True	is_PNP	fold	5	3279658_26_LV1016291823	0.8622803
True	True	is_PNP	fold	5	3731349_26_LV1016291862	0.97592336
True	True	is_PNP	fold	5	3173232_26_LV1016291827	0.9510517
True	True	is_PNP	fold	5	3626452_26_LV1016291831	0.42902383
True	True	is_PNP	fold	5	3911229_26_LV1016291832	0.99138016
True	True	is_PNP	fold	5	3810520_26_LV1016291850	0.7617732
True	True	is_PNP	fold	5	3344673_26_LV1016291853	0.5442048
True	True	is_PNP	fold	5	3029477_26_LV1016291863	0.6816392
True	True	is_PNP	fold	5	3566058_26_LV1016291857	0.6682881
True	True	is_PNP	fold	5	3468019_26_LV1016291849	0.9438919
True	True	is_PNP	fold	5	3542565_26_LV1016291860	0.9529706
True	True	is_PNP	fold	5	3154921_26_LV1016291859	0.9857987
True	True	is_PNP	fold	5	3142251_26_LV1016291872	0.95180905
True	True	is_PNP	fold	5	3934056_26_LV1016291876	0.13204014
True	True	is_PNP	fold	5	3434202_26_LV1016291865	0.60639274
True	True	is_PNP	fold	5	3421233_26_LV1016291864	0.9884002
True	True	is_PNP	fold	5	3396374_26_LV1016291869	0.9813819
True	True	is_PNP	fold	5	3685826_26_LV1016291870	0.9260418
True	True	is_PNP	fold	5	3853102_26_LV1016291826	0.93627155
True	True	is_PNP	fold	5	3888646_26_LV1016291866	0.5104199
True	True	is_PNP	fold	5	3567511_26_LV1016291871	0.89985883
True	True	is_PNP	fold	5	3303055_26_LV1016291877	0.15630884
True	True	is_PNP	fold	5	3301842_26_LV1016291873	0.9433432
True	True	is_PNP	fold	5	3640399_26_LV1016291874	0.96171665
True	True	is_PNP	fold	5	3654028_26_LV1016291878	0.11157887
True	True	is_PNP	fold	5	3035114_26_LV1016291842	0.95499724
True	True	is_PNP	fold	5	3644897_26_LV1016291843	0.8684778
True	True	is_PNP	fold	5	3681993_26_LV1016291845	0.974448
True	True	is_PNP	fold	5	3982030_26_LV1016291848	0.9825419
True	True	is_PNP	fold	5	3603443_26_LV1016291828	0.81635743
True	True	is_PNP	fold	5	3042068_26_LV1016291868	0.045299828
True	True	is_PNP	fold	5	3669121_27_LV1016291804	0.8028527
True	True	is_PNP	fold	5	3508246_27_LV1016291801	0.5953599
True	True	is_PNP	fold	5	3699400_27_LV1016291815	0.10282059
True	True	is_PNP	fold	5	3933595_27_LV1016291805	0.117243156
True	True	is_PNP	fold	5	3063398_27_LV1016291807	0.04281044
True	True	is_PNP	fold	5	3476548_27_LV1016291806	0.91759145
True	True	is_PNP	fold	5	3161922_27_LV1016291808	0.42708474
True	True	is_PNP	fold	5	3763424_27_LV1016291812	0.34589472
True	True	is_PNP	fold	5	3902406_27_LV1016291810	0.065212026
True	True	is_PNP	fold	5	3431423_27_LV1016291809	0.28961805
True	True	is_PNP	fold	5	3278587_27_LV1016291811	0.7472145
True	True	is_PNP	fold	5	3820503_27_LV1016291814	0.008983145
True	True	is_PNP	fold	5	3737625_27_LV1016291816	0.019242752
True	True	is_PNP	fold	5	3490517_27_LV1016291833	0.54680437
True	True	is_PNP	fold	5	3167312_27_LV1016291858	0.13779198
True	True	is_PNP	fold	5	3482355_27_LV1016291844	0.9034342
True	True	is_PNP	fold	5	3530841_27_LV1016291820	0.0055257548
True	True	is_PNP	fold	5	3150661_27_LV1016291825	0.018510275
True	True	is_PNP	fold	5	3880724_27_LV1016291829	0.445927
True	True	is_PNP	fold	5	3651570_27_LV1016291830	0.007239769
True	True	is_PNP	fold	5	3145775_27_LV1016291836	0.014496248
True	True	is_PNP	fold	5	3261063_27_LV1016291834	0.075411625
True	True	is_PNP	fold	5	3444071_27_LV1016291854	0.0031545265
True	True	is_PNP	fold	5	3729283_27_LV1016291813	0.14840527
True	True	is_PNP	fold	5	3603461_27_LV1016291879	0.006108159
True	True	is_PNP	fold	5	3600447_27_LV1016291835	0.0709031
True	True	is_PNP	fold	5	3597611_27_LV1016291841	0.3453137
True	True	is_PNP	fold	5	3381565_27_LV1016291840	0.09075075
True	True	is_PNP	fold	5	3572766_27_LV1016291851	0.01729144
True	True	is_PNP	fold	5	3694611_27_LV1016291867	0.0667733
True	True	is_PNP	fold	5	3113250_27_LV1016291839	0.905732
True	True	is_PNP	fold	5	3602993_27_LV1016291837	0.50689775
True	True	is_PNP	fold	5	3310190_27_LV1016291838	0.096487164
True	True	is_PNP	fold	5	3898139_27_LV1016291855	0.9761288
True	True	is_PNP	fold	5	3353640_27_LV1016291852	0.31277433
True	True	is_PNP	fold	5	3066856_27_LV1016291856	0.0816111
True	True	is_PNP	fold	5	3592212_27_LV1016291875	0.99384683
True	True	is_PNP	fold	5	3963110_27_LV1016291861	0.5998346
True	True	is_PNP	fold	5	3840348_27_LV1016291846	0.058572304
True	True	is_PNP	fold	5	3211050_27_LV1016291847	0.33085012
True	True	is_PNP	fold	10	3929530_26_LV1016291803	0.076778136
True	True	is_PNP	fold	10	3866445_26_LV1016291800	0.90457326
True	True	is_PNP	fold	10	3029466_26_LV1016291802	0.99118817
True	True	is_PNP	fold	10	3751142_26_LV1016291817	0.89488524
True	True	is_PNP	fold	10	3221844_26_LV1016291822	0.898908
True	True	is_PNP	fold	10	3001293_26_LV1016291824	0.34460938
True	True	is_PNP	fold	10	3467351_26_LV1016291819	0.84130704
True	True	is_PNP	fold	10	3895318_26_LV1016291821	0.019350419
True	True	is_PNP	fold	10	3817658_26_LV1016291818	0.32369137
True	True	is_PNP	fold	10	3279658_26_LV1016291823	0.8622803
True	True	is_PNP	fold	10	3731349_26_LV1016291862	0.97592336
True	True	is_PNP	fold	10	3173232_26_LV1016291827	0.9510517
True	True	is_PNP	fold	10	3626452_26_LV1016291831	0.42902383
True	True	is_PNP	fold	10	3911229_26_LV1016291832	0.99138016
True	True	is_PNP	fold	10	3810520_26_LV1016291850	0.75237846
True	True	is_PNP	fold	10	3344673_26_LV1016291853	0.4499856
True	True	is_PNP	fold	10	3029477_26_LV1016291863	0.6816392
True	True	is_PNP	fold	10	3566058_26_LV1016291857	0.49918866
True	True	is_PNP	fold	10	3468019_26_LV1016291849	0.92941654
True	True	is_PNP	fold	10	3542565_26_LV1016291860	0.9529706
True	True	is_PNP	fold	10	3154921_26_LV1016291859	0.9857987
True	True	is_PNP	fold	10	3142251_26_LV1016291872	0.95180905
True	True	is_PNP	fold	10	3934056_26_LV1016291876	0.13204014
True	True	is_PNP	fold	10	3434202_26_LV1016291865	0.60639274
True	True	is_PNP	fold	10	3421233_26_LV1016291864	0.9884002
True	True	is_PNP	fold	10	3396374_26_LV1016291869	0.9813819
True	True	is_PNP	fold	10	3685826_26_LV1016291870	0.9260418
True	True	is_PNP	fold	10	3853102_26_LV1016291826	0.93627155
True	True	is_PNP	fold	10	3888646_26_LV1016291866	0.5104199
True	True	is_PNP	fold	10	3567511_26_LV1016291871	0.89985883
True	True	is_PNP	fold	10	3303055_26_LV1016291877	0.15630884
True	True	is_PNP	fold	10	3301842_26_LV1016291873	0.9433432
True	True	is_PNP	fold	10	3640399_26_LV1016291874	0.96171665
True	True	is_PNP	fold	10	3654028_26_LV1016291878	0.11157887
True	True	is_PNP	fold	10	3035114_26_LV1016291842	0.95499724
True	True	is_PNP	fold	10	3644897_26_LV1016291843	0.8684778
True	True	is_PNP	fold	10	3681993_26_LV1016291845	0.974448
True	True	is_PNP	fold	10	3982030_26_LV1016291848	0.9825419
True	True	is_PNP	fold	10	3603443_26_LV1016291828	0.81635743
True	True	is_PNP	fold	10	3042068_26_LV1016291868	0.045299828
True	True	is_PNP	fold	10	3669121_27_LV1016291804	0.8028527
True	True	is_PNP	fold	10	3508246_27_LV1016291801	0.5953599
True	True	is_PNP	fold	10	3699400_27_LV1016291815	0.10282059
True	True	is_PNP	fold	10	3933595_27_LV1016291805	0.117243156
True	True	is_PNP	fold	10	3063398_27_LV1016291807	0.04281044
True	True	is_PNP	fold	10	3476548_27_LV1016291806	0.847561
True	True	is_PNP	fold	10	3161922_27_LV1016291808	0.42708474
True	True	is_PNP	fold	10	3763424_27_LV1016291812	0.34589472
True	True	is_PNP	fold	10	3902406_27_LV1016291810	0.065212026
True	True	is_PNP	fold	10	3431423_27_LV1016291809	0.28961805
True	True	is_PNP	fold	10	3278587_27_LV1016291811	0.7472145
True	True	is_PNP	fold	10	3820503_27_LV1016291814	0.008983145
True	True	is_PNP	fold	10	3737625_27_LV1016291816	0.019242752
True	True	is_PNP	fold	10	3490517_27_LV1016291833	0.54680437
True	True	is_PNP	fold	10	3167312_27_LV1016291858	0.13755241
True	True	is_PNP	fold	10	3482355_27_LV1016291844	0.9034342
True	True	is_PNP	fold	10	3530841_27_LV1016291820	0.0055257548
True	True	is_PNP	fold	10	3150661_27_LV1016291825	0.018510275
True	True	is_PNP	fold	10	3880724_27_LV1016291829	0.445927
True	True	is_PNP	fold	10	3651570_27_LV1016291830	0.007239769
True	True	is_PNP	fold	10	3145775_27_LV1016291836	0.014496248
True	True	is_PNP	fold	10	3261063_27_LV1016291834	0.075411625
True	True	is_PNP	fold	10	3444071_27_LV1016291854	0.0031545265
True	True	is_PNP	fold	10	3729283_27_LV1016291813	0.14840527
True	True	is_PNP	fold	10	3603461_27_LV1016291879	0.006108159
True	True	is_PNP	fold	10	3600447_27_LV1016291835	0.0709031
True	True	is_PNP	fold	10	3597611_27_LV1016291841	0.3453137
True	True	is_PNP	fold	10	3381565_27_LV1016291840	0.09075075
True	True	is_PNP	fold	10	3572766_27_LV1016291851	0.01729144
True	True	is_PNP	fold	10	3694611_27_LV1016291867	0.0667733
True	True	is_PNP	fold	10	3113250_27_LV1016291839	0.905732
True	True	is_PNP	fold	10	3602993_27_LV1016291837	0.50689775
True	True	is_PNP	fold	10	3310190_27_LV1016291838	0.0638781
True	True	is_PNP	fold	10	3898139_27_LV1016291855	0.934713
True	True	is_PNP	fold	10	3353640_27_LV1016291852	0.31277433
True	True	is_PNP	fold	10	3066856_27_LV1016291856	0.0816111
True	True	is_PNP	fold	10	3592212_27_LV1016291875	0.99384683
True	True	is_PNP	fold	10	3963110_27_LV1016291861	0.4359048
True	True	is_PNP	fold	10	3840348_27_LV1016291846	0.058572304
True	True	is_PNP	fold	10	3211050_27_LV1016291847	0.33085012
True	True	is_PNP	fold	20	3929530_26_LV1016291803	0.112611294
True	True	is_PNP	fold	20	3866445_26_LV1016291800	0.9058112
True	True	is_PNP	fold	20	3029466_26_LV1016291802	0.98977995
True	True	is_PNP	fold	20	3751142_26_LV1016291817	0.93176526
True	True	is_PNP	fold	20	3221844_26_LV1016291822	0.8842502
True	True	is_PNP	fold	20	3001293_26_LV1016291824	0.22287944
True	True	is_PNP	fold	20	3467351_26_LV1016291819	0.6779241
True	True	is_PNP	fold	20	3895318_26_LV1016291821	0.031381488
True	True	is_PNP	fold	20	3817658_26_LV1016291818	0.7516975
True	True	is_PNP	fold	20	3279658_26_LV1016291823	0.87008035
True	True	is_PNP	fold	20	3731349_26_LV1016291862	0.9731347
True	True	is_PNP	fold	20	3173232_26_LV1016291827	0.9348603
True	True	is_PNP	fold	20	3626452_26_LV1016291831	0.5779203
True	True	is_PNP	fold	20	3911229_26_LV1016291832	0.99216753
True	True	is_PNP	fold	20	3810520_26_LV1016291850	0.89077425
True	True	is_PNP	fold	20	3344673_26_LV1016291853	0.6253464
True	True	is_PNP	fold	20	3029477_26_LV1016291863	0.69099903
True	True	is_PNP	fold	20	3566058_26_LV1016291857	0.8353198
True	True	is_PNP	fold	20	3468019_26_LV1016291849	0.9209901
True	True	is_PNP	fold	20	3542565_26_LV1016291860	0.85247135
True	True	is_PNP	fold	20	3154921_26_LV1016291859	0.9912431
True	True	is_PNP	fold	20	3142251_26_LV1016291872	0.9456563
True	True	is_PNP	fold	20	3934056_26_LV1016291876	0.12960383
True	True	is_PNP	fold	20	3434202_26_LV1016291865	0.9357651
True	True	is_PNP	fold	20	3421233_26_LV1016291864	0.9723943
True	True	is_PNP	fold	20	3396374_26_LV1016291869	0.98363656
True	True	is_PNP	fold	20	3685826_26_LV1016291870	0.94369143
True	True	is_PNP	fold	20	3853102_26_LV1016291826	0.976258
True	True	is_PNP	fold	20	3888646_26_LV1016291866	0.42894894
True	True	is_PNP	fold	20	3567511_26_LV1016291871	0.82504445
True	True	is_PNP	fold	20	3303055_26_LV1016291877	0.24969317
True	True	is_PNP	fold	20	3301842_26_LV1016291873	0.88620275
True	True	is_PNP	fold	20	3640399_26_LV1016291874	0.9551222
True	True	is_PNP	fold	20	3654028_26_LV1016291878	0.07455239
True	True	is_PNP	fold	20	3035114_26_LV1016291842	0.8851681
True	True	is_PNP	fold	20	3644897_26_LV1016291843	0.8922234
True	True	is_PNP	fold	20	3681993_26_LV1016291845	0.9445568
True	True	is_PNP	fold	20	3982030_26_LV1016291848	0.9825419
True	True	is_PNP	fold	20	3603443_26_LV1016291828	0.79937905
True	True	is_PNP	fold	20	3042068_26_LV1016291868	0.054294247
True	True	is_PNP	fold	20	3669121_27_LV1016291804	0.7149863
True	True	is_PNP	fold	20	3508246_27_LV1016291801	0.43780947
True	True	is_PNP	fold	20	3699400_27_LV1016291815	0.04671337
True	True	is_PNP	fold	20	3933595_27_LV1016291805	0.33039993
True	True	is_PNP	fold	20	3063398_27_LV1016291807	0.14119923
True	True	is_PNP	fold	20	3476548_27_LV1016291806	0.8324117
True	True	is_PNP	fold	20	3161922_27_LV1016291808	0.33521533
True	True	is_PNP	fold	20	3763424_27_LV1016291812	0.34704766
True	True	is_PNP	fold	20	3902406_27_LV1016291810	0.013994005
True	True	is_PNP	fold	20	3431423_27_LV1016291809	0.374783
True	True	is_PNP	fold	20	3278587_27_LV1016291811	0.40446422
True	True	is_PNP	fold	20	3820503_27_LV1016291814	0.011727887
True	True	is_PNP	fold	20	3737625_27_LV1016291816	0.058936313
True	True	is_PNP	fold	20	3490517_27_LV1016291833	0.64030004
True	True	is_PNP	fold	20	3167312_27_LV1016291858	0.42524612
True	True	is_PNP	fold	20	3482355_27_LV1016291844	0.86614084
True	True	is_PNP	fold	20	3530841_27_LV1016291820	0.0042653475
True	True	is_PNP	fold	20	3150661_27_LV1016291825	0.040397674
True	True	is_PNP	fold	20	3880724_27_LV1016291829	0.6703743
True	True	is_PNP	fold	20	3651570_27_LV1016291830	0.013258644
True	True	is_PNP	fold	20	3145775_27_LV1016291836	0.02834572
True	True	is_PNP	fold	20	3261063_27_LV1016291834	0.09120178
True	True	is_PNP	fold	20	3444071_27_LV1016291854	0.002383881
True	True	is_PNP	fold	20	3729283_27_LV1016291813	0.1428772
True	True	is_PNP	fold	20	3603461_27_LV1016291879	0.017354624
True	True	is_PNP	fold	20	3600447_27_LV1016291835	0.14717439
True	True	is_PNP	fold	20	3597611_27_LV1016291841	0.50447935
True	True	is_PNP	fold	20	3381565_27_LV1016291840	0.23901483
True	True	is_PNP	fold	20	3572766_27_LV1016291851	0.009614118
True	True	is_PNP	fold	20	3694611_27_LV1016291867	0.07945332
True	True	is_PNP	fold	20	3113250_27_LV1016291839	0.95175505
True	True	is_PNP	fold	20	3602993_27_LV1016291837	0.4233664
True	True	is_PNP	fold	20	3310190_27_LV1016291838	0.04650799
True	True	is_PNP	fold	20	3898139_27_LV1016291855	0.9673978
True	True	is_PNP	fold	20	3353640_27_LV1016291852	0.702989
True	True	is_PNP	fold	20	3066856_27_LV1016291856	0.111702554
True	True	is_PNP	fold	20	3592212_27_LV1016291875	0.99442333
True	True	is_PNP	fold	20	3963110_27_LV1016291861	0.4959978
True	True	is_PNP	fold	20	3840348_27_LV1016291846	0.021807857
True	True	is_PNP	fold	20	3211050_27_LV1016291847	0.22782233
True	True	is_PNP	fold	50	3929530_26_LV1016291803	0.06752524
True	True	is_PNP	fold	50	3866445_26_LV1016291800	0.87528354
True	True	is_PNP	fold	50	3029466_26_LV1016291802	0.9865241
True	True	is_PNP	fold	50	3751142_26_LV1016291817	0.9734422
True	True	is_PNP	fold	50	3221844_26_LV1016291822	0.83303434
True	True	is_PNP	fold	50	3001293_26_LV1016291824	0.5702004
True	True	is_PNP	fold	50	3467351_26_LV1016291819	0.81825835
True	True	is_PNP	fold	50	3895318_26_LV1016291821	0.13991761
True	True	is_PNP	fold	50	3817658_26_LV1016291818	0.6026172
True	True	is_PNP	fold	50	3279658_26_LV1016291823	0.58495295
True	True	is_PNP	fold	50	3731349_26_LV1016291862	0.9722838
True	True	is_PNP	fold	50	3173232_26_LV1016291827	0.8366649
True	True	is_PNP	fold	50	3626452_26_LV1016291831	0.42476985
True	True	is_PNP	fold	50	3911229_26_LV1016291832	0.9898425
True	True	is_PNP	fold	50	3810520_26_LV1016291850	0.32641056
True	True	is_PNP	fold	50	3344673_26_LV1016291853	0.903136
True	True	is_PNP	fold	50	3029477_26_LV1016291863	0.8801473
True	True	is_PNP	fold	50	3566058_26_LV1016291857	0.2817112
True	True	is_PNP	fold	50	3468019_26_LV1016291849	0.97970015
True	True	is_PNP	fold	50	3542565_26_LV1016291860	0.9092972
True	True	is_PNP	fold	50	3154921_26_LV1016291859	0.99735755
True	True	is_PNP	fold	50	3142251_26_LV1016291872	0.93095803
True	True	is_PNP	fold	50	3934056_26_LV1016291876	0.11693471
True	True	is_PNP	fold	50	3434202_26_LV1016291865	0.76443577
True	True	is_PNP	fold	50	3421233_26_LV1016291864	0.91529876
True	True	is_PNP	fold	50	3396374_26_LV1016291869	0.9902976
True	True	is_PNP	fold	50	3685826_26_LV1016291870	0.6305608
True	True	is_PNP	fold	50	3853102_26_LV1016291826	0.96993446
True	True	is_PNP	fold	50	3888646_26_LV1016291866	0.4593528
True	True	is_PNP	fold	50	3567511_26_LV1016291871	0.44872296
True	True	is_PNP	fold	50	3303055_26_LV1016291877	0.14893362
True	True	is_PNP	fold	50	3301842_26_LV1016291873	0.8970922
True	True	is_PNP	fold	50	3640399_26_LV1016291874	0.99551696
True	True	is_PNP	fold	50	3654028_26_LV1016291878	0.21676323
True	True	is_PNP	fold	50	3035114_26_LV1016291842	0.88032895
True	True	is_PNP	fold	50	3644897_26_LV1016291843	0.62369
True	True	is_PNP	fold	50	3681993_26_LV1016291845	0.96394736
True	True	is_PNP	fold	50	3982030_26_LV1016291848	0.9853655
True	True	is_PNP	fold	50	3603443_26_LV1016291828	0.5927309
True	True	is_PNP	fold	50	3042068_26_LV1016291868	0.04163898
True	True	is_PNP	fold	50	3669121_27_LV1016291804	0.9786704
True	True	is_PNP	fold	50	3508246_27_LV1016291801	0.6630535
True	True	is_PNP	fold	50	3699400_27_LV1016291815	0.05146286
True	True	is_PNP	fold	50	3933595_27_LV1016291805	0.023464756
True	True	is_PNP	fold	50	3063398_27_LV1016291807	0.16531253
True	True	is_PNP	fold	50	3476548_27_LV1016291806	0.8040021
True	True	is_PNP	fold	50	3161922_27_LV1016291808	0.07202974
True	True	is_PNP	fold	50	3763424_27_LV1016291812	0.04526394
True	True	is_PNP	fold	50	3902406_27_LV1016291810	0.056986626
True	True	is_PNP	fold	50	3431423_27_LV1016291809	0.1797021
True	True	is_PNP	fold	50	3278587_27_LV1016291811	0.38279858
True	True	is_PNP	fold	50	3820503_27_LV1016291814	0.021336399
True	True	is_PNP	fold	50	3737625_27_LV1016291816	0.11565001
True	True	is_PNP	fold	50	3490517_27_LV1016291833	0.6482851
True	True	is_PNP	fold	50	3167312_27_LV1016291858	0.15618666
True	True	is_PNP	fold	50	3482355_27_LV1016291844	0.8964182
True	True	is_PNP	fold	50	3530841_27_LV1016291820	0.01905085
True	True	is_PNP	fold	50	3150661_27_LV1016291825	0.015705965
True	True	is_PNP	fold	50	3880724_27_LV1016291829	0.569991
True	True	is_PNP	fold	50	3651570_27_LV1016291830	0.0058156406
True	True	is_PNP	fold	50	3145775_27_LV1016291836	0.02041732
True	True	is_PNP	fold	50	3261063_27_LV1016291834	0.01867599
True	True	is_PNP	fold	50	3444071_27_LV1016291854	0.015621922
True	True	is_PNP	fold	50	3729283_27_LV1016291813	0.1517938
True	True	is_PNP	fold	50	3603461_27_LV1016291879	0.020524688
True	True	is_PNP	fold	50	3600447_27_LV1016291835	0.10575894
True	True	is_PNP	fold	50	3597611_27_LV1016291841	0.40995768
True	True	is_PNP	fold	50	3381565_27_LV1016291840	0.08769856
True	True	is_PNP	fold	50	3572766_27_LV1016291851	0.03144351
True	True	is_PNP	fold	50	3694611_27_LV1016291867	0.10192481
True	True	is_PNP	fold	50	3113250_27_LV1016291839	0.9684595
True	True	is_PNP	fold	50	3602993_27_LV1016291837	0.6039416
True	True	is_PNP	fold	50	3310190_27_LV1016291838	0.2685789
True	True	is_PNP	fold	50	3898139_27_LV1016291855	0.5733867
True	True	is_PNP	fold	50	3353640_27_LV1016291852	0.8061143
True	True	is_PNP	fold	50	3066856_27_LV1016291856	0.53032905
True	True	is_PNP	fold	50	3592212_27_LV1016291875	0.98324263
True	True	is_PNP	fold	50	3963110_27_LV1016291861	0.13835426
True	True	is_PNP	fold	50	3840348_27_LV1016291846	0.078708395
True	True	is_PNP	fold	50	3211050_27_LV1016291847	0.6834483
True	True	is_PNP	fold	95	3929530_26_LV1016291803	0.029858856
True	True	is_PNP	fold	95	3866445_26_LV1016291800	0.95135975
True	True	is_PNP	fold	95	3029466_26_LV1016291802	0.9973465
True	True	is_PNP	fold	95	3751142_26_LV1016291817	0.97053236
True	True	is_PNP	fold	95	3221844_26_LV1016291822	0.7389284
True	True	is_PNP	fold	95	3001293_26_LV1016291824	0.24771939
True	True	is_PNP	fold	95	3467351_26_LV1016291819	0.55072004
True	True	is_PNP	fold	95	3895318_26_LV1016291821	0.4964554
True	True	is_PNP	fold	95	3817658_26_LV1016291818	0.91882646
True	True	is_PNP	fold	95	3279658_26_LV1016291823	0.5587093
True	True	is_PNP	fold	95	3731349_26_LV1016291862	0.9956306
True	True	is_PNP	fold	95	3173232_26_LV1016291827	0.84778106
True	True	is_PNP	fold	95	3626452_26_LV1016291831	0.8180404
True	True	is_PNP	fold	95	3911229_26_LV1016291832	0.9934488
True	True	is_PNP	fold	95	3810520_26_LV1016291850	0.47102422
True	True	is_PNP	fold	95	3344673_26_LV1016291853	0.90806025
True	True	is_PNP	fold	95	3029477_26_LV1016291863	0.9049497
True	True	is_PNP	fold	95	3566058_26_LV1016291857	0.3724578
True	True	is_PNP	fold	95	3468019_26_LV1016291849	0.96188504
True	True	is_PNP	fold	95	3542565_26_LV1016291860	0.7603351
True	True	is_PNP	fold	95	3154921_26_LV1016291859	0.9490577
True	True	is_PNP	fold	95	3142251_26_LV1016291872	0.9326577
True	True	is_PNP	fold	95	3934056_26_LV1016291876	0.12362862
True	True	is_PNP	fold	95	3434202_26_LV1016291865	0.29108232
True	True	is_PNP	fold	95	3421233_26_LV1016291864	0.8989554
True	True	is_PNP	fold	95	3396374_26_LV1016291869	0.9859097
True	True	is_PNP	fold	95	3685826_26_LV1016291870	0.5715105
True	True	is_PNP	fold	95	3853102_26_LV1016291826	0.97264624
True	True	is_PNP	fold	95	3888646_26_LV1016291866	0.46182358
True	True	is_PNP	fold	95	3567511_26_LV1016291871	0.709328
True	True	is_PNP	fold	95	3303055_26_LV1016291877	0.24956131
True	True	is_PNP	fold	95	3301842_26_LV1016291873	0.9872186
True	True	is_PNP	fold	95	3640399_26_LV1016291874	0.9928323
True	True	is_PNP	fold	95	3654028_26_LV1016291878	0.056682922
True	True	is_PNP	fold	95	3035114_26_LV1016291842	0.8868167
True	True	is_PNP	fold	95	3644897_26_LV1016291843	0.64221513
True	True	is_PNP	fold	95	3681993_26_LV1016291845	0.9864698
True	True	is_PNP	fold	95	3982030_26_LV1016291848	0.97509354
True	True	is_PNP	fold	95	3603443_26_LV1016291828	0.8567022
True	True	is_PNP	fold	95	3042068_26_LV1016291868	0.036528017
True	True	is_PNP	fold	95	3669121_27_LV1016291804	0.9748464
True	True	is_PNP	fold	95	3508246_27_LV1016291801	0.83805716
True	True	is_PNP	fold	95	3699400_27_LV1016291815	0.24256697
True	True	is_PNP	fold	95	3933595_27_LV1016291805	0.007836672
True	True	is_PNP	fold	95	3063398_27_LV1016291807	0.101578325
True	True	is_PNP	fold	95	3476548_27_LV1016291806	0.66241753
True	True	is_PNP	fold	95	3161922_27_LV1016291808	0.034544572
True	True	is_PNP	fold	95	3763424_27_LV1016291812	0.100011624
True	True	is_PNP	fold	95	3902406_27_LV1016291810	0.008438111
True	True	is_PNP	fold	95	3431423_27_LV1016291809	0.5555155
True	True	is_PNP	fold	95	3278587_27_LV1016291811	0.09032122
True	True	is_PNP	fold	95	3820503_27_LV1016291814	0.010682328
True	True	is_PNP	fold	95	3737625_27_LV1016291816	0.037225652
True	True	is_PNP	fold	95	3490517_27_LV1016291833	0.20954409
True	True	is_PNP	fold	95	3167312_27_LV1016291858	0.6921876
True	True	is_PNP	fold	95	3482355_27_LV1016291844	0.8631369
True	True	is_PNP	fold	95	3530841_27_LV1016291820	0.033184275
True	True	is_PNP	fold	95	3150661_27_LV1016291825	0.024715189
True	True	is_PNP	fold	95	3880724_27_LV1016291829	0.6161241
True	True	is_PNP	fold	95	3651570_27_LV1016291830	0.0023966965
True	True	is_PNP	fold	95	3145775_27_LV1016291836	0.034996472
True	True	is_PNP	fold	95	3261063_27_LV1016291834	0.02893835
True	True	is_PNP	fold	95	3444071_27_LV1016291854	0.009765294
True	True	is_PNP	fold	95	3729283_27_LV1016291813	0.03128364
True	True	is_PNP	fold	95	3603461_27_LV1016291879	0.03705725
True	True	is_PNP	fold	95	3600447_27_LV1016291835	0.19364199
True	True	is_PNP	fold	95	3597611_27_LV1016291841	0.93572176
True	True	is_PNP	fold	95	3381565_27_LV1016291840	0.06261554
True	True	is_PNP	fold	95	3572766_27_LV1016291851	0.048433058
True	True	is_PNP	fold	95	3694611_27_LV1016291867	0.020958126
True	True	is_PNP	fold	95	3113250_27_LV1016291839	0.94196105
True	True	is_PNP	fold	95	3602993_27_LV1016291837	0.4482003
True	True	is_PNP	fold	95	3310190_27_LV1016291838	0.5983287
True	True	is_PNP	fold	95	3898139_27_LV1016291855	0.27929655
True	True	is_PNP	fold	95	3353640_27_LV1016291852	0.8989374
True	True	is_PNP	fold	95	3066856_27_LV1016291856	0.33364967
True	True	is_PNP	fold	95	3592212_27_LV1016291875	0.9771334
True	True	is_PNP	fold	95	3963110_27_LV1016291861	0.2393808
True	True	is_PNP	fold	95	3840348_27_LV1016291846	0.082220316
True	True	is_PNP	fold	95	3211050_27_LV1016291847	0.8533779
True	True	is_PNP	fold	100	3929530_26_LV1016291803	0.9957343
True	True	is_PNP	fold	100	3866445_26_LV1016291800	0.032685056
True	True	is_PNP	fold	100	3029466_26_LV1016291802	0.9962004
True	True	is_PNP	fold	100	3751142_26_LV1016291817	0.9848171
True	True	is_PNP	fold	100	3221844_26_LV1016291822	0.47639677
True	True	is_PNP	fold	100	3001293_26_LV1016291824	0.52676857
True	True	is_PNP	fold	100	3467351_26_LV1016291819	0.21513483
True	True	is_PNP	fold	100	3895318_26_LV1016291821	0.10910506
True	True	is_PNP	fold	100	3817658_26_LV1016291818	0.9687048
True	True	is_PNP	fold	100	3279658_26_LV1016291823	0.64188236
True	True	is_PNP	fold	100	3731349_26_LV1016291862	0.8828216
True	True	is_PNP	fold	100	3173232_26_LV1016291827	0.252944
True	True	is_PNP	fold	100	3626452_26_LV1016291831	0.9793571
True	True	is_PNP	fold	100	3911229_26_LV1016291832	0.9727454
True	True	is_PNP	fold	100	3810520_26_LV1016291850	0.9331455
True	True	is_PNP	fold	100	3344673_26_LV1016291853	0.051493756
True	True	is_PNP	fold	100	3029477_26_LV1016291863	0.9420236
True	True	is_PNP	fold	100	3566058_26_LV1016291857	0.71721095
True	True	is_PNP	fold	100	3468019_26_LV1016291849	0.35463786
True	True	is_PNP	fold	100	3542565_26_LV1016291860	0.96677846
True	True	is_PNP	fold	100	3154921_26_LV1016291859	0.87965864
True	True	is_PNP	fold	100	3142251_26_LV1016291872	0.8390004
True	True	is_PNP	fold	100	3934056_26_LV1016291876	0.6877746
True	True	is_PNP	fold	100	3434202_26_LV1016291865	0.5425231
True	True	is_PNP	fold	100	3421233_26_LV1016291864	0.9894617
True	True	is_PNP	fold	100	3396374_26_LV1016291869	0.33248347
True	True	is_PNP	fold	100	3685826_26_LV1016291870	0.60828763
True	True	is_PNP	fold	100	3853102_26_LV1016291826	0.89377916
True	True	is_PNP	fold	100	3888646_26_LV1016291866	0.68000233
True	True	is_PNP	fold	100	3567511_26_LV1016291871	0.7578096
True	True	is_PNP	fold	100	3303055_26_LV1016291877	0.28628558
True	True	is_PNP	fold	100	3301842_26_LV1016291873	0.9005228
True	True	is_PNP	fold	100	3640399_26_LV1016291874	0.5483282
True	True	is_PNP	fold	100	3654028_26_LV1016291878	0.06359214
True	True	is_PNP	fold	100	3035114_26_LV1016291842	0.23290518
True	True	is_PNP	fold	100	3644897_26_LV1016291843	0.4369274
True	True	is_PNP	fold	100	3681993_26_LV1016291845	0.99246216
True	True	is_PNP	fold	100	3982030_26_LV1016291848	0.122267775
True	True	is_PNP	fold	100	3603443_26_LV1016291828	0.9870303
True	True	is_PNP	fold	100	3042068_26_LV1016291868	0.078095295
True	True	is_PNP	fold	100	3669121_27_LV1016291804	0.974171
True	True	is_PNP	fold	100	3508246_27_LV1016291801	0.9861622
True	True	is_PNP	fold	100	3699400_27_LV1016291815	0.03498735
True	True	is_PNP	fold	100	3933595_27_LV1016291805	0.007778729
True	True	is_PNP	fold	100	3063398_27_LV1016291807	0.006674053
True	True	is_PNP	fold	100	3476548_27_LV1016291806	0.54492515
True	True	is_PNP	fold	100	3161922_27_LV1016291808	0.03857676
True	True	is_PNP	fold	100	3763424_27_LV1016291812	0.007310158
True	True	is_PNP	fold	100	3902406_27_LV1016291810	0.010731852
True	True	is_PNP	fold	100	3431423_27_LV1016291809	0.013173636
True	True	is_PNP	fold	100	3278587_27_LV1016291811	0.033556383
True	True	is_PNP	fold	100	3820503_27_LV1016291814	0.11144697
True	True	is_PNP	fold	100	3737625_27_LV1016291816	0.0143067725
True	True	is_PNP	fold	100	3490517_27_LV1016291833	0.5843383
True	True	is_PNP	fold	100	3167312_27_LV1016291858	0.9797403
True	True	is_PNP	fold	100	3482355_27_LV1016291844	0.95259035
True	True	is_PNP	fold	100	3530841_27_LV1016291820	0.08290597
True	True	is_PNP	fold	100	3150661_27_LV1016291825	0.07548327
True	True	is_PNP	fold	100	3880724_27_LV1016291829	0.03254547
True	True	is_PNP	fold	100	3651570_27_LV1016291830	0.0022090918
True	True	is_PNP	fold	100	3145775_27_LV1016291836	0.27585852
True	True	is_PNP	fold	100	3261063_27_LV1016291834	0.22442918
True	True	is_PNP	fold	100	3444071_27_LV1016291854	0.0064248964
True	True	is_PNP	fold	100	3729283_27_LV1016291813	0.25640887
True	True	is_PNP	fold	100	3603461_27_LV1016291879	0.10079302
True	True	is_PNP	fold	100	3600447_27_LV1016291835	0.024396457
True	True	is_PNP	fold	100	3597611_27_LV1016291841	0.05188262
True	True	is_PNP	fold	100	3381565_27_LV1016291840	0.22168025
True	True	is_PNP	fold	100	3572766_27_LV1016291851	0.040043555
True	True	is_PNP	fold	100	3694611_27_LV1016291867	0.14411275
True	True	is_PNP	fold	100	3113250_27_LV1016291839	0.9881124
True	True	is_PNP	fold	100	3602993_27_LV1016291837	0.70697254
True	True	is_PNP	fold	100	3310190_27_LV1016291838	0.67582864
True	True	is_PNP	fold	100	3898139_27_LV1016291855	0.8265481
True	True	is_PNP	fold	100	3353640_27_LV1016291852	0.95644414
True	True	is_PNP	fold	100	3066856_27_LV1016291856	0.98902506
True	True	is_PNP	fold	100	3592212_27_LV1016291875	0.88321394
True	True	is_PNP	fold	100	3963110_27_LV1016291861	0.98587996
True	True	is_PNP	fold	100	3840348_27_LV1016291846	0.21562617
True	True	is_PNP	fold	100	3211050_27_LV1016291847	0.97638685
True	True	is_PNP	exist	0	3929530_26_LV1016291803	0.10257424
True	True	is_PNP	exist	0	3866445_26_LV1016291800	0.883869
True	True	is_PNP	exist	0	3029466_26_LV1016291802	0.99756026
True	True	is_PNP	exist	0	3751142_26_LV1016291817	0.97271955
True	True	is_PNP	exist	0	3221844_26_LV1016291822	0.8595209
True	True	is_PNP	exist	0	3001293_26_LV1016291824	0.040438045
True	True	is_PNP	exist	0	3467351_26_LV1016291819	0.86950207
True	True	is_PNP	exist	0	3895318_26_LV1016291821	0.18486059
True	True	is_PNP	exist	0	3817658_26_LV1016291818	0.77156043
True	True	is_PNP	exist	0	3279658_26_LV1016291823	0.8941449
True	True	is_PNP	exist	0	3731349_26_LV1016291862	0.99748397
True	True	is_PNP	exist	0	3173232_26_LV1016291827	0.9340887
True	True	is_PNP	exist	0	3626452_26_LV1016291831	0.0805953
True	True	is_PNP	exist	0	3911229_26_LV1016291832	0.99710673
True	True	is_PNP	exist	0	3810520_26_LV1016291850	0.7737452
True	True	is_PNP	exist	0	3344673_26_LV1016291853	0.8123485
True	True	is_PNP	exist	0	3029477_26_LV1016291863	0.7832058
True	True	is_PNP	exist	0	3566058_26_LV1016291857	0.62733656
True	True	is_PNP	exist	0	3468019_26_LV1016291849	0.98013556
True	True	is_PNP	exist	0	3542565_26_LV1016291860	0.964184
True	True	is_PNP	exist	0	3154921_26_LV1016291859	0.99023354
True	True	is_PNP	exist	0	3142251_26_LV1016291872	0.76928294
True	True	is_PNP	exist	0	3934056_26_LV1016291876	0.04393419
True	True	is_PNP	exist	0	3434202_26_LV1016291865	0.47228
True	True	is_PNP	exist	0	3421233_26_LV1016291864	0.99287534
True	True	is_PNP	exist	0	3396374_26_LV1016291869	0.99604416
True	True	is_PNP	exist	0	3685826_26_LV1016291870	0.9532949
True	True	is_PNP	exist	0	3853102_26_LV1016291826	0.9025047
True	True	is_PNP	exist	0	3888646_26_LV1016291866	0.84260726
True	True	is_PNP	exist	0	3567511_26_LV1016291871	0.8352289
True	True	is_PNP	exist	0	3303055_26_LV1016291877	0.15435255
True	True	is_PNP	exist	0	3301842_26_LV1016291873	0.98704785
True	True	is_PNP	exist	0	3640399_26_LV1016291874	0.99624443
True	True	is_PNP	exist	0	3654028_26_LV1016291878	0.7107787
True	True	is_PNP	exist	0	3035114_26_LV1016291842	0.9390268
True	True	is_PNP	exist	0	3644897_26_LV1016291843	0.53524697
True	True	is_PNP	exist	0	3681993_26_LV1016291845	0.98846996
True	True	is_PNP	exist	0	3982030_26_LV1016291848	0.98007774
True	True	is_PNP	exist	0	3603443_26_LV1016291828	0.85650474
True	True	is_PNP	exist	0	3042068_26_LV1016291868	0.02690203
True	True	is_PNP	exist	0	3669121_27_LV1016291804	0.8679428
True	True	is_PNP	exist	0	3508246_27_LV1016291801	0.9038704
True	True	is_PNP	exist	0	3699400_27_LV1016291815	0.06680931
True	True	is_PNP	exist	0	3933595_27_LV1016291805	0.04224754
True	True	is_PNP	exist	0	3063398_27_LV1016291807	0.106030926
True	True	is_PNP	exist	0	3476548_27_LV1016291806	0.9262196
True	True	is_PNP	exist	0	3161922_27_LV1016291808	0.12043724
True	True	is_PNP	exist	0	3763424_27_LV1016291812	0.15160815
True	True	is_PNP	exist	0	3902406_27_LV1016291810	0.021617204
True	True	is_PNP	exist	0	3431423_27_LV1016291809	0.116887964
True	True	is_PNP	exist	0	3278587_27_LV1016291811	0.18038115
True	True	is_PNP	exist	0	3820503_27_LV1016291814	0.0022388422
True	True	is_PNP	exist	0	3737625_27_LV1016291816	0.04008222
True	True	is_PNP	exist	0	3490517_27_LV1016291833	0.3028174
True	True	is_PNP	exist	0	3167312_27_LV1016291858	0.110279605
True	True	is_PNP	exist	0	3482355_27_LV1016291844	0.9339553
True	True	is_PNP	exist	0	3530841_27_LV1016291820	0.011670471
True	True	is_PNP	exist	0	3150661_27_LV1016291825	0.014469555
True	True	is_PNP	exist	0	3880724_27_LV1016291829	0.47787935
True	True	is_PNP	exist	0	3651570_27_LV1016291830	0.005858239
True	True	is_PNP	exist	0	3145775_27_LV1016291836	0.097754
True	True	is_PNP	exist	0	3261063_27_LV1016291834	0.019325312
True	True	is_PNP	exist	0	3444071_27_LV1016291854	0.0025327683
True	True	is_PNP	exist	0	3729283_27_LV1016291813	0.10460697
True	True	is_PNP	exist	0	3603461_27_LV1016291879	0.0065602264
True	True	is_PNP	exist	0	3600447_27_LV1016291835	0.076071426
True	True	is_PNP	exist	0	3597611_27_LV1016291841	0.6176915
True	True	is_PNP	exist	0	3381565_27_LV1016291840	0.34323394
True	True	is_PNP	exist	0	3572766_27_LV1016291851	0.011708924
True	True	is_PNP	exist	0	3694611_27_LV1016291867	0.015255275
True	True	is_PNP	exist	0	3113250_27_LV1016291839	0.93096447
True	True	is_PNP	exist	0	3602993_27_LV1016291837	0.40365112
True	True	is_PNP	exist	0	3310190_27_LV1016291838	0.02111485
True	True	is_PNP	exist	0	3898139_27_LV1016291855	0.95757556
True	True	is_PNP	exist	0	3353640_27_LV1016291852	0.94102454
True	True	is_PNP	exist	0	3066856_27_LV1016291856	0.016316378
True	True	is_PNP	exist	0	3592212_27_LV1016291875	0.97968197
True	True	is_PNP	exist	0	3963110_27_LV1016291861	0.44614872
True	True	is_PNP	exist	0	3840348_27_LV1016291846	0.020910064
True	True	is_PNP	exist	0	3211050_27_LV1016291847	0.42166403
True	True	is_PNP	exist	1	3929530_26_LV1016291803	0.10257424
True	True	is_PNP	exist	1	3866445_26_LV1016291800	0.883869
True	True	is_PNP	exist	1	3029466_26_LV1016291802	0.99756026
True	True	is_PNP	exist	1	3751142_26_LV1016291817	0.97271955
True	True	is_PNP	exist	1	3221844_26_LV1016291822	0.8595209
True	True	is_PNP	exist	1	3001293_26_LV1016291824	0.040438045
True	True	is_PNP	exist	1	3467351_26_LV1016291819	0.86950207
True	True	is_PNP	exist	1	3895318_26_LV1016291821	0.18486059
True	True	is_PNP	exist	1	3817658_26_LV1016291818	0.77156043
True	True	is_PNP	exist	1	3279658_26_LV1016291823	0.8941449
True	True	is_PNP	exist	1	3731349_26_LV1016291862	0.99748397
True	True	is_PNP	exist	1	3173232_26_LV1016291827	0.9340887
True	True	is_PNP	exist	1	3626452_26_LV1016291831	0.0805953
True	True	is_PNP	exist	1	3911229_26_LV1016291832	0.99710673
True	True	is_PNP	exist	1	3810520_26_LV1016291850	0.7737452
True	True	is_PNP	exist	1	3344673_26_LV1016291853	0.8123485
True	True	is_PNP	exist	1	3029477_26_LV1016291863	0.7832058
True	True	is_PNP	exist	1	3566058_26_LV1016291857	0.62733656
True	True	is_PNP	exist	1	3468019_26_LV1016291849	0.98013556
True	True	is_PNP	exist	1	3542565_26_LV1016291860	0.964184
True	True	is_PNP	exist	1	3154921_26_LV1016291859	0.99023354
True	True	is_PNP	exist	1	3142251_26_LV1016291872	0.76928294
True	True	is_PNP	exist	1	3934056_26_LV1016291876	0.04393419
True	True	is_PNP	exist	1	3434202_26_LV1016291865	0.47228
True	True	is_PNP	exist	1	3421233_26_LV1016291864	0.99287534
True	True	is_PNP	exist	1	3396374_26_LV1016291869	0.99604416
True	True	is_PNP	exist	1	3685826_26_LV1016291870	0.9532949
True	True	is_PNP	exist	1	3853102_26_LV1016291826	0.9025047
True	True	is_PNP	exist	1	3888646_26_LV1016291866	0.84260726
True	True	is_PNP	exist	1	3567511_26_LV1016291871	0.8352289
True	True	is_PNP	exist	1	3303055_26_LV1016291877	0.15435255
True	True	is_PNP	exist	1	3301842_26_LV1016291873	0.98704785
True	True	is_PNP	exist	1	3640399_26_LV1016291874	0.99624443
True	True	is_PNP	exist	1	3654028_26_LV1016291878	0.7107787
True	True	is_PNP	exist	1	3035114_26_LV1016291842	0.9390268
True	True	is_PNP	exist	1	3644897_26_LV1016291843	0.53524697
True	True	is_PNP	exist	1	3681993_26_LV1016291845	0.98846996
True	True	is_PNP	exist	1	3982030_26_LV1016291848	0.98007774
True	True	is_PNP	exist	1	3603443_26_LV1016291828	0.85650474
True	True	is_PNP	exist	1	3042068_26_LV1016291868	0.02690203
True	True	is_PNP	exist	1	3669121_27_LV1016291804	0.8679428
True	True	is_PNP	exist	1	3508246_27_LV1016291801	0.9038704
True	True	is_PNP	exist	1	3699400_27_LV1016291815	0.06680931
True	True	is_PNP	exist	1	3933595_27_LV1016291805	0.04224754
True	True	is_PNP	exist	1	3063398_27_LV1016291807	0.106030926
True	True	is_PNP	exist	1	3476548_27_LV1016291806	0.9262196
True	True	is_PNP	exist	1	3161922_27_LV1016291808	0.12043724
True	True	is_PNP	exist	1	3763424_27_LV1016291812	0.15160815
True	True	is_PNP	exist	1	3902406_27_LV1016291810	0.021617204
True	True	is_PNP	exist	1	3431423_27_LV1016291809	0.116887964
True	True	is_PNP	exist	1	3278587_27_LV1016291811	0.18038115
True	True	is_PNP	exist	1	3820503_27_LV1016291814	0.0022388422
True	True	is_PNP	exist	1	3737625_27_LV1016291816	0.04008222
True	True	is_PNP	exist	1	3490517_27_LV1016291833	0.3028174
True	True	is_PNP	exist	1	3167312_27_LV1016291858	0.110279605
True	True	is_PNP	exist	1	3482355_27_LV1016291844	0.9339553
True	True	is_PNP	exist	1	3530841_27_LV1016291820	0.011670471
True	True	is_PNP	exist	1	3150661_27_LV1016291825	0.014469555
True	True	is_PNP	exist	1	3880724_27_LV1016291829	0.47787935
True	True	is_PNP	exist	1	3651570_27_LV1016291830	0.005858239
True	True	is_PNP	exist	1	3145775_27_LV1016291836	0.097754
True	True	is_PNP	exist	1	3261063_27_LV1016291834	0.019325312
True	True	is_PNP	exist	1	3444071_27_LV1016291854	0.0025327683
True	True	is_PNP	exist	1	3729283_27_LV1016291813	0.10460697
True	True	is_PNP	exist	1	3603461_27_LV1016291879	0.0065602264
True	True	is_PNP	exist	1	3600447_27_LV1016291835	0.076071426
True	True	is_PNP	exist	1	3597611_27_LV1016291841	0.6176915
True	True	is_PNP	exist	1	3381565_27_LV1016291840	0.34323394
True	True	is_PNP	exist	1	3572766_27_LV1016291851	0.011708924
True	True	is_PNP	exist	1	3694611_27_LV1016291867	0.015255275
True	True	is_PNP	exist	1	3113250_27_LV1016291839	0.93096447
True	True	is_PNP	exist	1	3602993_27_LV1016291837	0.40365112
True	True	is_PNP	exist	1	3310190_27_LV1016291838	0.02111485
True	True	is_PNP	exist	1	3898139_27_LV1016291855	0.95757556
True	True	is_PNP	exist	1	3353640_27_LV1016291852	0.94102454
True	True	is_PNP	exist	1	3066856_27_LV1016291856	0.016316378
True	True	is_PNP	exist	1	3592212_27_LV1016291875	0.97968197
True	True	is_PNP	exist	1	3963110_27_LV1016291861	0.44614872
True	True	is_PNP	exist	1	3840348_27_LV1016291846	0.020910064
True	True	is_PNP	exist	1	3211050_27_LV1016291847	0.42166403
True	True	is_PNP	exist	5	3929530_26_LV1016291803	0.10257424
True	True	is_PNP	exist	5	3866445_26_LV1016291800	0.883869
True	True	is_PNP	exist	5	3029466_26_LV1016291802	0.99756026
True	True	is_PNP	exist	5	3751142_26_LV1016291817	0.97271955
True	True	is_PNP	exist	5	3221844_26_LV1016291822	0.8595209
True	True	is_PNP	exist	5	3001293_26_LV1016291824	0.040438045
True	True	is_PNP	exist	5	3467351_26_LV1016291819	0.86950207
True	True	is_PNP	exist	5	3895318_26_LV1016291821	0.18486059
True	True	is_PNP	exist	5	3817658_26_LV1016291818	0.77156043
True	True	is_PNP	exist	5	3279658_26_LV1016291823	0.8941449
True	True	is_PNP	exist	5	3731349_26_LV1016291862	0.99748397
True	True	is_PNP	exist	5	3173232_26_LV1016291827	0.9340887
True	True	is_PNP	exist	5	3626452_26_LV1016291831	0.0805953
True	True	is_PNP	exist	5	3911229_26_LV1016291832	0.99710673
True	True	is_PNP	exist	5	3810520_26_LV1016291850	0.7737452
True	True	is_PNP	exist	5	3344673_26_LV1016291853	0.8123485
True	True	is_PNP	exist	5	3029477_26_LV1016291863	0.7832058
True	True	is_PNP	exist	5	3566058_26_LV1016291857	0.62733656
True	True	is_PNP	exist	5	3468019_26_LV1016291849	0.98013556
True	True	is_PNP	exist	5	3542565_26_LV1016291860	0.964184
True	True	is_PNP	exist	5	3154921_26_LV1016291859	0.99023354
True	True	is_PNP	exist	5	3142251_26_LV1016291872	0.76928294
True	True	is_PNP	exist	5	3934056_26_LV1016291876	0.04393419
True	True	is_PNP	exist	5	3434202_26_LV1016291865	0.47228
True	True	is_PNP	exist	5	3421233_26_LV1016291864	0.99287534
True	True	is_PNP	exist	5	3396374_26_LV1016291869	0.99604416
True	True	is_PNP	exist	5	3685826_26_LV1016291870	0.9532949
True	True	is_PNP	exist	5	3853102_26_LV1016291826	0.9025047
True	True	is_PNP	exist	5	3888646_26_LV1016291866	0.84260726
True	True	is_PNP	exist	5	3567511_26_LV1016291871	0.8352289
True	True	is_PNP	exist	5	3303055_26_LV1016291877	0.15435255
True	True	is_PNP	exist	5	3301842_26_LV1016291873	0.98704785
True	True	is_PNP	exist	5	3640399_26_LV1016291874	0.99624443
True	True	is_PNP	exist	5	3654028_26_LV1016291878	0.7107787
True	True	is_PNP	exist	5	3035114_26_LV1016291842	0.9390268
True	True	is_PNP	exist	5	3644897_26_LV1016291843	0.53524697
True	True	is_PNP	exist	5	3681993_26_LV1016291845	0.98846996
True	True	is_PNP	exist	5	3982030_26_LV1016291848	0.98007774
True	True	is_PNP	exist	5	3603443_26_LV1016291828	0.85650474
True	True	is_PNP	exist	5	3042068_26_LV1016291868	0.02690203
True	True	is_PNP	exist	5	3669121_27_LV1016291804	0.8679428
True	True	is_PNP	exist	5	3508246_27_LV1016291801	0.9038704
True	True	is_PNP	exist	5	3699400_27_LV1016291815	0.06680931
True	True	is_PNP	exist	5	3933595_27_LV1016291805	0.04224754
True	True	is_PNP	exist	5	3063398_27_LV1016291807	0.106030926
True	True	is_PNP	exist	5	3476548_27_LV1016291806	0.9262196
True	True	is_PNP	exist	5	3161922_27_LV1016291808	0.12043724
True	True	is_PNP	exist	5	3763424_27_LV1016291812	0.15160815
True	True	is_PNP	exist	5	3902406_27_LV1016291810	0.021617204
True	True	is_PNP	exist	5	3431423_27_LV1016291809	0.116887964
True	True	is_PNP	exist	5	3278587_27_LV1016291811	0.18038115
True	True	is_PNP	exist	5	3820503_27_LV1016291814	0.0022388422
True	True	is_PNP	exist	5	3737625_27_LV1016291816	0.04008222
True	True	is_PNP	exist	5	3490517_27_LV1016291833	0.3028174
True	True	is_PNP	exist	5	3167312_27_LV1016291858	0.110279605
True	True	is_PNP	exist	5	3482355_27_LV1016291844	0.9339553
True	True	is_PNP	exist	5	3530841_27_LV1016291820	0.011670471
True	True	is_PNP	exist	5	3150661_27_LV1016291825	0.014469555
True	True	is_PNP	exist	5	3880724_27_LV1016291829	0.47787935
True	True	is_PNP	exist	5	3651570_27_LV1016291830	0.005858239
True	True	is_PNP	exist	5	3145775_27_LV1016291836	0.097754
True	True	is_PNP	exist	5	3261063_27_LV1016291834	0.019325312
True	True	is_PNP	exist	5	3444071_27_LV1016291854	0.0025327683
True	True	is_PNP	exist	5	3729283_27_LV1016291813	0.10460697
True	True	is_PNP	exist	5	3603461_27_LV1016291879	0.0065602264
True	True	is_PNP	exist	5	3600447_27_LV1016291835	0.076071426
True	True	is_PNP	exist	5	3597611_27_LV1016291841	0.6176915
True	True	is_PNP	exist	5	3381565_27_LV1016291840	0.34323394
True	True	is_PNP	exist	5	3572766_27_LV1016291851	0.011708924
True	True	is_PNP	exist	5	3694611_27_LV1016291867	0.015255275
True	True	is_PNP	exist	5	3113250_27_LV1016291839	0.93096447
True	True	is_PNP	exist	5	3602993_27_LV1016291837	0.40365112
True	True	is_PNP	exist	5	3310190_27_LV1016291838	0.02111485
True	True	is_PNP	exist	5	3898139_27_LV1016291855	0.95757556
True	True	is_PNP	exist	5	3353640_27_LV1016291852	0.94102454
True	True	is_PNP	exist	5	3066856_27_LV1016291856	0.016316378
True	True	is_PNP	exist	5	3592212_27_LV1016291875	0.97968197
True	True	is_PNP	exist	5	3963110_27_LV1016291861	0.44614872
True	True	is_PNP	exist	5	3840348_27_LV1016291846	0.020910064
True	True	is_PNP	exist	5	3211050_27_LV1016291847	0.42166403
True	True	is_PNP	exist	10	3929530_26_LV1016291803	0.10257424
True	True	is_PNP	exist	10	3866445_26_LV1016291800	0.883869
True	True	is_PNP	exist	10	3029466_26_LV1016291802	0.99756026
True	True	is_PNP	exist	10	3751142_26_LV1016291817	0.97271955
True	True	is_PNP	exist	10	3221844_26_LV1016291822	0.8595209
True	True	is_PNP	exist	10	3001293_26_LV1016291824	0.040438045
True	True	is_PNP	exist	10	3467351_26_LV1016291819	0.86950207
True	True	is_PNP	exist	10	3895318_26_LV1016291821	0.18486059
True	True	is_PNP	exist	10	3817658_26_LV1016291818	0.77156043
True	True	is_PNP	exist	10	3279658_26_LV1016291823	0.8941449
True	True	is_PNP	exist	10	3731349_26_LV1016291862	0.99748397
True	True	is_PNP	exist	10	3173232_26_LV1016291827	0.9340887
True	True	is_PNP	exist	10	3626452_26_LV1016291831	0.0805953
True	True	is_PNP	exist	10	3911229_26_LV1016291832	0.99710673
True	True	is_PNP	exist	10	3810520_26_LV1016291850	0.7737452
True	True	is_PNP	exist	10	3344673_26_LV1016291853	0.8123485
True	True	is_PNP	exist	10	3029477_26_LV1016291863	0.7832058
True	True	is_PNP	exist	10	3566058_26_LV1016291857	0.62733656
True	True	is_PNP	exist	10	3468019_26_LV1016291849	0.98013556
True	True	is_PNP	exist	10	3542565_26_LV1016291860	0.964184
True	True	is_PNP	exist	10	3154921_26_LV1016291859	0.99023354
True	True	is_PNP	exist	10	3142251_26_LV1016291872	0.76928294
True	True	is_PNP	exist	10	3934056_26_LV1016291876	0.04393419
True	True	is_PNP	exist	10	3434202_26_LV1016291865	0.47228
True	True	is_PNP	exist	10	3421233_26_LV1016291864	0.99287534
True	True	is_PNP	exist	10	3396374_26_LV1016291869	0.99604416
True	True	is_PNP	exist	10	3685826_26_LV1016291870	0.9532949
True	True	is_PNP	exist	10	3853102_26_LV1016291826	0.9025047
True	True	is_PNP	exist	10	3888646_26_LV1016291866	0.84260726
True	True	is_PNP	exist	10	3567511_26_LV1016291871	0.8352289
True	True	is_PNP	exist	10	3303055_26_LV1016291877	0.15435255
True	True	is_PNP	exist	10	3301842_26_LV1016291873	0.98704785
True	True	is_PNP	exist	10	3640399_26_LV1016291874	0.99624443
True	True	is_PNP	exist	10	3654028_26_LV1016291878	0.7107787
True	True	is_PNP	exist	10	3035114_26_LV1016291842	0.9390268
True	True	is_PNP	exist	10	3644897_26_LV1016291843	0.53524697
True	True	is_PNP	exist	10	3681993_26_LV1016291845	0.98846996
True	True	is_PNP	exist	10	3982030_26_LV1016291848	0.98007774
True	True	is_PNP	exist	10	3603443_26_LV1016291828	0.85650474
True	True	is_PNP	exist	10	3042068_26_LV1016291868	0.02690203
True	True	is_PNP	exist	10	3669121_27_LV1016291804	0.8679428
True	True	is_PNP	exist	10	3508246_27_LV1016291801	0.9038704
True	True	is_PNP	exist	10	3699400_27_LV1016291815	0.06680931
True	True	is_PNP	exist	10	3933595_27_LV1016291805	0.04224754
True	True	is_PNP	exist	10	3063398_27_LV1016291807	0.106030926
True	True	is_PNP	exist	10	3476548_27_LV1016291806	0.9262196
True	True	is_PNP	exist	10	3161922_27_LV1016291808	0.12043724
True	True	is_PNP	exist	10	3763424_27_LV1016291812	0.15160815
True	True	is_PNP	exist	10	3902406_27_LV1016291810	0.021617204
True	True	is_PNP	exist	10	3431423_27_LV1016291809	0.116887964
True	True	is_PNP	exist	10	3278587_27_LV1016291811	0.18038115
True	True	is_PNP	exist	10	3820503_27_LV1016291814	0.0022388422
True	True	is_PNP	exist	10	3737625_27_LV1016291816	0.04008222
True	True	is_PNP	exist	10	3490517_27_LV1016291833	0.3028174
True	True	is_PNP	exist	10	3167312_27_LV1016291858	0.110279605
True	True	is_PNP	exist	10	3482355_27_LV1016291844	0.9339553
True	True	is_PNP	exist	10	3530841_27_LV1016291820	0.011670471
True	True	is_PNP	exist	10	3150661_27_LV1016291825	0.014469555
True	True	is_PNP	exist	10	3880724_27_LV1016291829	0.47787935
True	True	is_PNP	exist	10	3651570_27_LV1016291830	0.005858239
True	True	is_PNP	exist	10	3145775_27_LV1016291836	0.097754
True	True	is_PNP	exist	10	3261063_27_LV1016291834	0.019325312
True	True	is_PNP	exist	10	3444071_27_LV1016291854	0.0025327683
True	True	is_PNP	exist	10	3729283_27_LV1016291813	0.10460697
True	True	is_PNP	exist	10	3603461_27_LV1016291879	0.0065602264
True	True	is_PNP	exist	10	3600447_27_LV1016291835	0.076071426
True	True	is_PNP	exist	10	3597611_27_LV1016291841	0.6176915
True	True	is_PNP	exist	10	3381565_27_LV1016291840	0.34323394
True	True	is_PNP	exist	10	3572766_27_LV1016291851	0.011708924
True	True	is_PNP	exist	10	3694611_27_LV1016291867	0.015255275
True	True	is_PNP	exist	10	3113250_27_LV1016291839	0.93096447
True	True	is_PNP	exist	10	3602993_27_LV1016291837	0.40365112
True	True	is_PNP	exist	10	3310190_27_LV1016291838	0.02111485
True	True	is_PNP	exist	10	3898139_27_LV1016291855	0.95757556
True	True	is_PNP	exist	10	3353640_27_LV1016291852	0.94102454
True	True	is_PNP	exist	10	3066856_27_LV1016291856	0.016316378
True	True	is_PNP	exist	10	3592212_27_LV1016291875	0.97968197
True	True	is_PNP	exist	10	3963110_27_LV1016291861	0.44614872
True	True	is_PNP	exist	10	3840348_27_LV1016291846	0.020910064
True	True	is_PNP	exist	10	3211050_27_LV1016291847	0.42166403
True	True	is_PNP	exist	20	3929530_26_LV1016291803	0.10257424
True	True	is_PNP	exist	20	3866445_26_LV1016291800	0.883869
True	True	is_PNP	exist	20	3029466_26_LV1016291802	0.99756026
True	True	is_PNP	exist	20	3751142_26_LV1016291817	0.97271955
True	True	is_PNP	exist	20	3221844_26_LV1016291822	0.8595209
True	True	is_PNP	exist	20	3001293_26_LV1016291824	0.040438045
True	True	is_PNP	exist	20	3467351_26_LV1016291819	0.86950207
True	True	is_PNP	exist	20	3895318_26_LV1016291821	0.18486059
True	True	is_PNP	exist	20	3817658_26_LV1016291818	0.77156043
True	True	is_PNP	exist	20	3279658_26_LV1016291823	0.8941449
True	True	is_PNP	exist	20	3731349_26_LV1016291862	0.99748397
True	True	is_PNP	exist	20	3173232_26_LV1016291827	0.9340887
True	True	is_PNP	exist	20	3626452_26_LV1016291831	0.0805953
True	True	is_PNP	exist	20	3911229_26_LV1016291832	0.99710673
True	True	is_PNP	exist	20	3810520_26_LV1016291850	0.7737452
True	True	is_PNP	exist	20	3344673_26_LV1016291853	0.8123485
True	True	is_PNP	exist	20	3029477_26_LV1016291863	0.7832058
True	True	is_PNP	exist	20	3566058_26_LV1016291857	0.62733656
True	True	is_PNP	exist	20	3468019_26_LV1016291849	0.98013556
True	True	is_PNP	exist	20	3542565_26_LV1016291860	0.964184
True	True	is_PNP	exist	20	3154921_26_LV1016291859	0.99023354
True	True	is_PNP	exist	20	3142251_26_LV1016291872	0.76928294
True	True	is_PNP	exist	20	3934056_26_LV1016291876	0.04393419
True	True	is_PNP	exist	20	3434202_26_LV1016291865	0.47228
True	True	is_PNP	exist	20	3421233_26_LV1016291864	0.99287534
True	True	is_PNP	exist	20	3396374_26_LV1016291869	0.99604416
True	True	is_PNP	exist	20	3685826_26_LV1016291870	0.9532949
True	True	is_PNP	exist	20	3853102_26_LV1016291826	0.9025047
True	True	is_PNP	exist	20	3888646_26_LV1016291866	0.84260726
True	True	is_PNP	exist	20	3567511_26_LV1016291871	0.8352289
True	True	is_PNP	exist	20	3303055_26_LV1016291877	0.15435255
True	True	is_PNP	exist	20	3301842_26_LV1016291873	0.98704785
True	True	is_PNP	exist	20	3640399_26_LV1016291874	0.99624443
True	True	is_PNP	exist	20	3654028_26_LV1016291878	0.7107787
True	True	is_PNP	exist	20	3035114_26_LV1016291842	0.9390268
True	True	is_PNP	exist	20	3644897_26_LV1016291843	0.53524697
True	True	is_PNP	exist	20	3681993_26_LV1016291845	0.98846996
True	True	is_PNP	exist	20	3982030_26_LV1016291848	0.98007774
True	True	is_PNP	exist	20	3603443_26_LV1016291828	0.85650474
True	True	is_PNP	exist	20	3042068_26_LV1016291868	0.02690203
True	True	is_PNP	exist	20	3669121_27_LV1016291804	0.8679428
True	True	is_PNP	exist	20	3508246_27_LV1016291801	0.9038704
True	True	is_PNP	exist	20	3699400_27_LV1016291815	0.06680931
True	True	is_PNP	exist	20	3933595_27_LV1016291805	0.04224754
True	True	is_PNP	exist	20	3063398_27_LV1016291807	0.106030926
True	True	is_PNP	exist	20	3476548_27_LV1016291806	0.9262196
True	True	is_PNP	exist	20	3161922_27_LV1016291808	0.12043724
True	True	is_PNP	exist	20	3763424_27_LV1016291812	0.15160815
True	True	is_PNP	exist	20	3902406_27_LV1016291810	0.021617204
True	True	is_PNP	exist	20	3431423_27_LV1016291809	0.116887964
True	True	is_PNP	exist	20	3278587_27_LV1016291811	0.18038115
True	True	is_PNP	exist	20	3820503_27_LV1016291814	0.0022388422
True	True	is_PNP	exist	20	3737625_27_LV1016291816	0.04008222
True	True	is_PNP	exist	20	3490517_27_LV1016291833	0.3028174
True	True	is_PNP	exist	20	3167312_27_LV1016291858	0.110279605
True	True	is_PNP	exist	20	3482355_27_LV1016291844	0.9339553
True	True	is_PNP	exist	20	3530841_27_LV1016291820	0.011670471
True	True	is_PNP	exist	20	3150661_27_LV1016291825	0.014469555
True	True	is_PNP	exist	20	3880724_27_LV1016291829	0.47787935
True	True	is_PNP	exist	20	3651570_27_LV1016291830	0.005858239
True	True	is_PNP	exist	20	3145775_27_LV1016291836	0.097754
True	True	is_PNP	exist	20	3261063_27_LV1016291834	0.019325312
True	True	is_PNP	exist	20	3444071_27_LV1016291854	0.0025327683
True	True	is_PNP	exist	20	3729283_27_LV1016291813	0.10460697
True	True	is_PNP	exist	20	3603461_27_LV1016291879	0.0065602264
True	True	is_PNP	exist	20	3600447_27_LV1016291835	0.076071426
True	True	is_PNP	exist	20	3597611_27_LV1016291841	0.6176915
True	True	is_PNP	exist	20	3381565_27_LV1016291840	0.34323394
True	True	is_PNP	exist	20	3572766_27_LV1016291851	0.011708924
True	True	is_PNP	exist	20	3694611_27_LV1016291867	0.015255275
True	True	is_PNP	exist	20	3113250_27_LV1016291839	0.93096447
True	True	is_PNP	exist	20	3602993_27_LV1016291837	0.40365112
True	True	is_PNP	exist	20	3310190_27_LV1016291838	0.02111485
True	True	is_PNP	exist	20	3898139_27_LV1016291855	0.95757556
True	True	is_PNP	exist	20	3353640_27_LV1016291852	0.94102454
True	True	is_PNP	exist	20	3066856_27_LV1016291856	0.016316378
True	True	is_PNP	exist	20	3592212_27_LV1016291875	0.97968197
True	True	is_PNP	exist	20	3963110_27_LV1016291861	0.44614872
True	True	is_PNP	exist	20	3840348_27_LV1016291846	0.020910064
True	True	is_PNP	exist	20	3211050_27_LV1016291847	0.42166403
True	True	is_PNP	exist	50	3929530_26_LV1016291803	0.10257424
True	True	is_PNP	exist	50	3866445_26_LV1016291800	0.883869
True	True	is_PNP	exist	50	3029466_26_LV1016291802	0.99756026
True	True	is_PNP	exist	50	3751142_26_LV1016291817	0.97271955
True	True	is_PNP	exist	50	3221844_26_LV1016291822	0.8595209
True	True	is_PNP	exist	50	3001293_26_LV1016291824	0.040438045
True	True	is_PNP	exist	50	3467351_26_LV1016291819	0.86950207
True	True	is_PNP	exist	50	3895318_26_LV1016291821	0.18486059
True	True	is_PNP	exist	50	3817658_26_LV1016291818	0.77156043
True	True	is_PNP	exist	50	3279658_26_LV1016291823	0.8941449
True	True	is_PNP	exist	50	3731349_26_LV1016291862	0.99748397
True	True	is_PNP	exist	50	3173232_26_LV1016291827	0.9340887
True	True	is_PNP	exist	50	3626452_26_LV1016291831	0.0805953
True	True	is_PNP	exist	50	3911229_26_LV1016291832	0.99710673
True	True	is_PNP	exist	50	3810520_26_LV1016291850	0.7737452
True	True	is_PNP	exist	50	3344673_26_LV1016291853	0.8123485
True	True	is_PNP	exist	50	3029477_26_LV1016291863	0.7832058
True	True	is_PNP	exist	50	3566058_26_LV1016291857	0.62733656
True	True	is_PNP	exist	50	3468019_26_LV1016291849	0.98013556
True	True	is_PNP	exist	50	3542565_26_LV1016291860	0.964184
True	True	is_PNP	exist	50	3154921_26_LV1016291859	0.99023354
True	True	is_PNP	exist	50	3142251_26_LV1016291872	0.76928294
True	True	is_PNP	exist	50	3934056_26_LV1016291876	0.04393419
True	True	is_PNP	exist	50	3434202_26_LV1016291865	0.47228
True	True	is_PNP	exist	50	3421233_26_LV1016291864	0.99287534
True	True	is_PNP	exist	50	3396374_26_LV1016291869	0.99604416
True	True	is_PNP	exist	50	3685826_26_LV1016291870	0.9532949
True	True	is_PNP	exist	50	3853102_26_LV1016291826	0.9025047
True	True	is_PNP	exist	50	3888646_26_LV1016291866	0.84260726
True	True	is_PNP	exist	50	3567511_26_LV1016291871	0.8352289
True	True	is_PNP	exist	50	3303055_26_LV1016291877	0.15435255
True	True	is_PNP	exist	50	3301842_26_LV1016291873	0.98704785
True	True	is_PNP	exist	50	3640399_26_LV1016291874	0.99624443
True	True	is_PNP	exist	50	3654028_26_LV1016291878	0.7107787
True	True	is_PNP	exist	50	3035114_26_LV1016291842	0.9390268
True	True	is_PNP	exist	50	3644897_26_LV1016291843	0.53524697
True	True	is_PNP	exist	50	3681993_26_LV1016291845	0.98846996
True	True	is_PNP	exist	50	3982030_26_LV1016291848	0.98007774
True	True	is_PNP	exist	50	3603443_26_LV1016291828	0.85650474
True	True	is_PNP	exist	50	3042068_26_LV1016291868	0.02690203
True	True	is_PNP	exist	50	3669121_27_LV1016291804	0.8679428
True	True	is_PNP	exist	50	3508246_27_LV1016291801	0.9038704
True	True	is_PNP	exist	50	3699400_27_LV1016291815	0.06680931
True	True	is_PNP	exist	50	3933595_27_LV1016291805	0.04224754
True	True	is_PNP	exist	50	3063398_27_LV1016291807	0.106030926
True	True	is_PNP	exist	50	3476548_27_LV1016291806	0.9262196
True	True	is_PNP	exist	50	3161922_27_LV1016291808	0.12043724
True	True	is_PNP	exist	50	3763424_27_LV1016291812	0.15160815
True	True	is_PNP	exist	50	3902406_27_LV1016291810	0.021617204
True	True	is_PNP	exist	50	3431423_27_LV1016291809	0.116887964
True	True	is_PNP	exist	50	3278587_27_LV1016291811	0.18038115
True	True	is_PNP	exist	50	3820503_27_LV1016291814	0.0022388422
True	True	is_PNP	exist	50	3737625_27_LV1016291816	0.04008222
True	True	is_PNP	exist	50	3490517_27_LV1016291833	0.3028174
True	True	is_PNP	exist	50	3167312_27_LV1016291858	0.110279605
True	True	is_PNP	exist	50	3482355_27_LV1016291844	0.9339553
True	True	is_PNP	exist	50	3530841_27_LV1016291820	0.011670471
True	True	is_PNP	exist	50	3150661_27_LV1016291825	0.014469555
True	True	is_PNP	exist	50	3880724_27_LV1016291829	0.47787935
True	True	is_PNP	exist	50	3651570_27_LV1016291830	0.005858239
True	True	is_PNP	exist	50	3145775_27_LV1016291836	0.097754
True	True	is_PNP	exist	50	3261063_27_LV1016291834	0.019325312
True	True	is_PNP	exist	50	3444071_27_LV1016291854	0.0025327683
True	True	is_PNP	exist	50	3729283_27_LV1016291813	0.10460697
True	True	is_PNP	exist	50	3603461_27_LV1016291879	0.0065602264
True	True	is_PNP	exist	50	3600447_27_LV1016291835	0.076071426
True	True	is_PNP	exist	50	3597611_27_LV1016291841	0.6176915
True	True	is_PNP	exist	50	3381565_27_LV1016291840	0.34323394
True	True	is_PNP	exist	50	3572766_27_LV1016291851	0.011708924
True	True	is_PNP	exist	50	3694611_27_LV1016291867	0.015255275
True	True	is_PNP	exist	50	3113250_27_LV1016291839	0.93096447
True	True	is_PNP	exist	50	3602993_27_LV1016291837	0.40365112
True	True	is_PNP	exist	50	3310190_27_LV1016291838	0.02111485
True	True	is_PNP	exist	50	3898139_27_LV1016291855	0.95757556
True	True	is_PNP	exist	50	3353640_27_LV1016291852	0.94102454
True	True	is_PNP	exist	50	3066856_27_LV1016291856	0.016316378
True	True	is_PNP	exist	50	3592212_27_LV1016291875	0.97968197
True	True	is_PNP	exist	50	3963110_27_LV1016291861	0.44614872
True	True	is_PNP	exist	50	3840348_27_LV1016291846	0.020910064
True	True	is_PNP	exist	50	3211050_27_LV1016291847	0.42166403
True	True	is_PNP	exist	95	3929530_26_LV1016291803	0.12707753
True	True	is_PNP	exist	95	3866445_26_LV1016291800	0.9107704
True	True	is_PNP	exist	95	3029466_26_LV1016291802	0.99599683
True	True	is_PNP	exist	95	3751142_26_LV1016291817	0.9724772
True	True	is_PNP	exist	95	3221844_26_LV1016291822	0.88542944
True	True	is_PNP	exist	95	3001293_26_LV1016291824	0.039173834
True	True	is_PNP	exist	95	3467351_26_LV1016291819	0.86698025
True	True	is_PNP	exist	95	3895318_26_LV1016291821	0.20325786
True	True	is_PNP	exist	95	3817658_26_LV1016291818	0.5030277
True	True	is_PNP	exist	95	3279658_26_LV1016291823	0.8638157
True	True	is_PNP	exist	95	3731349_26_LV1016291862	0.99848145
True	True	is_PNP	exist	95	3173232_26_LV1016291827	0.97034746
True	True	is_PNP	exist	95	3626452_26_LV1016291831	0.11191719
True	True	is_PNP	exist	95	3911229_26_LV1016291832	0.99605453
True	True	is_PNP	exist	95	3810520_26_LV1016291850	0.758569
True	True	is_PNP	exist	95	3344673_26_LV1016291853	0.8394168
True	True	is_PNP	exist	95	3029477_26_LV1016291863	0.579474
True	True	is_PNP	exist	95	3566058_26_LV1016291857	0.6382427
True	True	is_PNP	exist	95	3468019_26_LV1016291849	0.9812114
True	True	is_PNP	exist	95	3542565_26_LV1016291860	0.87436426
True	True	is_PNP	exist	95	3154921_26_LV1016291859	0.98821855
True	True	is_PNP	exist	95	3142251_26_LV1016291872	0.891195
True	True	is_PNP	exist	95	3934056_26_LV1016291876	0.020976508
True	True	is_PNP	exist	95	3434202_26_LV1016291865	0.38777995
True	True	is_PNP	exist	95	3421233_26_LV1016291864	0.9941803
True	True	is_PNP	exist	95	3396374_26_LV1016291869	0.9952909
True	True	is_PNP	exist	95	3685826_26_LV1016291870	0.9565255
True	True	is_PNP	exist	95	3853102_26_LV1016291826	0.93735415
True	True	is_PNP	exist	95	3888646_26_LV1016291866	0.87711036
True	True	is_PNP	exist	95	3567511_26_LV1016291871	0.75925255
True	True	is_PNP	exist	95	3303055_26_LV1016291877	0.44188
True	True	is_PNP	exist	95	3301842_26_LV1016291873	0.98436755
True	True	is_PNP	exist	95	3640399_26_LV1016291874	0.98897666
True	True	is_PNP	exist	95	3654028_26_LV1016291878	0.16098441
True	True	is_PNP	exist	95	3035114_26_LV1016291842	0.93987197
True	True	is_PNP	exist	95	3644897_26_LV1016291843	0.36880225
True	True	is_PNP	exist	95	3681993_26_LV1016291845	0.99028826
True	True	is_PNP	exist	95	3982030_26_LV1016291848	0.96844226
True	True	is_PNP	exist	95	3603443_26_LV1016291828	0.85993904
True	True	is_PNP	exist	95	3042068_26_LV1016291868	0.106765464
True	True	is_PNP	exist	95	3669121_27_LV1016291804	0.8618728
True	True	is_PNP	exist	95	3508246_27_LV1016291801	0.31394097
True	True	is_PNP	exist	95	3699400_27_LV1016291815	0.09174751
True	True	is_PNP	exist	95	3933595_27_LV1016291805	0.10537285
True	True	is_PNP	exist	95	3063398_27_LV1016291807	0.09045295
True	True	is_PNP	exist	95	3476548_27_LV1016291806	0.95978236
True	True	is_PNP	exist	95	3161922_27_LV1016291808	0.26013562
True	True	is_PNP	exist	95	3763424_27_LV1016291812	0.0583744
True	True	is_PNP	exist	95	3902406_27_LV1016291810	0.042263266
True	True	is_PNP	exist	95	3431423_27_LV1016291809	0.23361813
True	True	is_PNP	exist	95	3278587_27_LV1016291811	0.20098232
True	True	is_PNP	exist	95	3820503_27_LV1016291814	0.0017290481
True	True	is_PNP	exist	95	3737625_27_LV1016291816	0.0138972225
True	True	is_PNP	exist	95	3490517_27_LV1016291833	0.24085313
True	True	is_PNP	exist	95	3167312_27_LV1016291858	0.14983448
True	True	is_PNP	exist	95	3482355_27_LV1016291844	0.946652
True	True	is_PNP	exist	95	3530841_27_LV1016291820	0.003118425
True	True	is_PNP	exist	95	3150661_27_LV1016291825	0.039807077
True	True	is_PNP	exist	95	3880724_27_LV1016291829	0.36612546
True	True	is_PNP	exist	95	3651570_27_LV1016291830	0.005004675
True	True	is_PNP	exist	95	3145775_27_LV1016291836	0.12611344
True	True	is_PNP	exist	95	3261063_27_LV1016291834	0.041820183
True	True	is_PNP	exist	95	3444071_27_LV1016291854	0.004226367
True	True	is_PNP	exist	95	3729283_27_LV1016291813	0.015833477
True	True	is_PNP	exist	95	3603461_27_LV1016291879	0.015694609
True	True	is_PNP	exist	95	3600447_27_LV1016291835	0.061550006
True	True	is_PNP	exist	95	3597611_27_LV1016291841	0.47628784
True	True	is_PNP	exist	95	3381565_27_LV1016291840	0.14223178
True	True	is_PNP	exist	95	3572766_27_LV1016291851	0.02451666
True	True	is_PNP	exist	95	3694611_27_LV1016291867	0.017629568
True	True	is_PNP	exist	95	3113250_27_LV1016291839	0.8762729
True	True	is_PNP	exist	95	3602993_27_LV1016291837	0.36782992
True	True	is_PNP	exist	95	3310190_27_LV1016291838	0.056563817
True	True	is_PNP	exist	95	3898139_27_LV1016291855	0.9620732
True	True	is_PNP	exist	95	3353640_27_LV1016291852	0.9300879
True	True	is_PNP	exist	95	3066856_27_LV1016291856	0.024746208
True	True	is_PNP	exist	95	3592212_27_LV1016291875	0.9831844
True	True	is_PNP	exist	95	3963110_27_LV1016291861	0.5737818
True	True	is_PNP	exist	95	3840348_27_LV1016291846	0.060221713
True	True	is_PNP	exist	95	3211050_27_LV1016291847	0.59025574
True	True	is_PNP	exist	100	3929530_26_LV1016291803	0.9865155
True	True	is_PNP	exist	100	3866445_26_LV1016291800	0.91933316
True	True	is_PNP	exist	100	3029466_26_LV1016291802	0.98602724
True	True	is_PNP	exist	100	3751142_26_LV1016291817	0.9895728
True	True	is_PNP	exist	100	3221844_26_LV1016291822	0.56458014
True	True	is_PNP	exist	100	3001293_26_LV1016291824	0.057861306
True	True	is_PNP	exist	100	3467351_26_LV1016291819	0.741652
True	True	is_PNP	exist	100	3895318_26_LV1016291821	0.034351215
True	True	is_PNP	exist	100	3817658_26_LV1016291818	0.6540937
True	True	is_PNP	exist	100	3279658_26_LV1016291823	0.947761
True	True	is_PNP	exist	100	3731349_26_LV1016291862	0.96711236
True	True	is_PNP	exist	100	3173232_26_LV1016291827	0.5040731
True	True	is_PNP	exist	100	3626452_26_LV1016291831	0.25863063
True	True	is_PNP	exist	100	3911229_26_LV1016291832	0.9701718
True	True	is_PNP	exist	100	3810520_26_LV1016291850	0.98711675
True	True	is_PNP	exist	100	3344673_26_LV1016291853	0.042361572
True	True	is_PNP	exist	100	3029477_26_LV1016291863	0.41175166
True	True	is_PNP	exist	100	3566058_26_LV1016291857	0.9733367
True	True	is_PNP	exist	100	3468019_26_LV1016291849	0.9002619
True	True	is_PNP	exist	100	3542565_26_LV1016291860	0.9967307
True	True	is_PNP	exist	100	3154921_26_LV1016291859	0.95062923
True	True	is_PNP	exist	100	3142251_26_LV1016291872	0.95421714
True	True	is_PNP	exist	100	3934056_26_LV1016291876	0.60301334
True	True	is_PNP	exist	100	3434202_26_LV1016291865	0.9486094
True	True	is_PNP	exist	100	3421233_26_LV1016291864	0.9962316
True	True	is_PNP	exist	100	3396374_26_LV1016291869	0.94846696
True	True	is_PNP	exist	100	3685826_26_LV1016291870	0.8536252
True	True	is_PNP	exist	100	3853102_26_LV1016291826	0.72275853
True	True	is_PNP	exist	100	3888646_26_LV1016291866	0.97689986
True	True	is_PNP	exist	100	3567511_26_LV1016291871	0.62480235
True	True	is_PNP	exist	100	3303055_26_LV1016291877	0.6558425
True	True	is_PNP	exist	100	3301842_26_LV1016291873	0.81860745
True	True	is_PNP	exist	100	3640399_26_LV1016291874	0.6390242
True	True	is_PNP	exist	100	3654028_26_LV1016291878	0.78355885
True	True	is_PNP	exist	100	3035114_26_LV1016291842	0.82382476
True	True	is_PNP	exist	100	3644897_26_LV1016291843	0.8380461
True	True	is_PNP	exist	100	3681993_26_LV1016291845	0.9319935
True	True	is_PNP	exist	100	3982030_26_LV1016291848	0.9333616
True	True	is_PNP	exist	100	3603443_26_LV1016291828	0.2639364
True	True	is_PNP	exist	100	3042068_26_LV1016291868	0.15165299
True	True	is_PNP	exist	100	3669121_27_LV1016291804	0.14585617
True	True	is_PNP	exist	100	3508246_27_LV1016291801	0.8919375
True	True	is_PNP	exist	100	3699400_27_LV1016291815	0.048870686
True	True	is_PNP	exist	100	3933595_27_LV1016291805	0.2536819
True	True	is_PNP	exist	100	3063398_27_LV1016291807	0.0031904941
True	True	is_PNP	exist	100	3476548_27_LV1016291806	0.97014445
True	True	is_PNP	exist	100	3161922_27_LV1016291808	0.15431403
True	True	is_PNP	exist	100	3763424_27_LV1016291812	0.09909333
True	True	is_PNP	exist	100	3902406_27_LV1016291810	0.039760265
True	True	is_PNP	exist	100	3431423_27_LV1016291809	0.029497143
True	True	is_PNP	exist	100	3278587_27_LV1016291811	0.41585356
True	True	is_PNP	exist	100	3820503_27_LV1016291814	0.008240453
True	True	is_PNP	exist	100	3737625_27_LV1016291816	0.14669079
True	True	is_PNP	exist	100	3490517_27_LV1016291833	0.825758
True	True	is_PNP	exist	100	3167312_27_LV1016291858	0.28263286
True	True	is_PNP	exist	100	3482355_27_LV1016291844	0.668619
True	True	is_PNP	exist	100	3530841_27_LV1016291820	0.0046563516
True	True	is_PNP	exist	100	3150661_27_LV1016291825	0.035449106
True	True	is_PNP	exist	100	3880724_27_LV1016291829	0.011127411
True	True	is_PNP	exist	100	3651570_27_LV1016291830	0.012874984
True	True	is_PNP	exist	100	3145775_27_LV1016291836	0.047304213
True	True	is_PNP	exist	100	3261063_27_LV1016291834	0.026266012
True	True	is_PNP	exist	100	3444071_27_LV1016291854	0.04139157
True	True	is_PNP	exist	100	3729283_27_LV1016291813	0.13468523
True	True	is_PNP	exist	100	3603461_27_LV1016291879	0.0499448
True	True	is_PNP	exist	100	3600447_27_LV1016291835	0.036423728
True	True	is_PNP	exist	100	3597611_27_LV1016291841	0.061569117
True	True	is_PNP	exist	100	3381565_27_LV1016291840	0.20242776
True	True	is_PNP	exist	100	3572766_27_LV1016291851	0.07160979
True	True	is_PNP	exist	100	3694611_27_LV1016291867	0.17951004
True	True	is_PNP	exist	100	3113250_27_LV1016291839	0.92497
True	True	is_PNP	exist	100	3602993_27_LV1016291837	0.8273842
True	True	is_PNP	exist	100	3310190_27_LV1016291838	0.14744757
True	True	is_PNP	exist	100	3898139_27_LV1016291855	0.9749127
True	True	is_PNP	exist	100	3353640_27_LV1016291852	0.9693756
True	True	is_PNP	exist	100	3066856_27_LV1016291856	0.569192
True	True	is_PNP	exist	100	3592212_27_LV1016291875	0.73058885
True	True	is_PNP	exist	100	3963110_27_LV1016291861	0.9669613
True	True	is_PNP	exist	100	3840348_27_LV1016291846	0.6833793
True	True	is_PNP	exist	100	3211050_27_LV1016291847	0.6872203
True	True	is_patho	fold	0	3929530_26_LV1016291803	0.010620827
True	True	is_patho	fold	0	3866445_26_LV1016291800	0.93460345
True	True	is_patho	fold	0	3029466_26_LV1016291802	0.9932202
True	True	is_patho	fold	0	3751142_26_LV1016291817	0.74031156
True	True	is_patho	fold	0	3221844_26_LV1016291822	0.73272634
True	True	is_patho	fold	0	3001293_26_LV1016291824	0.26699522
True	True	is_patho	fold	0	3467351_26_LV1016291819	0.624622
True	True	is_patho	fold	0	3895318_26_LV1016291821	0.55646306
True	True	is_patho	fold	0	3817658_26_LV1016291818	0.681785
True	True	is_patho	fold	0	3279658_26_LV1016291823	0.94208604
True	True	is_patho	fold	0	3731349_26_LV1016291862	0.9801313
True	True	is_patho	fold	0	3173232_26_LV1016291827	0.9796745
True	True	is_patho	fold	0	3626452_26_LV1016291831	0.48010996
True	True	is_patho	fold	0	3911229_26_LV1016291832	0.9980514
True	True	is_patho	fold	0	3810520_26_LV1016291850	0.51000136
True	True	is_patho	fold	0	3344673_26_LV1016291853	0.9157028
True	True	is_patho	fold	0	3029477_26_LV1016291863	0.9471352
True	True	is_patho	fold	0	3566058_26_LV1016291857	0.33593282
True	True	is_patho	fold	0	3468019_26_LV1016291849	0.9537023
True	True	is_patho	fold	0	3542565_26_LV1016291860	0.94007015
True	True	is_patho	fold	0	3154921_26_LV1016291859	0.973709
True	True	is_patho	fold	0	3142251_26_LV1016291872	0.9129254
True	True	is_patho	fold	0	3934056_26_LV1016291876	0.78606313
True	True	is_patho	fold	0	3434202_26_LV1016291865	0.08964049
True	True	is_patho	fold	0	3421233_26_LV1016291864	0.65290195
True	True	is_patho	fold	0	3396374_26_LV1016291869	0.9908761
True	True	is_patho	fold	0	3685826_26_LV1016291870	0.53452
True	True	is_patho	fold	0	3853102_26_LV1016291826	0.96564883
True	True	is_patho	fold	0	3888646_26_LV1016291866	0.39221713
True	True	is_patho	fold	0	3567511_26_LV1016291871	0.6552448
True	True	is_patho	fold	0	3303055_26_LV1016291877	0.17811875
True	True	is_patho	fold	0	3301842_26_LV1016291873	0.86450386
True	True	is_patho	fold	0	3640399_26_LV1016291874	0.86243564
True	True	is_patho	fold	0	3654028_26_LV1016291878	0.106693365
True	True	is_patho	fold	0	3035114_26_LV1016291842	0.8764092
True	True	is_patho	fold	0	3644897_26_LV1016291843	0.98627716
True	True	is_patho	fold	0	3681993_26_LV1016291845	0.97593385
True	True	is_patho	fold	0	3982030_26_LV1016291848	0.99132323
True	True	is_patho	fold	0	3603443_26_LV1016291828	0.9268285
True	True	is_patho	fold	0	3042068_26_LV1016291868	0.038885314
True	True	is_patho	fold	0	3669121_27_LV1016291804	0.96393394
True	True	is_patho	fold	0	3508246_27_LV1016291801	0.775383
True	True	is_patho	fold	0	3699400_27_LV1016291815	0.05597326
True	True	is_patho	fold	0	3933595_27_LV1016291805	0.013181939
True	True	is_patho	fold	0	3063398_27_LV1016291807	0.36233997
True	True	is_patho	fold	0	3476548_27_LV1016291806	0.5437208
True	True	is_patho	fold	0	3161922_27_LV1016291808	0.015330803
True	True	is_patho	fold	0	3763424_27_LV1016291812	0.15986216
True	True	is_patho	fold	0	3902406_27_LV1016291810	0.10432556
True	True	is_patho	fold	0	3431423_27_LV1016291809	0.071453705
True	True	is_patho	fold	0	3278587_27_LV1016291811	0.12745662
True	True	is_patho	fold	0	3820503_27_LV1016291814	0.0453924
True	True	is_patho	fold	0	3737625_27_LV1016291816	0.038790252
True	True	is_patho	fold	0	3490517_27_LV1016291833	0.49315605
True	True	is_patho	fold	0	3167312_27_LV1016291858	0.19755463
True	True	is_patho	fold	0	3482355_27_LV1016291844	0.9729849
True	True	is_patho	fold	0	3530841_27_LV1016291820	0.017396087
True	True	is_patho	fold	0	3150661_27_LV1016291825	0.01813095
True	True	is_patho	fold	0	3880724_27_LV1016291829	0.7066571
True	True	is_patho	fold	0	3651570_27_LV1016291830	0.02788162
True	True	is_patho	fold	0	3145775_27_LV1016291836	0.014260971
True	True	is_patho	fold	0	3261063_27_LV1016291834	0.0570855
True	True	is_patho	fold	0	3444071_27_LV1016291854	0.035580955
True	True	is_patho	fold	0	3729283_27_LV1016291813	0.15957779
True	True	is_patho	fold	0	3603461_27_LV1016291879	0.14612824
True	True	is_patho	fold	0	3600447_27_LV1016291835	0.015747668
True	True	is_patho	fold	0	3597611_27_LV1016291841	0.93791705
True	True	is_patho	fold	0	3381565_27_LV1016291840	0.2261669
True	True	is_patho	fold	0	3572766_27_LV1016291851	0.014773126
True	True	is_patho	fold	0	3694611_27_LV1016291867	0.13971654
True	True	is_patho	fold	0	3113250_27_LV1016291839	0.97404975
True	True	is_patho	fold	0	3602993_27_LV1016291837	0.6758465
True	True	is_patho	fold	0	3310190_27_LV1016291838	0.6770119
True	True	is_patho	fold	0	3898139_27_LV1016291855	0.1262949
True	True	is_patho	fold	0	3353640_27_LV1016291852	0.80008996
True	True	is_patho	fold	0	3066856_27_LV1016291856	0.14077568
True	True	is_patho	fold	0	3592212_27_LV1016291875	0.9540076
True	True	is_patho	fold	0	3963110_27_LV1016291861	0.03595741
True	True	is_patho	fold	0	3840348_27_LV1016291846	0.23533516
True	True	is_patho	fold	0	3211050_27_LV1016291847	0.86700183
True	True	is_patho	fold	1	3929530_26_LV1016291803	0.010620827
True	True	is_patho	fold	1	3866445_26_LV1016291800	0.93460345
True	True	is_patho	fold	1	3029466_26_LV1016291802	0.9932202
True	True	is_patho	fold	1	3751142_26_LV1016291817	0.74031156
True	True	is_patho	fold	1	3221844_26_LV1016291822	0.73272634
True	True	is_patho	fold	1	3001293_26_LV1016291824	0.26699522
True	True	is_patho	fold	1	3467351_26_LV1016291819	0.624622
True	True	is_patho	fold	1	3895318_26_LV1016291821	0.55646306
True	True	is_patho	fold	1	3817658_26_LV1016291818	0.681785
True	True	is_patho	fold	1	3279658_26_LV1016291823	0.94208604
True	True	is_patho	fold	1	3731349_26_LV1016291862	0.9801313
True	True	is_patho	fold	1	3173232_26_LV1016291827	0.9796745
True	True	is_patho	fold	1	3626452_26_LV1016291831	0.48010996
True	True	is_patho	fold	1	3911229_26_LV1016291832	0.9980514
True	True	is_patho	fold	1	3810520_26_LV1016291850	0.51000136
True	True	is_patho	fold	1	3344673_26_LV1016291853	0.9157028
True	True	is_patho	fold	1	3029477_26_LV1016291863	0.9471352
True	True	is_patho	fold	1	3566058_26_LV1016291857	0.33593282
True	True	is_patho	fold	1	3468019_26_LV1016291849	0.9537023
True	True	is_patho	fold	1	3542565_26_LV1016291860	0.94007015
True	True	is_patho	fold	1	3154921_26_LV1016291859	0.973709
True	True	is_patho	fold	1	3142251_26_LV1016291872	0.9129254
True	True	is_patho	fold	1	3934056_26_LV1016291876	0.78606313
True	True	is_patho	fold	1	3434202_26_LV1016291865	0.08964049
True	True	is_patho	fold	1	3421233_26_LV1016291864	0.65290195
True	True	is_patho	fold	1	3396374_26_LV1016291869	0.9908761
True	True	is_patho	fold	1	3685826_26_LV1016291870	0.53452
True	True	is_patho	fold	1	3853102_26_LV1016291826	0.96564883
True	True	is_patho	fold	1	3888646_26_LV1016291866	0.39221713
True	True	is_patho	fold	1	3567511_26_LV1016291871	0.6552448
True	True	is_patho	fold	1	3303055_26_LV1016291877	0.17811875
True	True	is_patho	fold	1	3301842_26_LV1016291873	0.86450386
True	True	is_patho	fold	1	3640399_26_LV1016291874	0.86243564
True	True	is_patho	fold	1	3654028_26_LV1016291878	0.106693365
True	True	is_patho	fold	1	3035114_26_LV1016291842	0.8764092
True	True	is_patho	fold	1	3644897_26_LV1016291843	0.98627716
True	True	is_patho	fold	1	3681993_26_LV1016291845	0.97593385
True	True	is_patho	fold	1	3982030_26_LV1016291848	0.99132323
True	True	is_patho	fold	1	3603443_26_LV1016291828	0.9268285
True	True	is_patho	fold	1	3042068_26_LV1016291868	0.038885314
True	True	is_patho	fold	1	3669121_27_LV1016291804	0.96393394
True	True	is_patho	fold	1	3508246_27_LV1016291801	0.775383
True	True	is_patho	fold	1	3699400_27_LV1016291815	0.05597326
True	True	is_patho	fold	1	3933595_27_LV1016291805	0.013181939
True	True	is_patho	fold	1	3063398_27_LV1016291807	0.36233997
True	True	is_patho	fold	1	3476548_27_LV1016291806	0.5437208
True	True	is_patho	fold	1	3161922_27_LV1016291808	0.015330803
True	True	is_patho	fold	1	3763424_27_LV1016291812	0.15986216
True	True	is_patho	fold	1	3902406_27_LV1016291810	0.10432556
True	True	is_patho	fold	1	3431423_27_LV1016291809	0.071453705
True	True	is_patho	fold	1	3278587_27_LV1016291811	0.12745662
True	True	is_patho	fold	1	3820503_27_LV1016291814	0.0453924
True	True	is_patho	fold	1	3737625_27_LV1016291816	0.038790252
True	True	is_patho	fold	1	3490517_27_LV1016291833	0.49315605
True	True	is_patho	fold	1	3167312_27_LV1016291858	0.19755463
True	True	is_patho	fold	1	3482355_27_LV1016291844	0.9729849
True	True	is_patho	fold	1	3530841_27_LV1016291820	0.017396087
True	True	is_patho	fold	1	3150661_27_LV1016291825	0.01813095
True	True	is_patho	fold	1	3880724_27_LV1016291829	0.7066571
True	True	is_patho	fold	1	3651570_27_LV1016291830	0.02788162
True	True	is_patho	fold	1	3145775_27_LV1016291836	0.014260971
True	True	is_patho	fold	1	3261063_27_LV1016291834	0.0570855
True	True	is_patho	fold	1	3444071_27_LV1016291854	0.035580955
True	True	is_patho	fold	1	3729283_27_LV1016291813	0.15957779
True	True	is_patho	fold	1	3603461_27_LV1016291879	0.14612824
True	True	is_patho	fold	1	3600447_27_LV1016291835	0.015747668
True	True	is_patho	fold	1	3597611_27_LV1016291841	0.93791705
True	True	is_patho	fold	1	3381565_27_LV1016291840	0.2261669
True	True	is_patho	fold	1	3572766_27_LV1016291851	0.014773126
True	True	is_patho	fold	1	3694611_27_LV1016291867	0.13971654
True	True	is_patho	fold	1	3113250_27_LV1016291839	0.97404975
True	True	is_patho	fold	1	3602993_27_LV1016291837	0.6758465
True	True	is_patho	fold	1	3310190_27_LV1016291838	0.6770119
True	True	is_patho	fold	1	3898139_27_LV1016291855	0.1262949
True	True	is_patho	fold	1	3353640_27_LV1016291852	0.80008996
True	True	is_patho	fold	1	3066856_27_LV1016291856	0.14077568
True	True	is_patho	fold	1	3592212_27_LV1016291875	0.9540076
True	True	is_patho	fold	1	3963110_27_LV1016291861	0.03595741
True	True	is_patho	fold	1	3840348_27_LV1016291846	0.23533516
True	True	is_patho	fold	1	3211050_27_LV1016291847	0.86700183
True	True	is_patho	fold	5	3929530_26_LV1016291803	0.010620827
True	True	is_patho	fold	5	3866445_26_LV1016291800	0.93460345
True	True	is_patho	fold	5	3029466_26_LV1016291802	0.9932202
True	True	is_patho	fold	5	3751142_26_LV1016291817	0.74031156
True	True	is_patho	fold	5	3221844_26_LV1016291822	0.73272634
True	True	is_patho	fold	5	3001293_26_LV1016291824	0.26699522
True	True	is_patho	fold	5	3467351_26_LV1016291819	0.624622
True	True	is_patho	fold	5	3895318_26_LV1016291821	0.55646306
True	True	is_patho	fold	5	3817658_26_LV1016291818	0.681785
True	True	is_patho	fold	5	3279658_26_LV1016291823	0.94208604
True	True	is_patho	fold	5	3731349_26_LV1016291862	0.9801313
True	True	is_patho	fold	5	3173232_26_LV1016291827	0.9796745
True	True	is_patho	fold	5	3626452_26_LV1016291831	0.48010996
True	True	is_patho	fold	5	3911229_26_LV1016291832	0.9980514
True	True	is_patho	fold	5	3810520_26_LV1016291850	0.51000136
True	True	is_patho	fold	5	3344673_26_LV1016291853	0.9157028
True	True	is_patho	fold	5	3029477_26_LV1016291863	0.9471352
True	True	is_patho	fold	5	3566058_26_LV1016291857	0.33593282
True	True	is_patho	fold	5	3468019_26_LV1016291849	0.9537023
True	True	is_patho	fold	5	3542565_26_LV1016291860	0.94007015
True	True	is_patho	fold	5	3154921_26_LV1016291859	0.973709
True	True	is_patho	fold	5	3142251_26_LV1016291872	0.9129254
True	True	is_patho	fold	5	3934056_26_LV1016291876	0.78606313
True	True	is_patho	fold	5	3434202_26_LV1016291865	0.08964049
True	True	is_patho	fold	5	3421233_26_LV1016291864	0.65290195
True	True	is_patho	fold	5	3396374_26_LV1016291869	0.9908761
True	True	is_patho	fold	5	3685826_26_LV1016291870	0.53452
True	True	is_patho	fold	5	3853102_26_LV1016291826	0.96564883
True	True	is_patho	fold	5	3888646_26_LV1016291866	0.39221713
True	True	is_patho	fold	5	3567511_26_LV1016291871	0.6552448
True	True	is_patho	fold	5	3303055_26_LV1016291877	0.17811875
True	True	is_patho	fold	5	3301842_26_LV1016291873	0.86450386
True	True	is_patho	fold	5	3640399_26_LV1016291874	0.86243564
True	True	is_patho	fold	5	3654028_26_LV1016291878	0.106693365
True	True	is_patho	fold	5	3035114_26_LV1016291842	0.8764092
True	True	is_patho	fold	5	3644897_26_LV1016291843	0.98627716
True	True	is_patho	fold	5	3681993_26_LV1016291845	0.97593385
True	True	is_patho	fold	5	3982030_26_LV1016291848	0.99132323
True	True	is_patho	fold	5	3603443_26_LV1016291828	0.9268285
True	True	is_patho	fold	5	3042068_26_LV1016291868	0.038885314
True	True	is_patho	fold	5	3669121_27_LV1016291804	0.96393394
True	True	is_patho	fold	5	3508246_27_LV1016291801	0.775383
True	True	is_patho	fold	5	3699400_27_LV1016291815	0.05597326
True	True	is_patho	fold	5	3933595_27_LV1016291805	0.013181939
True	True	is_patho	fold	5	3063398_27_LV1016291807	0.36233997
True	True	is_patho	fold	5	3476548_27_LV1016291806	0.5437208
True	True	is_patho	fold	5	3161922_27_LV1016291808	0.015330803
True	True	is_patho	fold	5	3763424_27_LV1016291812	0.15986216
True	True	is_patho	fold	5	3902406_27_LV1016291810	0.10432556
True	True	is_patho	fold	5	3431423_27_LV1016291809	0.071453705
True	True	is_patho	fold	5	3278587_27_LV1016291811	0.12745662
True	True	is_patho	fold	5	3820503_27_LV1016291814	0.0453924
True	True	is_patho	fold	5	3737625_27_LV1016291816	0.038790252
True	True	is_patho	fold	5	3490517_27_LV1016291833	0.49315605
True	True	is_patho	fold	5	3167312_27_LV1016291858	0.19755463
True	True	is_patho	fold	5	3482355_27_LV1016291844	0.9729849
True	True	is_patho	fold	5	3530841_27_LV1016291820	0.017396087
True	True	is_patho	fold	5	3150661_27_LV1016291825	0.01813095
True	True	is_patho	fold	5	3880724_27_LV1016291829	0.7066571
True	True	is_patho	fold	5	3651570_27_LV1016291830	0.02788162
True	True	is_patho	fold	5	3145775_27_LV1016291836	0.014260971
True	True	is_patho	fold	5	3261063_27_LV1016291834	0.0570855
True	True	is_patho	fold	5	3444071_27_LV1016291854	0.035580955
True	True	is_patho	fold	5	3729283_27_LV1016291813	0.15957779
True	True	is_patho	fold	5	3603461_27_LV1016291879	0.14612824
True	True	is_patho	fold	5	3600447_27_LV1016291835	0.015747668
True	True	is_patho	fold	5	3597611_27_LV1016291841	0.93791705
True	True	is_patho	fold	5	3381565_27_LV1016291840	0.2261669
True	True	is_patho	fold	5	3572766_27_LV1016291851	0.014773126
True	True	is_patho	fold	5	3694611_27_LV1016291867	0.13971654
True	True	is_patho	fold	5	3113250_27_LV1016291839	0.97404975
True	True	is_patho	fold	5	3602993_27_LV1016291837	0.6758465
True	True	is_patho	fold	5	3310190_27_LV1016291838	0.6770119
True	True	is_patho	fold	5	3898139_27_LV1016291855	0.1262949
True	True	is_patho	fold	5	3353640_27_LV1016291852	0.80008996
True	True	is_patho	fold	5	3066856_27_LV1016291856	0.14077568
True	True	is_patho	fold	5	3592212_27_LV1016291875	0.9540076
True	True	is_patho	fold	5	3963110_27_LV1016291861	0.03595741
True	True	is_patho	fold	5	3840348_27_LV1016291846	0.23533516
True	True	is_patho	fold	5	3211050_27_LV1016291847	0.86700183
True	True	is_patho	fold	10	3929530_26_LV1016291803	0.010620827
True	True	is_patho	fold	10	3866445_26_LV1016291800	0.93460345
True	True	is_patho	fold	10	3029466_26_LV1016291802	0.9932202
True	True	is_patho	fold	10	3751142_26_LV1016291817	0.74031156
True	True	is_patho	fold	10	3221844_26_LV1016291822	0.73272634
True	True	is_patho	fold	10	3001293_26_LV1016291824	0.26699522
True	True	is_patho	fold	10	3467351_26_LV1016291819	0.624622
True	True	is_patho	fold	10	3895318_26_LV1016291821	0.55646306
True	True	is_patho	fold	10	3817658_26_LV1016291818	0.681785
True	True	is_patho	fold	10	3279658_26_LV1016291823	0.94208604
True	True	is_patho	fold	10	3731349_26_LV1016291862	0.9801313
True	True	is_patho	fold	10	3173232_26_LV1016291827	0.9796745
True	True	is_patho	fold	10	3626452_26_LV1016291831	0.48010996
True	True	is_patho	fold	10	3911229_26_LV1016291832	0.9980514
True	True	is_patho	fold	10	3810520_26_LV1016291850	0.51000136
True	True	is_patho	fold	10	3344673_26_LV1016291853	0.9157028
True	True	is_patho	fold	10	3029477_26_LV1016291863	0.9471352
True	True	is_patho	fold	10	3566058_26_LV1016291857	0.22242005
True	True	is_patho	fold	10	3468019_26_LV1016291849	0.9537023
True	True	is_patho	fold	10	3542565_26_LV1016291860	0.94007015
True	True	is_patho	fold	10	3154921_26_LV1016291859	0.973709
True	True	is_patho	fold	10	3142251_26_LV1016291872	0.9129254
True	True	is_patho	fold	10	3934056_26_LV1016291876	0.78606313
True	True	is_patho	fold	10	3434202_26_LV1016291865	0.08964049
True	True	is_patho	fold	10	3421233_26_LV1016291864	0.65290195
True	True	is_patho	fold	10	3396374_26_LV1016291869	0.9908761
True	True	is_patho	fold	10	3685826_26_LV1016291870	0.53452
True	True	is_patho	fold	10	3853102_26_LV1016291826	0.96564883
True	True	is_patho	fold	10	3888646_26_LV1016291866	0.39221713
True	True	is_patho	fold	10	3567511_26_LV1016291871	0.6552448
True	True	is_patho	fold	10	3303055_26_LV1016291877	0.17811875
True	True	is_patho	fold	10	3301842_26_LV1016291873	0.86450386
True	True	is_patho	fold	10	3640399_26_LV1016291874	0.86243564
True	True	is_patho	fold	10	3654028_26_LV1016291878	0.106693365
True	True	is_patho	fold	10	3035114_26_LV1016291842	0.8764092
True	True	is_patho	fold	10	3644897_26_LV1016291843	0.98627716
True	True	is_patho	fold	10	3681993_26_LV1016291845	0.97593385
True	True	is_patho	fold	10	3982030_26_LV1016291848	0.99132323
True	True	is_patho	fold	10	3603443_26_LV1016291828	0.9268285
True	True	is_patho	fold	10	3042068_26_LV1016291868	0.038885314
True	True	is_patho	fold	10	3669121_27_LV1016291804	0.96393394
True	True	is_patho	fold	10	3508246_27_LV1016291801	0.775383
True	True	is_patho	fold	10	3699400_27_LV1016291815	0.05597326
True	True	is_patho	fold	10	3933595_27_LV1016291805	0.013181939
True	True	is_patho	fold	10	3063398_27_LV1016291807	0.36233997
True	True	is_patho	fold	10	3476548_27_LV1016291806	0.5437208
True	True	is_patho	fold	10	3161922_27_LV1016291808	0.015330803
True	True	is_patho	fold	10	3763424_27_LV1016291812	0.15986216
True	True	is_patho	fold	10	3902406_27_LV1016291810	0.10432556
True	True	is_patho	fold	10	3431423_27_LV1016291809	0.071453705
True	True	is_patho	fold	10	3278587_27_LV1016291811	0.12745662
True	True	is_patho	fold	10	3820503_27_LV1016291814	0.0453924
True	True	is_patho	fold	10	3737625_27_LV1016291816	0.038790252
True	True	is_patho	fold	10	3490517_27_LV1016291833	0.49315605
True	True	is_patho	fold	10	3167312_27_LV1016291858	0.19755463
True	True	is_patho	fold	10	3482355_27_LV1016291844	0.9729849
True	True	is_patho	fold	10	3530841_27_LV1016291820	0.017396087
True	True	is_patho	fold	10	3150661_27_LV1016291825	0.01813095
True	True	is_patho	fold	10	3880724_27_LV1016291829	0.7066571
True	True	is_patho	fold	10	3651570_27_LV1016291830	0.02788162
True	True	is_patho	fold	10	3145775_27_LV1016291836	0.014260971
True	True	is_patho	fold	10	3261063_27_LV1016291834	0.0570855
True	True	is_patho	fold	10	3444071_27_LV1016291854	0.035580955
True	True	is_patho	fold	10	3729283_27_LV1016291813	0.15957779
True	True	is_patho	fold	10	3603461_27_LV1016291879	0.14612824
True	True	is_patho	fold	10	3600447_27_LV1016291835	0.015747668
True	True	is_patho	fold	10	3597611_27_LV1016291841	0.93791705
True	True	is_patho	fold	10	3381565_27_LV1016291840	0.2261669
True	True	is_patho	fold	10	3572766_27_LV1016291851	0.014773126
True	True	is_patho	fold	10	3694611_27_LV1016291867	0.13971654
True	True	is_patho	fold	10	3113250_27_LV1016291839	0.97404975
True	True	is_patho	fold	10	3602993_27_LV1016291837	0.6758465
True	True	is_patho	fold	10	3310190_27_LV1016291838	0.6770119
True	True	is_patho	fold	10	3898139_27_LV1016291855	0.1262949
True	True	is_patho	fold	10	3353640_27_LV1016291852	0.80008996
True	True	is_patho	fold	10	3066856_27_LV1016291856	0.14077568
True	True	is_patho	fold	10	3592212_27_LV1016291875	0.9540076
True	True	is_patho	fold	10	3963110_27_LV1016291861	0.03595741
True	True	is_patho	fold	10	3840348_27_LV1016291846	0.23533516
True	True	is_patho	fold	10	3211050_27_LV1016291847	0.86700183
True	True	is_patho	fold	20	3929530_26_LV1016291803	0.014158696
True	True	is_patho	fold	20	3866445_26_LV1016291800	0.9615083
True	True	is_patho	fold	20	3029466_26_LV1016291802	0.99776137
True	True	is_patho	fold	20	3751142_26_LV1016291817	0.7995614
True	True	is_patho	fold	20	3221844_26_LV1016291822	0.70016146
True	True	is_patho	fold	20	3001293_26_LV1016291824	0.30352205
True	True	is_patho	fold	20	3467351_26_LV1016291819	0.624622
True	True	is_patho	fold	20	3895318_26_LV1016291821	0.61800045
True	True	is_patho	fold	20	3817658_26_LV1016291818	0.5038916
True	True	is_patho	fold	20	3279658_26_LV1016291823	0.976479
True	True	is_patho	fold	20	3731349_26_LV1016291862	0.99028486
True	True	is_patho	fold	20	3173232_26_LV1016291827	0.979934
True	True	is_patho	fold	20	3626452_26_LV1016291831	0.35591233
True	True	is_patho	fold	20	3911229_26_LV1016291832	0.99299735
True	True	is_patho	fold	20	3810520_26_LV1016291850	0.8547044
True	True	is_patho	fold	20	3344673_26_LV1016291853	0.94262177
True	True	is_patho	fold	20	3029477_26_LV1016291863	0.9026216
True	True	is_patho	fold	20	3566058_26_LV1016291857	0.18379006
True	True	is_patho	fold	20	3468019_26_LV1016291849	0.9460556
True	True	is_patho	fold	20	3542565_26_LV1016291860	0.97181344
True	True	is_patho	fold	20	3154921_26_LV1016291859	0.9328471
True	True	is_patho	fold	20	3142251_26_LV1016291872	0.9463645
True	True	is_patho	fold	20	3934056_26_LV1016291876	0.66739184
True	True	is_patho	fold	20	3434202_26_LV1016291865	0.104374595
True	True	is_patho	fold	20	3421233_26_LV1016291864	0.8385966
True	True	is_patho	fold	20	3396374_26_LV1016291869	0.98676676
True	True	is_patho	fold	20	3685826_26_LV1016291870	0.7100317
True	True	is_patho	fold	20	3853102_26_LV1016291826	0.9686655
True	True	is_patho	fold	20	3888646_26_LV1016291866	0.4025947
True	True	is_patho	fold	20	3567511_26_LV1016291871	0.61276734
True	True	is_patho	fold	20	3303055_26_LV1016291877	0.1965293
True	True	is_patho	fold	20	3301842_26_LV1016291873	0.8953661
True	True	is_patho	fold	20	3640399_26_LV1016291874	0.8477546
True	True	is_patho	fold	20	3654028_26_LV1016291878	0.03404131
True	True	is_patho	fold	20	3035114_26_LV1016291842	0.89621925
True	True	is_patho	fold	20	3644897_26_LV1016291843	0.98969984
True	True	is_patho	fold	20	3681993_26_LV1016291845	0.98604846
True	True	is_patho	fold	20	3982030_26_LV1016291848	0.99206734
True	True	is_patho	fold	20	3603443_26_LV1016291828	0.8918555
True	True	is_patho	fold	20	3042068_26_LV1016291868	0.052283436
True	True	is_patho	fold	20	3669121_27_LV1016291804	0.91539574
True	True	is_patho	fold	20	3508246_27_LV1016291801	0.81017274
True	True	is_patho	fold	20	3699400_27_LV1016291815	0.10268266
True	True	is_patho	fold	20	3933595_27_LV1016291805	0.012420503
True	True	is_patho	fold	20	3063398_27_LV1016291807	0.35257754
True	True	is_patho	fold	20	3476548_27_LV1016291806	0.56670755
True	True	is_patho	fold	20	3161922_27_LV1016291808	0.0031028253
True	True	is_patho	fold	20	3763424_27_LV1016291812	0.05513683
True	True	is_patho	fold	20	3902406_27_LV1016291810	0.11944354
True	True	is_patho	fold	20	3431423_27_LV1016291809	0.018820914
True	True	is_patho	fold	20	3278587_27_LV1016291811	0.35799447
True	True	is_patho	fold	20	3820503_27_LV1016291814	0.07984183
True	True	is_patho	fold	20	3737625_27_LV1016291816	0.019477742
True	True	is_patho	fold	20	3490517_27_LV1016291833	0.66877824
True	True	is_patho	fold	20	3167312_27_LV1016291858	0.14632683
True	True	is_patho	fold	20	3482355_27_LV1016291844	0.9775835
True	True	is_patho	fold	20	3530841_27_LV1016291820	0.007820302
True	True	is_patho	fold	20	3150661_27_LV1016291825	0.019042261
True	True	is_patho	fold	20	3880724_27_LV1016291829	0.6492263
True	True	is_patho	fold	20	3651570_27_LV1016291830	0.011624646
True	True	is_patho	fold	20	3145775_27_LV1016291836	0.012398752
True	True	is_patho	fold	20	3261063_27_LV1016291834	0.198669
True	True	is_patho	fold	20	3444071_27_LV1016291854	0.038206175
True	True	is_patho	fold	20	3729283_27_LV1016291813	0.10890282
True	True	is_patho	fold	20	3603461_27_LV1016291879	0.07639155
True	True	is_patho	fold	20	3600447_27_LV1016291835	0.013041512
True	True	is_patho	fold	20	3597611_27_LV1016291841	0.86696935
True	True	is_patho	fold	20	3381565_27_LV1016291840	0.14955457
True	True	is_patho	fold	20	3572766_27_LV1016291851	0.023145981
True	True	is_patho	fold	20	3694611_27_LV1016291867	0.105644375
True	True	is_patho	fold	20	3113250_27_LV1016291839	0.9799722
True	True	is_patho	fold	20	3602993_27_LV1016291837	0.5601617
True	True	is_patho	fold	20	3310190_27_LV1016291838	0.6770119
True	True	is_patho	fold	20	3898139_27_LV1016291855	0.29290423
True	True	is_patho	fold	20	3353640_27_LV1016291852	0.9261785
True	True	is_patho	fold	20	3066856_27_LV1016291856	0.073825896
True	True	is_patho	fold	20	3592212_27_LV1016291875	0.9540076
True	True	is_patho	fold	20	3963110_27_LV1016291861	0.038208727
True	True	is_patho	fold	20	3840348_27_LV1016291846	0.14867826
True	True	is_patho	fold	20	3211050_27_LV1016291847	0.8390757
True	True	is_patho	fold	50	3929530_26_LV1016291803	0.008163674
True	True	is_patho	fold	50	3866445_26_LV1016291800	0.72801924
True	True	is_patho	fold	50	3029466_26_LV1016291802	0.996673
True	True	is_patho	fold	50	3751142_26_LV1016291817	0.9753911
True	True	is_patho	fold	50	3221844_26_LV1016291822	0.7012016
True	True	is_patho	fold	50	3001293_26_LV1016291824	0.12712741
True	True	is_patho	fold	50	3467351_26_LV1016291819	0.6961376
True	True	is_patho	fold	50	3895318_26_LV1016291821	0.3460972
True	True	is_patho	fold	50	3817658_26_LV1016291818	0.78553337
True	True	is_patho	fold	50	3279658_26_LV1016291823	0.9330734
True	True	is_patho	fold	50	3731349_26_LV1016291862	0.993668
True	True	is_patho	fold	50	3173232_26_LV1016291827	0.98631096
True	True	is_patho	fold	50	3626452_26_LV1016291831	0.38262358
True	True	is_patho	fold	50	3911229_26_LV1016291832	0.99848086
True	True	is_patho	fold	50	3810520_26_LV1016291850	0.76273227
True	True	is_patho	fold	50	3344673_26_LV1016291853	0.9569175
True	True	is_patho	fold	50	3029477_26_LV1016291863	0.9605986
True	True	is_patho	fold	50	3566058_26_LV1016291857	0.29843143
True	True	is_patho	fold	50	3468019_26_LV1016291849	0.94286853
True	True	is_patho	fold	50	3542565_26_LV1016291860	0.97982657
True	True	is_patho	fold	50	3154921_26_LV1016291859	0.9766763
True	True	is_patho	fold	50	3142251_26_LV1016291872	0.9490455
True	True	is_patho	fold	50	3934056_26_LV1016291876	0.1325416
True	True	is_patho	fold	50	3434202_26_LV1016291865	0.07055748
True	True	is_patho	fold	50	3421233_26_LV1016291864	0.65197563
True	True	is_patho	fold	50	3396374_26_LV1016291869	0.9846585
True	True	is_patho	fold	50	3685826_26_LV1016291870	0.67644536
True	True	is_patho	fold	50	3853102_26_LV1016291826	0.94638234
True	True	is_patho	fold	50	3888646_26_LV1016291866	0.39790893
True	True	is_patho	fold	50	3567511_26_LV1016291871	0.61997974
True	True	is_patho	fold	50	3303055_26_LV1016291877	0.45867065
True	True	is_patho	fold	50	3301842_26_LV1016291873	0.9093295
True	True	is_patho	fold	50	3640399_26_LV1016291874	0.7982823
True	True	is_patho	fold	50	3654028_26_LV1016291878	0.085791
True	True	is_patho	fold	50	3035114_26_LV1016291842	0.8322898
True	True	is_patho	fold	50	3644897_26_LV1016291843	0.9756243
True	True	is_patho	fold	50	3681993_26_LV1016291845	0.9769016
True	True	is_patho	fold	50	3982030_26_LV1016291848	0.98611474
True	True	is_patho	fold	50	3603443_26_LV1016291828	0.86226285
True	True	is_patho	fold	50	3042068_26_LV1016291868	0.044274636
True	True	is_patho	fold	50	3669121_27_LV1016291804	0.9526564
True	True	is_patho	fold	50	3508246_27_LV1016291801	0.95333344
True	True	is_patho	fold	50	3699400_27_LV1016291815	0.10161345
True	True	is_patho	fold	50	3933595_27_LV1016291805	0.018602902
True	True	is_patho	fold	50	3063398_27_LV1016291807	0.55957055
True	True	is_patho	fold	50	3476548_27_LV1016291806	0.7513388
True	True	is_patho	fold	50	3161922_27_LV1016291808	0.015517038
True	True	is_patho	fold	50	3763424_27_LV1016291812	0.12807223
True	True	is_patho	fold	50	3902406_27_LV1016291810	0.1691562
True	True	is_patho	fold	50	3431423_27_LV1016291809	0.05647423
True	True	is_patho	fold	50	3278587_27_LV1016291811	0.17567329
True	True	is_patho	fold	50	3820503_27_LV1016291814	0.012622703
True	True	is_patho	fold	50	3737625_27_LV1016291816	0.012281429
True	True	is_patho	fold	50	3490517_27_LV1016291833	0.22368018
True	True	is_patho	fold	50	3167312_27_LV1016291858	0.1387465
True	True	is_patho	fold	50	3482355_27_LV1016291844	0.9449052
True	True	is_patho	fold	50	3530841_27_LV1016291820	0.015744867
True	True	is_patho	fold	50	3150661_27_LV1016291825	0.037771337
True	True	is_patho	fold	50	3880724_27_LV1016291829	0.5627953
True	True	is_patho	fold	50	3651570_27_LV1016291830	0.008313065
True	True	is_patho	fold	50	3145775_27_LV1016291836	0.0049110185
True	True	is_patho	fold	50	3261063_27_LV1016291834	0.09312515
True	True	is_patho	fold	50	3444071_27_LV1016291854	0.048095886
True	True	is_patho	fold	50	3729283_27_LV1016291813	0.24110533
True	True	is_patho	fold	50	3603461_27_LV1016291879	0.124560624
True	True	is_patho	fold	50	3600447_27_LV1016291835	0.07425087
True	True	is_patho	fold	50	3597611_27_LV1016291841	0.88663125
True	True	is_patho	fold	50	3381565_27_LV1016291840	0.08124352
True	True	is_patho	fold	50	3572766_27_LV1016291851	0.029278954
True	True	is_patho	fold	50	3694611_27_LV1016291867	0.1166976
True	True	is_patho	fold	50	3113250_27_LV1016291839	0.96460694
True	True	is_patho	fold	50	3602993_27_LV1016291837	0.52297103
True	True	is_patho	fold	50	3310190_27_LV1016291838	0.62386775
True	True	is_patho	fold	50	3898139_27_LV1016291855	0.13797547
True	True	is_patho	fold	50	3353640_27_LV1016291852	0.7991953
True	True	is_patho	fold	50	3066856_27_LV1016291856	0.09529803
True	True	is_patho	fold	50	3592212_27_LV1016291875	0.97011876
True	True	is_patho	fold	50	3963110_27_LV1016291861	0.05476331
True	True	is_patho	fold	50	3840348_27_LV1016291846	0.19331065
True	True	is_patho	fold	50	3211050_27_LV1016291847	0.81530607
True	True	is_patho	fold	95	3929530_26_LV1016291803	0.0871206
True	True	is_patho	fold	95	3866445_26_LV1016291800	0.94978464
True	True	is_patho	fold	95	3029466_26_LV1016291802	0.9937418
True	True	is_patho	fold	95	3751142_26_LV1016291817	0.9653243
True	True	is_patho	fold	95	3221844_26_LV1016291822	0.76037353
True	True	is_patho	fold	95	3001293_26_LV1016291824	0.3662199
True	True	is_patho	fold	95	3467351_26_LV1016291819	0.97543204
True	True	is_patho	fold	95	3895318_26_LV1016291821	0.86748755
True	True	is_patho	fold	95	3817658_26_LV1016291818	0.8964678
True	True	is_patho	fold	95	3279658_26_LV1016291823	0.9105909
True	True	is_patho	fold	95	3731349_26_LV1016291862	0.99905986
True	True	is_patho	fold	95	3173232_26_LV1016291827	0.95190406
True	True	is_patho	fold	95	3626452_26_LV1016291831	0.76584744
True	True	is_patho	fold	95	3911229_26_LV1016291832	0.9985833
True	True	is_patho	fold	95	3810520_26_LV1016291850	0.7039936
True	True	is_patho	fold	95	3344673_26_LV1016291853	0.9783499
True	True	is_patho	fold	95	3029477_26_LV1016291863	0.83790255
True	True	is_patho	fold	95	3566058_26_LV1016291857	0.31142613
True	True	is_patho	fold	95	3468019_26_LV1016291849	0.98080724
True	True	is_patho	fold	95	3542565_26_LV1016291860	0.91701114
True	True	is_patho	fold	95	3154921_26_LV1016291859	0.9748683
True	True	is_patho	fold	95	3142251_26_LV1016291872	0.97107565
True	True	is_patho	fold	95	3934056_26_LV1016291876	0.15809835
True	True	is_patho	fold	95	3434202_26_LV1016291865	0.06144823
True	True	is_patho	fold	95	3421233_26_LV1016291864	0.89497733
True	True	is_patho	fold	95	3396374_26_LV1016291869	0.9941459
True	True	is_patho	fold	95	3685826_26_LV1016291870	0.7153236
True	True	is_patho	fold	95	3853102_26_LV1016291826	0.9527043
True	True	is_patho	fold	95	3888646_26_LV1016291866	0.47943518
True	True	is_patho	fold	95	3567511_26_LV1016291871	0.88768864
True	True	is_patho	fold	95	3303055_26_LV1016291877	0.14051
True	True	is_patho	fold	95	3301842_26_LV1016291873	0.99061406
True	True	is_patho	fold	95	3640399_26_LV1016291874	0.98597854
True	True	is_patho	fold	95	3654028_26_LV1016291878	0.037143733
True	True	is_patho	fold	95	3035114_26_LV1016291842	0.8291593
True	True	is_patho	fold	95	3644897_26_LV1016291843	0.92651176
True	True	is_patho	fold	95	3681993_26_LV1016291845	0.9807983
True	True	is_patho	fold	95	3982030_26_LV1016291848	0.98903835
True	True	is_patho	fold	95	3603443_26_LV1016291828	0.79921883
True	True	is_patho	fold	95	3042068_26_LV1016291868	0.03616934
True	True	is_patho	fold	95	3669121_27_LV1016291804	0.97070956
True	True	is_patho	fold	95	3508246_27_LV1016291801	0.7039852
True	True	is_patho	fold	95	3699400_27_LV1016291815	0.14736825
True	True	is_patho	fold	95	3933595_27_LV1016291805	0.019415475
True	True	is_patho	fold	95	3063398_27_LV1016291807	0.14041635
True	True	is_patho	fold	95	3476548_27_LV1016291806	0.78319013
True	True	is_patho	fold	95	3161922_27_LV1016291808	0.050510556
True	True	is_patho	fold	95	3763424_27_LV1016291812	0.08990675
True	True	is_patho	fold	95	3902406_27_LV1016291810	0.020790715
True	True	is_patho	fold	95	3431423_27_LV1016291809	0.05400242
True	True	is_patho	fold	95	3278587_27_LV1016291811	0.13499138
True	True	is_patho	fold	95	3820503_27_LV1016291814	0.0076810694
True	True	is_patho	fold	95	3737625_27_LV1016291816	0.11696017
True	True	is_patho	fold	95	3490517_27_LV1016291833	0.05878463
True	True	is_patho	fold	95	3167312_27_LV1016291858	0.6293588
True	True	is_patho	fold	95	3482355_27_LV1016291844	0.9420911
True	True	is_patho	fold	95	3530841_27_LV1016291820	0.020638384
True	True	is_patho	fold	95	3150661_27_LV1016291825	0.014334039
True	True	is_patho	fold	95	3880724_27_LV1016291829	0.46281734
True	True	is_patho	fold	95	3651570_27_LV1016291830	0.0021993585
True	True	is_patho	fold	95	3145775_27_LV1016291836	0.053340197
True	True	is_patho	fold	95	3261063_27_LV1016291834	0.06058288
True	True	is_patho	fold	95	3444071_27_LV1016291854	0.005723616
True	True	is_patho	fold	95	3729283_27_LV1016291813	0.016614737
True	True	is_patho	fold	95	3603461_27_LV1016291879	0.05046821
True	True	is_patho	fold	95	3600447_27_LV1016291835	0.048971724
True	True	is_patho	fold	95	3597611_27_LV1016291841	0.9016861
True	True	is_patho	fold	95	3381565_27_LV1016291840	0.025912853
True	True	is_patho	fold	95	3572766_27_LV1016291851	0.017100444
True	True	is_patho	fold	95	3694611_27_LV1016291867	0.01936373
True	True	is_patho	fold	95	3113250_27_LV1016291839	0.91707313
True	True	is_patho	fold	95	3602993_27_LV1016291837	0.26665655
True	True	is_patho	fold	95	3310190_27_LV1016291838	0.85660243
True	True	is_patho	fold	95	3898139_27_LV1016291855	0.41387442
True	True	is_patho	fold	95	3353640_27_LV1016291852	0.9001997
True	True	is_patho	fold	95	3066856_27_LV1016291856	0.4134086
True	True	is_patho	fold	95	3592212_27_LV1016291875	0.95056224
True	True	is_patho	fold	95	3963110_27_LV1016291861	0.07074799
True	True	is_patho	fold	95	3840348_27_LV1016291846	0.058179557
True	True	is_patho	fold	95	3211050_27_LV1016291847	0.7309371
True	True	is_patho	fold	100	3929530_26_LV1016291803	0.83796376
True	True	is_patho	fold	100	3866445_26_LV1016291800	0.124708
True	True	is_patho	fold	100	3029466_26_LV1016291802	0.99843246
True	True	is_patho	fold	100	3751142_26_LV1016291817	0.99060273
True	True	is_patho	fold	100	3221844_26_LV1016291822	0.8389216
True	True	is_patho	fold	100	3001293_26_LV1016291824	0.050814647
True	True	is_patho	fold	100	3467351_26_LV1016291819	0.6826439
True	True	is_patho	fold	100	3895318_26_LV1016291821	0.39856398
True	True	is_patho	fold	100	3817658_26_LV1016291818	0.3176664
True	True	is_patho	fold	100	3279658_26_LV1016291823	0.9194623
True	True	is_patho	fold	100	3731349_26_LV1016291862	0.9709396
True	True	is_patho	fold	100	3173232_26_LV1016291827	0.75878996
True	True	is_patho	fold	100	3626452_26_LV1016291831	0.9920879
True	True	is_patho	fold	100	3911229_26_LV1016291832	0.9487199
True	True	is_patho	fold	100	3810520_26_LV1016291850	0.7153943
True	True	is_patho	fold	100	3344673_26_LV1016291853	0.2759684
True	True	is_patho	fold	100	3029477_26_LV1016291863	0.94288266
True	True	is_patho	fold	100	3566058_26_LV1016291857	0.5441193
True	True	is_patho	fold	100	3468019_26_LV1016291849	0.3341883
True	True	is_patho	fold	100	3542565_26_LV1016291860	0.9835111
True	True	is_patho	fold	100	3154921_26_LV1016291859	0.9090815
True	True	is_patho	fold	100	3142251_26_LV1016291872	0.98708075
True	True	is_patho	fold	100	3934056_26_LV1016291876	0.34017134
True	True	is_patho	fold	100	3434202_26_LV1016291865	0.01006118
True	True	is_patho	fold	100	3421233_26_LV1016291864	0.9459455
True	True	is_patho	fold	100	3396374_26_LV1016291869	0.59808046
True	True	is_patho	fold	100	3685826_26_LV1016291870	0.84131444
True	True	is_patho	fold	100	3853102_26_LV1016291826	0.44814798
True	True	is_patho	fold	100	3888646_26_LV1016291866	0.63306904
True	True	is_patho	fold	100	3567511_26_LV1016291871	0.9421647
True	True	is_patho	fold	100	3303055_26_LV1016291877	0.24009888
True	True	is_patho	fold	100	3301842_26_LV1016291873	0.80685544
True	True	is_patho	fold	100	3640399_26_LV1016291874	0.37183157
True	True	is_patho	fold	100	3654028_26_LV1016291878	0.34629154
True	True	is_patho	fold	100	3035114_26_LV1016291842	0.08464881
True	True	is_patho	fold	100	3644897_26_LV1016291843	0.54259974
True	True	is_patho	fold	100	3681993_26_LV1016291845	0.9633049
True	True	is_patho	fold	100	3982030_26_LV1016291848	0.29158875
True	True	is_patho	fold	100	3603443_26_LV1016291828	0.9931552
True	True	is_patho	fold	100	3042068_26_LV1016291868	0.06375107
True	True	is_patho	fold	100	3669121_27_LV1016291804	0.9656902
True	True	is_patho	fold	100	3508246_27_LV1016291801	0.90934986
True	True	is_patho	fold	100	3699400_27_LV1016291815	0.04292457
True	True	is_patho	fold	100	3933595_27_LV1016291805	0.027921127
True	True	is_patho	fold	100	3063398_27_LV1016291807	0.021934142
True	True	is_patho	fold	100	3476548_27_LV1016291806	0.2789369
True	True	is_patho	fold	100	3161922_27_LV1016291808	0.02172293
True	True	is_patho	fold	100	3763424_27_LV1016291812	0.0192919
True	True	is_patho	fold	100	3902406_27_LV1016291810	0.040519804
True	True	is_patho	fold	100	3431423_27_LV1016291809	0.005028328
True	True	is_patho	fold	100	3278587_27_LV1016291811	0.31872728
True	True	is_patho	fold	100	3820503_27_LV1016291814	0.052786276
True	True	is_patho	fold	100	3737625_27_LV1016291816	0.06797988
True	True	is_patho	fold	100	3490517_27_LV1016291833	0.31584388
True	True	is_patho	fold	100	3167312_27_LV1016291858	0.7819315
True	True	is_patho	fold	100	3482355_27_LV1016291844	0.85664105
True	True	is_patho	fold	100	3530841_27_LV1016291820	0.23729242
True	True	is_patho	fold	100	3150661_27_LV1016291825	0.009847624
True	True	is_patho	fold	100	3880724_27_LV1016291829	0.0131609775
True	True	is_patho	fold	100	3651570_27_LV1016291830	0.00869504
True	True	is_patho	fold	100	3145775_27_LV1016291836	0.055851687
True	True	is_patho	fold	100	3261063_27_LV1016291834	0.045944333
True	True	is_patho	fold	100	3444071_27_LV1016291854	0.012922006
True	True	is_patho	fold	100	3729283_27_LV1016291813	0.21634053
True	True	is_patho	fold	100	3603461_27_LV1016291879	0.3043471
True	True	is_patho	fold	100	3600447_27_LV1016291835	0.026232794
True	True	is_patho	fold	100	3597611_27_LV1016291841	0.065054595
True	True	is_patho	fold	100	3381565_27_LV1016291840	0.17252636
True	True	is_patho	fold	100	3572766_27_LV1016291851	0.2743023
True	True	is_patho	fold	100	3694611_27_LV1016291867	0.032907706
True	True	is_patho	fold	100	3113250_27_LV1016291839	0.94152474
True	True	is_patho	fold	100	3602993_27_LV1016291837	0.82246447
True	True	is_patho	fold	100	3310190_27_LV1016291838	0.8669826
True	True	is_patho	fold	100	3898139_27_LV1016291855	0.9437844
True	True	is_patho	fold	100	3353640_27_LV1016291852	0.93378294
True	True	is_patho	fold	100	3066856_27_LV1016291856	0.99681073
True	True	is_patho	fold	100	3592212_27_LV1016291875	0.9514443
True	True	is_patho	fold	100	3963110_27_LV1016291861	0.93026716
True	True	is_patho	fold	100	3840348_27_LV1016291846	0.38586742
True	True	is_patho	fold	100	3211050_27_LV1016291847	0.5531791
True	True	is_patho	exist	0	3929530_26_LV1016291803	0.043883383
True	True	is_patho	exist	0	3866445_26_LV1016291800	0.95807153
True	True	is_patho	exist	0	3029466_26_LV1016291802	0.99755895
True	True	is_patho	exist	0	3751142_26_LV1016291817	0.9311426
True	True	is_patho	exist	0	3221844_26_LV1016291822	0.8331913
True	True	is_patho	exist	0	3001293_26_LV1016291824	0.096184134
True	True	is_patho	exist	0	3467351_26_LV1016291819	0.82360744
True	True	is_patho	exist	0	3895318_26_LV1016291821	0.7227409
True	True	is_patho	exist	0	3817658_26_LV1016291818	0.8942952
True	True	is_patho	exist	0	3279658_26_LV1016291823	0.80120564
True	True	is_patho	exist	0	3731349_26_LV1016291862	0.99761707
True	True	is_patho	exist	0	3173232_26_LV1016291827	0.9419196
True	True	is_patho	exist	0	3626452_26_LV1016291831	0.47571814
True	True	is_patho	exist	0	3911229_26_LV1016291832	0.99805236
True	True	is_patho	exist	0	3810520_26_LV1016291850	0.79965
True	True	is_patho	exist	0	3344673_26_LV1016291853	0.91591656
True	True	is_patho	exist	0	3029477_26_LV1016291863	0.84444475
True	True	is_patho	exist	0	3566058_26_LV1016291857	0.82667935
True	True	is_patho	exist	0	3468019_26_LV1016291849	0.9900913
True	True	is_patho	exist	0	3542565_26_LV1016291860	0.8649893
True	True	is_patho	exist	0	3154921_26_LV1016291859	0.98516625
True	True	is_patho	exist	0	3142251_26_LV1016291872	0.85515153
True	True	is_patho	exist	0	3934056_26_LV1016291876	0.31092072
True	True	is_patho	exist	0	3434202_26_LV1016291865	0.092877924
True	True	is_patho	exist	0	3421233_26_LV1016291864	0.9627629
True	True	is_patho	exist	0	3396374_26_LV1016291869	0.99733585
True	True	is_patho	exist	0	3685826_26_LV1016291870	0.7246753
True	True	is_patho	exist	0	3853102_26_LV1016291826	0.95005023
True	True	is_patho	exist	0	3888646_26_LV1016291866	0.20838057
True	True	is_patho	exist	0	3567511_26_LV1016291871	0.7785572
True	True	is_patho	exist	0	3303055_26_LV1016291877	0.2756019
True	True	is_patho	exist	0	3301842_26_LV1016291873	0.98734075
True	True	is_patho	exist	0	3640399_26_LV1016291874	0.99053216
True	True	is_patho	exist	0	3654028_26_LV1016291878	0.014020016
True	True	is_patho	exist	0	3035114_26_LV1016291842	0.9818811
True	True	is_patho	exist	0	3644897_26_LV1016291843	0.8985929
True	True	is_patho	exist	0	3681993_26_LV1016291845	0.9948866
True	True	is_patho	exist	0	3982030_26_LV1016291848	0.9831207
True	True	is_patho	exist	0	3603443_26_LV1016291828	0.87056786
True	True	is_patho	exist	0	3042068_26_LV1016291868	0.020194644
True	True	is_patho	exist	0	3669121_27_LV1016291804	0.8889446
True	True	is_patho	exist	0	3508246_27_LV1016291801	0.90166754
True	True	is_patho	exist	0	3699400_27_LV1016291815	0.08122299
True	True	is_patho	exist	0	3933595_27_LV1016291805	0.0065988456
True	True	is_patho	exist	0	3063398_27_LV1016291807	0.11057691
True	True	is_patho	exist	0	3476548_27_LV1016291806	0.8890241
True	True	is_patho	exist	0	3161922_27_LV1016291808	0.012933877
True	True	is_patho	exist	0	3763424_27_LV1016291812	0.102619894
True	True	is_patho	exist	0	3902406_27_LV1016291810	0.033081684
True	True	is_patho	exist	0	3431423_27_LV1016291809	0.07050053
True	True	is_patho	exist	0	3278587_27_LV1016291811	0.19809859
True	True	is_patho	exist	0	3820503_27_LV1016291814	0.014306948
True	True	is_patho	exist	0	3737625_27_LV1016291816	0.077739276
True	True	is_patho	exist	0	3490517_27_LV1016291833	0.4064568
True	True	is_patho	exist	0	3167312_27_LV1016291858	0.19638912
True	True	is_patho	exist	0	3482355_27_LV1016291844	0.987241
True	True	is_patho	exist	0	3530841_27_LV1016291820	0.016012888
True	True	is_patho	exist	0	3150661_27_LV1016291825	0.01127852
True	True	is_patho	exist	0	3880724_27_LV1016291829	0.75752723
True	True	is_patho	exist	0	3651570_27_LV1016291830	0.002593677
True	True	is_patho	exist	0	3145775_27_LV1016291836	0.04202445
True	True	is_patho	exist	0	3261063_27_LV1016291834	0.03575636
True	True	is_patho	exist	0	3444071_27_LV1016291854	0.005755371
True	True	is_patho	exist	0	3729283_27_LV1016291813	0.3302698
True	True	is_patho	exist	0	3603461_27_LV1016291879	0.032244638
True	True	is_patho	exist	0	3600447_27_LV1016291835	0.024101617
True	True	is_patho	exist	0	3597611_27_LV1016291841	0.87450856
True	True	is_patho	exist	0	3381565_27_LV1016291840	0.020042425
True	True	is_patho	exist	0	3572766_27_LV1016291851	0.0032194576
True	True	is_patho	exist	0	3694611_27_LV1016291867	0.023916993
True	True	is_patho	exist	0	3113250_27_LV1016291839	0.9435563
True	True	is_patho	exist	0	3602993_27_LV1016291837	0.22788279
True	True	is_patho	exist	0	3310190_27_LV1016291838	0.7345516
True	True	is_patho	exist	0	3898139_27_LV1016291855	0.08577464
True	True	is_patho	exist	0	3353640_27_LV1016291852	0.7924382
True	True	is_patho	exist	0	3066856_27_LV1016291856	0.058036778
True	True	is_patho	exist	0	3592212_27_LV1016291875	0.9815456
True	True	is_patho	exist	0	3963110_27_LV1016291861	0.23183894
True	True	is_patho	exist	0	3840348_27_LV1016291846	0.033281274
[truncated: 24,881 more rows]
