# Supplementary material for: Systemic antibody responses against human microbiota flagellins are overrepresented in chronic fatigue syndrome patients
Source: Sci Adv. 2022 Sep 23;8(38):eabq2422. doi: 10.1126/sciadv.abq2422 (PMC11580831; doi:10.1126/sciadv.abq2422)
Supplement: Supplementary file 3 — Supporting Data and Code [file sciadv.abq2422_supporting_data_and_code.zip › PhageIPSeq_CFS-main/PhageIPSeq_CFS/Data/fold_df.csv]

SerumName	agilent_10	agilent_100005	agilent_100027	agilent_100036	agilent_100055	agilent_100064	agilent_100089	agilent_100158	agilent_100162	agilent_100163	agilent_100230	agilent_100240	agilent_100242	agilent_100245	agilent_100247	agilent_100253	agilent_100258	agilent_100267	agilent_100272	agilent_100279	agilent_100302	agilent_100310	agilent_100316	agilent_100324	agilent_100329	agilent_100347	agilent_100361	agilent_100364	agilent_100369	agilent_100380	agilent_100382	agilent_100392	agilent_100399	agilent_100402	agilent_100413	agilent_100420	agilent_100438	agilent_10044	agilent_100459	agilent_100464	agilent_100483	agilent_100504	agilent_100527	agilent_100537	agilent_100538	agilent_100544	agilent_100559	agilent_100582	agilent_100593
3929530_26_LV1016291803
3866445_26_LV1016291800																															7.397992552112676
3029466_26_LV1016291802	12.6837741625											19.35838345945946																							22.931117129943505
3751142_26_LV1016291817										18.44912605454545																							8.323512888073394
3221844_26_LV1016291822														16.71273772											9.879450868965517										127.06536668474575							7.717281486868688
3001293_26_LV1016291824														34.61924242
3467351_26_LV1016291819												28.82248203963964		41.7818443																					14.028448126553672
3895318_26_LV1016291821	12.6837741625																			6.356901565325076
3817658_26_LV1016291818																																			7.284001911864407
3279658_26_LV1016291823
3731349_26_LV1016291862							8.35636886		12.67717146902655																																					19.977324971428573
3173232_26_LV1016291827
3626452_26_LV1016291831												21.93950125405405														17.73596656
3911229_26_LV1016291832																														16.657213674418607
3810520_26_LV1016291850																																									6.018993176470588				14.532815408695653
3344673_26_LV1016291853
3029477_26_LV1016291863												7.743353383783784
3566058_26_LV1016291857																																			7.284001911864407
3468019_26_LV1016291849
3542565_26_LV1016291860
3154921_26_LV1016291859	15.6681916125																																	7.895781599999999		19.10027168
3142251_26_LV1016291872
3934056_26_LV1016291876
3434202_26_LV1016291865
3421233_26_LV1016291864												98.9428487927928				61.54531985777778																																34.69385285625	23.508026683076924
3396374_26_LV1016291869	32.0824875875																8.732614484046692
3685826_26_LV1016291870	27.6058614125
3853102_26_LV1016291826																						15.239578468085108		5.787961115151515																				8.196012101492537
3888646_26_LV1016291866
3567511_26_LV1016291871	11.1915654375
3303055_26_LV1016291877
3301842_26_LV1016291873												7.313167084684683
3640399_26_LV1016291874					38.20054336000001											28.65040752
3654028_26_LV1016291878
3035114_26_LV1016291842
3644897_26_LV1016291843
3681993_26_LV1016291845													64.27976046153847																36.290516192			9.482404380141844
3982030_26_LV1016291848	16.414295975																																		176.70449082485874
3603443_26_LV1016291828
3042068_26_LV1016291868																			47.7506792																												75.74245666206897
3669121_27_LV1016291804														25.06910658
3508246_27_LV1016291801
3699400_27_LV1016291815	23.8753396											6.0226081873873865																									5.847021942857142
3933595_27_LV1016291805	14.1759828875											13.765961571171172
3063398_27_LV1016291807
3476548_27_LV1016291806												7.743353383783784
3161922_27_LV1016291808													9.182822923076923
3763424_27_LV1016291812														19.10027168				20.043494972839504		14.63565709226006			15.280217344
3902406_27_LV1016291810	16.414295975																																							17.9065047
3431423_27_LV1016291809																																							6.725447774647888
3278587_27_LV1016291811															167.8508723393939
3820503_27_LV1016291814												14.626334169369366							32.470461856		12.688991675524475
3737625_27_LV1016291816														40.58807732																				15.039584
3490517_27_LV1016291833	9.6993567125					13.927281433333334																													7.823557609039548
3167312_27_LV1016291858								12.506130266666668
3482355_27_LV1016291844				14.163337050847456
3530841_27_LV1016291820	10.445461075		15.916893066666669
3150661_27_LV1016291825
3880724_27_LV1016291829	78.34095806250002
3651570_27_LV1016291830
3145775_27_LV1016291836											8.377312140350877	17.207451963963965
3261063_27_LV1016291834		17.190244512										7.313167084684683
3444071_27_LV1016291854												11.615030075675676
3729283_27_LV1016291813
3603461_27_LV1016291879	10.445461075																											7.528260234234233
3600447_27_LV1016291835
3597611_27_LV1016291841																																			33.18267537627119
3381565_27_LV1016291840																																											6.622356969343065
3572766_27_LV1016291851
3694611_27_LV1016291867
3113250_27_LV1016291839																																													46.71262095652174
3602993_27_LV1016291837																								10.99712611878788
3310190_27_LV1016291838												27.10173684324324
3898139_27_LV1016291855																																			18.344893703954803
3353640_27_LV1016291852												33.55453132972973		21.48780564					21.010298848	7.243911086068111
3066856_27_LV1016291856												51.62235589189189															16.9028952920354
3592212_27_LV1016291875	49.9889922875											28.392295740540547																										9.293756354362417							113.14834853913042
3963110_27_LV1016291861												22.79987385225225
3840348_27_LV1016291846
3211050_27_LV1016291847
[truncated: 5,000 more columns]
