# Supplementary material for: Systemic antibody responses against human microbiota flagellins are overrepresented in chronic fatigue syndrome patients
Source: Sci Adv. 2022 Sep 23;8(38):eabq2422. doi: 10.1126/sciadv.abq2422 (PMC11580831; doi:10.1126/sciadv.abq2422)
Supplement: Supplementary file 3 — Supporting Data and Code [file sciadv.abq2422_supporting_data_and_code.zip › PhageIPSeq_CFS-main/PhageIPSeq_CFS/Data/individuals_metadata.csv]

TubeBarcode	catrecruit_Binary	sex_Binary	agegroup_Average	wbcbloodb	pltbloodb	rbcbloodb	hgbbloodb	hctbloodb	mcvbloodb	mchbloodb	mchcbloodb	neutrobloodb	lymphbloodb	monobloodb	eosinbloodb	basobloodb	nabloodb	kbloodb	ureabloodb	creatbloodb	totcabloodb	adjcabloodb	inorgphosbloodb	eGFRBloodB	TBilBloodB	albuminbloodb	ALPBloodB	ALTBloodb	astbloodb	cpkbloodb	t3bloodb	t4bloodb	TSHBloodB	SerFolateBloodB	esrbloodb	CRPBloodB	RFBloodB	TTGIgABloodB	B12BloodB
3929530_26_LV1016291803	1	0	34.5	5.65	241	4.59	134	0.426	92.8	29.2	315	3.25	1.71	0.55	0.11	0.03	143	3.9	5	65	2.18	2.28	0.81	>90	6	46	83	31	20	123	4.5	14.1	1.22	10.1	2	8	<20	<1	250
3866445_26_LV1016291800	1	0	34.5	3.01	149	4.07	120	0.343	84.3	29.5	350	0.98	1.61	0.34	0.07	0.01	142	3.8	3.5	70	2.13	2.29	1.14	88	6	42	31	10	15	39	4.4	15.3	4.02	7.8	2	<1	<20	<1	275
3029466_26_LV1016291802	1	0	55	5.43	254	4.57	144	0.428	93.7	31.5	336	3.33	1.68	0.34	0.07	0.01	145	3.7	4.5	63	2.3	2.43	0.95	90	6	44	77	20	25	42	4.6	16.3	1.37	9.6	5	1	<20	<1	975
3751142_26_LV1016291817	1	0	44.5	5.37	246	4.72	130	0.418	88.6	27.5	311	2.94	1.91	0.43	0.07	0.02	141	3.8	6	63	2.25	2.29	1.02	>90	4	44	87	18	20	46	4.2	14.3	1.73	8.3	10	<1	<20	<1	465
3221844_26_LV1016291822	1	0	55	5.23	255	4.35	136	0.404	92.9	31.3	337	2.91	1.69	0.5	0.12	0.01	140	4.3	5.1	68	2.26	2.31	1.06	83	6	43	44	17	16	36	3.3	12.8	2.58	9.4	2	<1	25	<1	>200
3001293_26_LV1016291824	1	1	44.5	9.15	261	4.99	155	0.485	97.2	31.1	320	5.35	2.71	0.77	0.26	0.06	141	4.5	7.4	124	2.64	2.66	1.43	56	10	45	91	34	22	86	5.9	20	1.39	5.6	23	5	27	<1	>200
3467351_26_LV1016291819	1	0	55	6.15	214	4.07	131	0.396	97.3	32.2	331	4.02	1.75	0.28	0.05	0.04	139	4	5.4	74	2.31	2.27	1.17	76	7	50	51	18	26	54	3.1	16.4	1.47	>20	5	<1	<20	<1	>200
3895318_26_LV1016291821	1	1	44.5	4.87	199	4.74	145	0.428	90.3	30.6	339	3.32	1.21	0.26	0.09	0	145	4.2	6.3	77	2.29	2.3	1.31	>90	20	46	59	17	19	80	4.6	19.7	1.81	7.8	8	<1	<20	<1	434
3817658_26_LV1016291818	1	0	44.5	4.52	252	4.83	145	0.427	88.4	30	340	2.13	1.8	0.45	0.09	0.05	142	3.9	4.6	74	2.45	2.41	1.2	78	11	50	95	17	19	64	4.9	17.7	1.59	11.3	7	3	<20	<1	420
3279658_26_LV1016291823	1	0	55	4.97	232	3.72	118	0.383	103	31.7	308	2.74	1.71	0.38	0.1	0.04	141	4	4.6	61	2.31	2.37	1.53	>90	4	42	53	11	18	45	3.5	10.2	3.31	9.8	2	1	<20	<1	1611
3731349_26_LV1016291862	1	0	55	9.07	531	4.38	133	0.392	89.5	30.4	339	6.55	1.23	0.6	0.65	0.04	140	5.4	2.5	64	2.36	2.38	0.97	89	6	45	127	37	21	44	4.8	17.6	1.14	6.4	13	3	<20	<1	229
3173232_26_LV1016291827	1	1	34.5	6.82	242	5.54	158	0.452	81.6	28.5	350	3.73	2.37	0.56	0.13	0.03	139	4.1	5.8	73	2.35	2.29	0.93		10	52	36	18	20	48	4.8	19.4	1.65	10.7	4	<1	<20	<1	365
3626452_26_LV1016291831	1	1	44.5	5.84	238	5.1	153	0.455	89.2	30	336	3.43	2.01	0.3	0.07	0.03	142	4.2	5.8	73	2.47	2.42	0.7	>90	8	51	61	23	18	92	4.2	20.4	0.89	9.2	2	<1	<20	<1	519
3911229_26_LV1016291832	1	0	55	4.32	219	4.51	134	0.405	89.8	29.7	331	1.59	1.95	0.44	0.26	0.08	141	4.5	3.8	61	2.69	2.68	1.06	>90	7	48	79	18	19	47	4.3	18.6	0.44	8.2	4	1	<20	<1	320
3810520_26_LV1016291850	1	0	55	6.95	226	4.67	136	0.405	86.7	29.1	336	4	1.98	0.59	0.34	0.04	138	4.4	4.1	65	2.24	2.24	1	87	8	47	60	15	21	147	4.3	17.2	0.99	10	5	<1	69	<1	536
3344673_26_LV1016291853	1	0	23.5	7.32	246	4.85	130	0.405	83.5	26.8	321	3.9	2.32	0.73	0.34	0.03	147	4.3	4	80	2.41	2.41	1.51	82	5	47	83	11	14	48	5.4	17.6	3.76	6.6		5	<20	5	470
3029477_26_LV1016291863	1	0	55	8.01	217	4.3	123	0.377	87.7	28.6	326	4.56	2.34	0.71	0.37	0.03	141	4	2	51	2.35	2.4	1.13	>90	5	43	48	7	19	37	3.9	11.6	1.12	14.7	4	<1	<20	<1	298
3566058_26_LV1016291857	1	0	34.5	5.5	193	4.28	132	0.396	92.5	30.8	333	3.37	1.77	0.31	0.04	0.01	140	3.9	5	85	2.37	2.37	1.16	70	6	47	65	19	14	79	4	15.9	2.05	10.1	26	5	<20	<1	445
3468019_26_LV1016291849	1	0	23.5	8.19	301	4.51	132	0.394	87.4	29.3	335	5.32	2.26	0.53	0.06	0.02	141	4	4.3	53	2.5	2.51	1.37	>90	7	46	63	30	20	54	4.7	18.6	1.23	6.1	8	<1	<20	<1	688
3542565_26_LV1016291860	1	1	34.5	6.05	267	5.06	145	0.444	87.7	28.7	327	3.87	1.39	0.58	0.19	0.02	142	4.1	3.3	57	2.37	2.37	0.75	>90	4	47	73	9	21	68	5.2	15.4	0.72	12.6	7	5	25	<1	314
3154921_26_LV1016291859	1	0	34.5	6.81	183	4.11	125	0.392	95.4	30.4	319	4.81	1.35	0.54	0.1	0.01	139	4.2	4.4	61	2.24	2.29	0.98	>90	4	43	67	10	14	39	4.3	15.3	1.41	5.4	11	3	<20	<1	504
3142251_26_LV1016291872	1	0	34.5	4.5	274	4.24	129	0.377	88.9	30.4	342	2.69	1.24	0.37	0.18	0.02	140	4.1	1.5	42	2.4	2.41	1.11	>90	11	46	59	48	12	48	4.2	13.5	1.84	5.9	2	<1	87	<1	949
3934056_26_LV1016291876	1	0	34.5	5.73	347	4.54	134	0.398	87.7	29.5	337	3.58	1.67	0.35	0.08	0.05	140	4	4.4	63	2.23	2.27	0.79	>90	3	44	73	11	28	89	5.5	13.7	5.32	3.7	7	1	<20	<1	365
3434202_26_LV1016291865	1	0	23.5	5.13	187	4.01	124	0.372	92.8	30.9	333	2.87	1.61	0.32	0.32	0.01	136	3.6	3.4	69	2.17	2.24	0.79	>90	5	41	44	55	13	66	4.7	13.2	2.67	7	5	3	<20	<1	601
3421233_26_LV1016291864	1	0	44.5	8.22	336	4.34	132	0.397	91.5	30.4	332	3.95	3.23	0.62	0.34	0.08	139	4.1	4	60	2.33	2.34	1.19	>90	7	46	61	31	26	57	4.5	16.1	1.79	11.3	2	1	<20	<1	500
3396374_26_LV1016291869	1	1	44.5	8.27	251	5.35	157	0.453	84.7	29.3	347	4.28	1.91	1.55	0.49	0.04	142	3.4	3.1	77	2.33	2.29	1.22	>90	7	50	87	10	32	49	4.6	15.1	4.43	15.3	12	5	<20	<1	1995
3685826_26_LV1016291870	1	0	34.5	7.65	251	4.81	144	0.438	91.1	29.9	329	4.34	2.27	0.72	0.25	0.07	141	4	3.4	66	2.3	2.3	1.02	>90	11	47	87	10	16	46	4.7	14.3	2.52	9.9	2	<1	<20	<1	181
3853102_26_LV1016291826	1	0	23.5	6.43	288	4.47	139	0.443	99.1	31.1	314	3.72	2.07	0.39	0.21	0.03	147		5.2	71	2.36	2.32		90	8	50	61	17	19	41		18.9	1.95	11.6		<1	<20	<1	709
3888646_26_LV1016291866	1	1	55	5	206	4.77	149	0.422	88.5	31.2	353	3.18	1.48	0.3	0.02	0.02	144	4.7	2.9	77	2.45	2.39	0.65	>90	16	52	75	20	24	101	5.2	20	0.06	9.7	2	<1	<20	<1	447
3567511_26_LV1016291871	1	1	55	6.92	296	5.21	157	0.46	88.3	30.1	341	4.12	1.72	0.55	0.49	0.04	140	4.1	3.2	76	2.42	2.38	0.63	>90	9	50	56	40	18	123	4	17.1	1.98	9.1	2	<1	<20	<1	919
3303055_26_LV1016291877	1	0	34.5	5.4	323	4.1	124	0.375	91.5	30.2	331	3.37	1.71	0.24	0.07	0.01	139	3.9	3.8	68	2.26	2.3	0.99	90	17	44	60	9	23	50	4	12	1.15	9.2	5	1	<20	<1	361
3301842_26_LV1016291873	1	0	44.5	7.81	341	3.96	116	0.353	89.1	29.3	329	5.34	1.95	0.43	0.08	0.01	142	3.8	3.2	55	2.28	2.32	1.06	>90	9	44	48	26	17	61	4.1	17.1	1.76	17.7	9	1	<20	<1	669
3640399_26_LV1016291874	1	1	44.5	5.85	335	4.67	155	0.454	97.2	33.2	341	3.45	1.42	0.55	0.4	0.03	140	4.1	5.5	78	2.34	2.3	1.15	>90	9	50	58	16	23	35	4.8	18	2.28	>20	5	1	<20	<1	>200
3654028_26_LV1016291878	1	0	44.5	4.15	222	4.69	144	0.428	91.3	30.7	336	2.02	1.53	0.33	0.22	0.05	140	3.7	3.6	65	2.45	2.47	0.79	90	9	45	38	13	17	116	4.1	15	1.91	7.3	14	1	<20	<1	312
3035114_26_LV1016291842	1	0	34.5	8.02	422	4.77	125	0.391	82	26.2	320	5.8	1.63	0.49	0.07	0.03	142	4.5	4.2	78	2.38	2.43	1.02	79	5	43	56	47	14	29	4.3	14.8	1.47	8.5	10	2	<20	<1	>200
3644897_26_LV1016291843	1	0	23.5	5.12	300	4.33	122	0.374	86.4	28.2	326	2.37	2.23	0.43	0.07	0.02	142	3.8	3.4	69	2.46	2.5	0.99	>90	9	44	52	17	37	60	4.7	15.2	1.6	14.7	32	7	<20	<1	472
3681993_26_LV1016291845	1	0	23.5	9.53	369	4.4	135	0.416	94.5	30.7	325	3.74	4.72	0.76	0.27	0.05	141	3.7	3.4	49	2.17	2.27	1.29	>90	<2	39	74	19	14	34	5.6	16.3	4.88	10.5	7	1	26	<1	607
3982030_26_LV1016291848	1	0	23.5	4.65	180	4.43	132	0.4	90.3	29.8	330	1.73	2.3	0.39	0.19	0.04	143	3.8	4.1	51	2.28	2.33	1.05	>90	5	43	38	19	15	45	4	16.4	0.99	15.4	5	<1	<20	<1	>200
3603443_26_LV1016291828	1	1	55	9.24	288	4.42	138	0.439	99.3	31.2	314	5.9	2.17	0.77	0.32	0.08	141		6.1	82	2.34	2.36		90	4	45	92	15	20			14.3	0.25	8.4	26	11	<20	<1	715
3042068_26_LV1016291868	1	0	23.5	5.5	260	4.59	136	0.398	87	29.6	342	3.38	1.42	0.35	0.3	0.05	140	4.6	3.6	61	2.19	2.23	0.98	>90	9	39	80	10		105	4.8	13	1.5	8.6	5	4	<20	0.3	302
3669121_27_LV1016291804	0	0	34.5	7.27	186	4.79	142	0.408	85.2	29.6	348	4.39	2.06	0.55	0.25	0.02	139	3.7	4.1	55	2.63	2.76	0.82	>90	7	44	57	15	16	52	5.7	14.6	2.68	9.2	2	<1	<20	<1	242
3508246_27_LV1016291801	0	0	44.5	5.16	163	4.19	129	0.385	91.9	30.8	335	3.59	1.15	0.39	0.02	0.01	138	4.6	4.3	71	2.16	2.3	0.59	82	6	43	51	11	19	81	4.6	12.7	1.9	6.6	7	9	<20	<1	164
3699400_27_LV1016291815	0	0	55	4.4	280	4.56	133	0.393	86.2	29.2	338	2.7	1.32	0.29	0.1	0	143	4.8	6.8	82	2.55	2.44	1.17	77	10	46	123	14	14	97	4	15	2.43	5.5	16	5	29	0.3	352
3933595_27_LV1016291805	0	0	55	5.9	274	4.54	130	0.396	87.2	28.6	328	2.86	2.46	0.52	0.06	0.02	141	4.2	6	103	2.5	2.41		56	6	45	113	20		149	4.3	11.6	2.4	6.4	13	5	<10	0.7	297
3063398_27_LV1016291807	0	0	55	7.3	297	4.57	126	0.376	82.3	27.6	335	4.36	2.05	0.59	0.32	0.02	139	3.6	5.3	81	2.47	2.38		78	13	45	94	23		155	5.5	18.7	2.62	13.6	8	9	<10	0.2	690
3476548_27_LV1016291806	0	1	44.5	4.6	192	5.07	153	0.452	89.2	30.2	338	2.49	1.65	0.26	0.16	0.02	141	4	6.4	93	2.48	2.37		88	25	46	63	14		84	5.4	19.1	1.04	12.4	4	<2	<10	1.1	253
3161922_27_LV1016291808	0	0	34.5	7.6	321	4.73	136	0.404	85.4	28.8	337	4.79	2.32	0.31	0.09	0.04	139	4	3.6	81	2.31	2.33		87	10	39	66	11		71	6.3	16.1	1.41	10	12	4	<10	0.3	523
3763424_27_LV1016291812	0	0	34.5	8.7	275	5.43	136	0.418	77	25	325	5.7	2.61	0.24	0.1	0.02	141	3.9	6.7	80	2.26	2.26		87	11	40	82	20		79	5.5	18.2	0.1	13.6	29	20	15	0.3	556
3902406_27_LV1016291810	0	0	44.5	6.8	270	5.15	151	0.456	88.5	29.3	331	4.58	1.61	0.47	0.08	0.02	139	4.6	4.4	85				76	9	40	62	35		101	4.3	14.6	1.88	12.3	5	<2	11	0.2	378
3431423_27_LV1016291809	0	0	55	3.9	165	4.47	131	0.394	88.1	29.3	332	1.72	1.69	0.36	0.13	0.02	139	4.2	4.4	69				>90	7	43	91	12		87	4	18.2	3.11	7.4	9	2	<10	0.7	374
3278587_27_LV1016291811	0	1	55	8.6	284	5.33	156	0.458	85.9	29.3	341	4.31	2.77	1.17	0.29	0.02	139	4.3	3.7	78	2.4	2.38		>90	19	41	68	42		74			1.91	6.3	27	3	<10	1.1	657
3820503_27_LV1016291814	0	1	55	6.3	282	5.32	156	0.465	87.4	29.3	335	3.31	2.05	0.72	0.17	0.03	140	5.2	7.7	102	2.41	2.39	0.89	77	10	41	81	38		235	4.8	13.3	1.97	9.8	5	2	<10	0.8	261
3737625_27_LV1016291816	0	0	55	3.3	182	4.11	123	0.374	91	29.9	329	1.97	0.86	0.26	0.2	0.02	143	3.8	4.2	78	2.5	2.43		83	5	44	107	15	22	89	4.5	13.9	1.54	5.3	16	9	<10	0.4	303
3490517_27_LV1016291833	0	0	44.5	5.61	282	4.44	137	0.417	93.9	30.9	329	2.9	2.14	0.39	0.14	0.04	139	4	5	52	2.27	2.27	1.27	>90	19	47	60	19	23	91	4.2	13.5	2.88	8.9	2	<1	<20	<1	412
3167312_27_LV1016291858	0	1	55	6.01	227	5.09	150	0.464	91.2	29.5	323	3.21	1.9	0.47	0.4	0.03	143	3.7	3.8	80	2.43	2.39	0.86	>90	11	50	87	24	28	153	5.6	13.2	2.35	6.2	2	3	<20	<1	296
3482355_27_LV1016291844	0	0	23.5	6.55	243	5.2	149	0.464	89.2	28.7	321	3.71	2.06	0.35	0.41	0.02	143	5.5	3.4	78	2.55	2.55	0.82	88	13	47	65	30	19	76	5.5	18.2	1.13	9.5	2	<1	<20	<1	893
3530841_27_LV1016291820	0	0	34.5	4.3	207	4.77	143	0.413	87	30	346	2.25	1.78	0.23	0.01	0.02	139	4.4	3.8	64	2.31	2.44	0.89	>90	6	34	61	18		90	4.8	13	0.56	11	16	5	<16	0.3	369
3150661_27_LV1016291825	0	0	55	7.2	298	4.68	138	0.409	87	29.5	337	5.15	1.45	0.44	0.12	0.04	140	4.5	5.4	62	2.26	2.37	1.05	86	15	35	87	15		152	4.2	12	2.53	6.7		9	<16	0.7	852
3880724_27_LV1016291829	0	0	34.5	5.5	255	4.12	133	0.388	94	32.3	343	3.27	1.68	0.36	0.16	0.02	139	3.9	3.2	62	2.31	2.29	1.01	>90	23	42	55	<6		66	4	15	1.41	18.9		<1	<16	0.2	522
3651570_27_LV1016291830	0	0	44.5	5.7	123	4.31	138	0.407	94	32	339	3.25	1.93	0.43	0.05	0.04	140	3.7	4.6	79	2.35	2.39	0.95	69	18	39	57	10		113	4.4	12	2.45	6		<1	<16	0.4	337
3145775_27_LV1016291836	0	0	34.5	5.4	254	4.26	133	0.395	93	31.2	337	2.54	2.21	0.4	0.17	0.08	141	4.4	3.6	56	2.31	2.4	0.96	>90	7	36	52	38		87	4.1	13	1.47	8.8		1	<16	0.4	361
3261063_27_LV1016291834	0	1	44.5	6	411	5.24	134	0.412	79	25.6	325	2.72	2.35	0.59	0.23	0.11	140	4.8	4.2	75	2.43	2.45	1.08	>90	9	40	75	14		234	4.5	14	0.42	13.1		2	67	0.5	418
3444071_27_LV1016291854	0	1	34.5	5.8	231	5.1	157	0.476	93	30.8	330	4.01	1.43	0.29	0.04	0.03	143	4	6	113	2.4	2.35	1.07	65	17	44	54	27		113	5.2	12	0.96	4.7	2	<1	<20	0.1	391
3729283_27_LV1016291813	0	1	44.5	4.9	205	5.22	158	0.464	89	30.3	341	2.85	1.52	0.4	0.1	0.03	142	4.1	4.2	67	2.43	2.48	0.76	>90	8	38	62	15		351	4.4	13	1.32	6.8	5	1	<20	0.3	501
3603461_27_LV1016291879	0	0	44.5	5.9	251	4.89	139	0.427	87	28.4	326	3.94	1.38	0.48	0.09	0.02	140	4.1	4.3	65	2.29	2.34	1.09	84	8	38	69	15		73	3.8	11	2.45	9.8	2	<1	<20	0.5	408
3600447_27_LV1016291835	0	0	34.5	6.5	277	4.39	138	0.408	93	31.4	338	4.34	1.68	0.39	0.06	0.04	143	3.9	1.8	59	2.27	2.25	1.11	>90	13	42	50	15		87	3.8	14	0.77	17.1		<1	<16	0.2	750
3597611_27_LV1016291841	0	0	34.5	5.7	207	4.81	150	0.451	94	31.2	333	3.6	1.43	0.43	0.19	0.05	140	4.5	3.8	76	2.35	2.39	0.88	74	16	39	71	9		42	4.1	12	0.8	12.9	2	<1	<20	0.1	357
3381565_27_LV1016291840	0	0	55	5.6	254	4.53	136	0.421	93	30	323	3.03	2.04	0.32	0.17	0.04	142	4.6	4.3	60	2.4	2.38	1.07	90	6	42	90	23		75		12	1.59	5.3	8	1	<20	0.2	357
3572766_27_LV1016291851	0	0	23.5	4.9	237	4.05	128	0.376	93	31.6	340	1.62	2.73	0.37	0.14	0.04	139	4.2	3.8	71	2.5	2.45	1.21	89	8	44	35	45		107	4.9	12	1.22	>20	2	<1	<20	0.2	276
3694611_27_LV1016291867	0	1	44.5	7.2	257	4.87	153	0.447	92	31.4	342	4.2	2.27	0.57	0.11	0.06	140	4.2	5.4	94	2.51	2.4	1.07	76	12	47	122	16		201	4.9	13	0.25	13.5	2		<20	0.4	558
3113250_27_LV1016291839	0	0	44.5	4.34	233	3.89	119	0.363	93.3	30.6	328	2.4	1.35	0.37	0.17	0.05	142	4.1	3.5	73	2.18	2.22	0.98	80	7	44	43	12	17	51	3.7	13.2	4.05	8.2	5	<1	<20	<1	462
3602993_27_LV1016291837	0	0	23.5	5.14	306	4.34	132	0.404	93.1	30.4	327	3.08	1.58	0.39	0.05	0.04	140	4.3	3.1	57	2.36	2.3	0.87	>90	8	52	51	15	16	66	4.4	13.3	1.06	7.1		<1	<20	<1	227
3310190_27_LV1016291838	0	0	23.5	5.99	226	4.56	139	0.419	91.9	30.5	332	4.34	1.28	0.28	0.04	0.04	140	4.2	2.5	55	2.24	2.25	0.97	>90	25	46	54	24	19	136	4.2	11.1	0.73	12.2		<1	<20	2	217
3898139_27_LV1016291855	0	0	23.5	5.1	171	4.65	134	0.413	88.8	28.8	324	3.59	1.2	0.19	0.09	0.03	142	3.7	6.1	66	2.35	2.31	1.18	>90	7	50	56	27	25	90	4	12.2	2.69	17.5	1	1	<20	<1	581
3353640_27_LV1016291852	0	1	44.5	5.88	305	5.06	143	0.436	86.2	28.3	328	2.57	2.59	0.64	0.07	0.01	140	4.4	5.3	79	2.41	2.34	1.03	>90	7	53	63	18	43	349	4.7	17.1	2.93	9.5	5	<1	<20	<1	444
3066856_27_LV1016291856	0	0	34.5							31.4							141	3.6	3.9	75	2.3	2.34	1.12	82	6	44	40	18	20	86	4	14.2	1.52	15.6		<1	<20	<1	678
3592212_27_LV1016291875	0	0	23.5	5.51	206	4.37	135	0.412	94.3	30.9	328	2.93	2.09	0.32	0.13	0.04	140	3.9	4.6	65	2.33	2.35	1.14	>90	5	45	41	11	21	57	5	16.5	0.86	7.3		1	<20	<1	281
3963110_27_LV1016291861	0	0	23.5	11.21	287	4.71	127	0.392	83.2	27	324	6.34	4.04	0.74	0.04	0.04	139	4.1	3.5	74	2.34	2.33	1.01	85	4	48	93	31	16	99	4.5	14.7	1.58	6.5	7	6	<20	<1	387
3840348_27_LV1016291846	0	1	34.5	5.56	180	4.28	141	0.426	99.5	32.9	331	3.17	1.86	0.38	0.13	0.02	143	4	7.1	94	2.4	2.39		85	27	48	62	12	29	245	4.6	14.7	2.02	2.4	2	1	<20	<1	385
3211050_27_LV1016291847	0	0	23.5	6.2	274	4.76	120	0.382	80.3	25.2	314	3.43	2.31	0.33	0.09	0.04	142	4.2	2.9	67	2.32	2.32	1.39	>90	4	47	43		10	98	5.2	15	2.06	12.2	5	<1	<20	<1	268
