# Supplementary material for: Systemic antibody responses against human microbiota flagellins are overrepresented in chronic fatigue syndrome patients
Source: Sci Adv. 2022 Sep 23;8(38):eabq2422. doi: 10.1126/sciadv.abq2422 (PMC11580831; doi:10.1126/sciadv.abq2422)
Supplement: Supplementary file 3 — Supporting Data and Code [file sciadv.abq2422_supporting_data_and_code.zip › PhageIPSeq_CFS-main/PhageIPSeq_CFS/Data/oligos_metadata.csv]

order	pos	len_seq	full name	file	is_IEDB_or_cntrl	is_pos_cntrl	is_neg_cntrl	is_rand_cntrl	is_IEDB	is_auto	is_infect	is_EBV	is_toxin	is_PNP	is_nonPNP_strains	is_topgraph	is_nontopgraph	is_EM	is_MPA	is_patho	is_IgA	is_probio	MPA_pass_blast2go	MPA_pass_balst2go_m	MPA_Gos	MPA_signalp	MPA_diamond_toxin	MPA_diamond_flagella	diamond_toxin	diamond_flagellum	signalp	high_abun	medium_abun	low_abun	blast2go	blast2go_new	full_topgraph	non_PNP_pass_blast2go	non_PNP_Gos	non_PNP_pass_balst2go_m	non_PNP_signalp	non_PNP_diamond_toxin	non_PNP_diamond_flagella	IEDB_DOIDs	IEDB_comments	IEDB_organism_name	IEDB_parent_species	bac_src	PNP_GO_Names
agilent_10	44	690.0	Lipase 2 precursor (Glycerol ester hydrolase 2)	IEDB_and_control\full_iedb_oligos_list_clst70_control_64aa_over20_nuc_15_15_14_15_16_end.csv	True	False	False	False	True	False	True	False	False	False	False	False	False	False	False	False	False	False																						[DOID_104]		['Staphylococcus aureus subsp. aureus COL']	['Staphylococcus aureus']
agilent_100005	88	488.0	N047A_GL0051881 MPA_PNP_EM_seqs_non_topgraph_seqs_final_210318.csv	PNP\full_PNP_oligos_list_64aa_over20_nuc_15_15_14_15_16_end.csv	False	False	False	False	False	False	False	False	False	True	False	False	True	True	True	False	False	False									1.0	1.0																Bacteroides vulgatus ATCC 8482 & Bacteroides dorei CL03T12C01
agilent_100027	88	1038.0	NLF010_GL0005053 (2/2) MPA_and_EM_topgraph_220218_subsample.csv	PNP\full_PNP_oligos_list_64aa_over20_nuc_15_15_14_15_16_end.csv	False	False	False	False	False	False	False	False	False	True	False	True	False	True	True	False	False	False																										Bacteroides uniformis ATCC 8492	P:signal transduction; C:membrane; F:receptor activity; P:transport
agilent_100036	176	448.0	MH0026_GL0031772 MPA_PNP_EM_seqs_non_topgraph_seqs_final_210318.csv	PNP\full_PNP_oligos_list_64aa_over20_nuc_15_15_14_15_16_end.csv	False	False	False	False	False	False	False	False	False	True	False	False	True	True	False	False	False	False							1.0
agilent_100055	44	262.0	V1.UC34-0_GL0118549 MPA_PNP_EM_seqs_non_topgraph_seqs_final_210318.csv	PNP\full_PNP_oligos_list_64aa_over20_nuc_15_15_14_15_16_end.csv	False	False	False	False	False	False	False	False	False	True	False	False	True	True	False	False	False	False												1.0
agilent_100064	220	407.0	WP_015439335.1 strains_non_MPA_non_topgraph_cdhit70_190118.csv	PNP\full_PNP_oligos_list_64aa_over20_nuc_15_15_14_15_16_end.csv	False	False	False	False	False	False	False	False	False	False	True	False	True	False	False	False	False	True																			1.0							Bifidobacterium breve UCC2003
agilent_100089	396	940.0	WP_040015269.1 (2/2) non_MPA_topgraph_sampling_040218.csv	PNP\full_PNP_oligos_list_64aa_over20_nuc_15_15_14_15_16_end.csv	False	False	False	False	False	False	False	False	False	False	True	True	False	False	False	False	True	False																										Dorea formicigenerans ATCC 27755
agilent_100158	132	419.0	MH0092_GL0033497 MPA_PNP_EM_seqs_non_topgraph_seqs_final_210318.csv	PNP\full_PNP_oligos_list_64aa_over20_nuc_15_15_14_15_16_end.csv	False	False	False	False	False	False	False	False	False	True	False	False	True	True	False	False	False	False							1.0
agilent_100162	132	211.0	WP_002787400.1 (1/1) non_MPA_topgraph_sampling_040218.csv	PNP\full_PNP_oligos_list_64aa_over20_nuc_15_15_14_15_16_end.csv	False	False	False	False	False	False	False	False	False	False	True	True	False	False	False	True	False	False																										Campylobacter coli
agilent_100163	220	399.0	MH0188_GL0047837 MPA_PNP_EM_seqs_non_topgraph_seqs_final_210318.csv	PNP\full_PNP_oligos_list_64aa_over20_nuc_15_15_14_15_16_end.csv	False	False	False	False	False	False	False	False	False	True	False	False	True	True	False	False	False	False											1.0
agilent_100230	352	509.0	MH0098_GL0022965 MPA_PNP_EM_seqs_non_topgraph_seqs_final_210318.csv	PNP\full_PNP_oligos_list_64aa_over20_nuc_15_15_14_15_16_end.csv	False	False	False	False	False	False	False	False	False	True	False	False	True	True	False	False	False	False							1.0
agilent_100240	44	123.0	WP_045160255.1 (5/5) non_MPA_topgraph_sampling_040218.csv	PNP\full_PNP_oligos_list_64aa_over20_nuc_15_15_14_15_16_end.csv	False	False	False	False	False	False	False	False	False	False	True	True	False	False	False	True	False	False																										Salmonella enterica subsp. enterica serovar Infantis
agilent_100242	44	273.0	WP_003668402.1 strains_non_MPA_non_topgraph_cdhit70_190118.csv	PNP\full_PNP_oligos_list_64aa_over20_nuc_15_15_14_15_16_end.csv	False	False	False	False	False	False	False	False	False	False	True	False	True	False	False	False	False	True																				1.0						Lactobacillus reuteri DSM 20016
agilent_100245	44	310.0	YP_002344743.1 strains_non_MPA_non_topgraph_cdhit70_190118.csv	PNP\full_PNP_oligos_list_64aa_over20_nuc_15_15_14_15_16_end.csv	False	False	False	False	False	False	False	False	False	False	True	False	True	False	False	True	False	False																			1.0							Campylobacter jejuni subsp. jejuni NCTC 11168 = ATCC 700819
agilent_100247	0	44.0	T2D-149A_GL0037754 (4/5) MPA_and_EM_topgraph_220218_subsample.csv	PNP\full_PNP_oligos_list_64aa_over20_nuc_15_15_14_15_16_end.csv	False	False	False	False	False	False	False	False	False	True	False	True	False	True	True	False	False	False																										Dorea longicatena DSM 13814	P:transmembrane transport; C:integral component of membrane
agilent_100253	748	835.0	YP_098680.1 strains_non_MPA_non_topgraph_cdhit70_190118.csv	PNP\full_PNP_oligos_list_64aa_over20_nuc_15_15_14_15_16_end.csv	False	False	False	False	False	False	False	False	False	False	True	False	True	False	False	False	True	False																			1.0							Bacteroides fragilis YCH46
agilent_100258	484	811.0	WP_005330721.1 strains_non_MPA_non_topgraph_cdhit70_190118.csv	PNP\full_PNP_oligos_list_64aa_over20_nuc_15_15_14_15_16_end.csv	False	False	False	False	False	False	False	False	False	False	True	False	True	False	False	False	True	False																				1.0						Dorea formicigenerans ATCC 27755
agilent_100267	229	293.0	WP_003727323.1 strains_non_MPA_non_topgraph_cdhit70_190118.csv	PNP\full_PNP_oligos_list_64aa_over20_nuc_15_15_14_15_16_end.csv	False	False	False	False	False	False	False	False	False	False	True	False	True	False	False	True	False	False																			1.0							Listeria monocytogenes serotype 4b str. F2365
agilent_100272	176	243.0	WP_026255328.1 strains_non_MPA_non_topgraph_cdhit70_190118.csv	PNP\full_PNP_oligos_list_64aa_over20_nuc_15_15_14_15_16_end.csv	False	False	False	False	False	False	False	False	False	False	True	False	True	False	False	False	True	False																			1.0							Blautia producta ATCC 27340 = DSM 2950
agilent_100279	0	129.0	MH0086_GL0015866 (1/1) MPA_and_EM_topgraph_220218_subsample.csv	PNP\full_PNP_oligos_list_64aa_over20_nuc_15_15_14_15_16_end.csv	False	False	False	False	False	False	False	False	False	True	False	True	False	True	False	False	False	False																											P:signal transduction; C:membrane; P:phosphorylation; F:transferase activity, transferring phosphorus-containing groups
agilent_100302	132	272.0	WP_012391240.1 strains_non_MPA_non_topgraph_cdhit70_190118.csv	PNP\full_PNP_oligos_list_64aa_over20_nuc_15_15_14_15_16_end.csv	False	False	False	False	False	False	False	False	False	False	True	False	True	False	False	False	False	True																			1.0							Lactobacillus fermentum IFO 3956
agilent_100310	264	365.0	MH0067_GL0038695 (2/2) MPA_and_EM_topgraph_220218_subsample.csv	PNP\full_PNP_oligos_list_64aa_over20_nuc_15_15_14_15_16_end.csv	False	False	False	False	False	False	False	False	False	True	False	True	False	True	False	False	False	False																											P:transmembrane transport; C:membrane; P:protein secretion
agilent_100316	484	737.0	MH0002_GL0043621 MPA_PNP_EM_seqs_non_topgraph_seqs_final_210318.csv	PNP\full_PNP_oligos_list_64aa_over20_nuc_15_15_14_15_16_end.csv	False	False	False	False	False	False	False	False	False	True	False	False	True	True	False	False	False	False										1.0
agilent_100324	88	709.0	WP_023993598.1 (1/1) non_MPA_topgraph_sampling_040218.csv	PNP\full_PNP_oligos_list_64aa_over20_nuc_15_15_14_15_16_end.csv	False	False	False	False	False	False	False	False	False	False	True	True	False	False	False	True	False	False																										Salmonella enterica subsp. enterica serovar Infantis
agilent_100329	616	1584.0	WP_004846752.1 strains_non_MPA_non_topgraph_cdhit70_190118.csv	PNP\full_PNP_oligos_list_64aa_over20_nuc_15_15_14_15_16_end.csv	False	False	False	False	False	False	False	False	False	False	True	False	True	False	False	False	True	False																			1.0							Ruminococcus torques ATCC 27756
agilent_100347	352	475.0	MH0211_GL0187136 MPA_PNP_EM_seqs_non_topgraph_seqs_final_210318.csv	PNP\full_PNP_oligos_list_64aa_over20_nuc_15_15_14_15_16_end.csv	False	False	False	False	False	False	False	False	False	True	False	False	True	True	False	False	False	False									1.0
agilent_100361	88	344.0	YP_192994.1 strains_non_MPA_non_topgraph_cdhit70_190118.csv	PNP\full_PNP_oligos_list_64aa_over20_nuc_15_15_14_15_16_end.csv	False	False	False	False	False	False	False	False	False	False	True	False	True	False	False	False	False	True																			1.0							Lactobacillus acidophilus NCFM
agilent_100364	132	351.0	MH0003_GL0111838 (2/2) MPA_and_EM_topgraph_220218_subsample.csv	PNP\full_PNP_oligos_list_64aa_over20_nuc_15_15_14_15_16_end.csv	False	False	False	False	False	False	False	False	False	True	False	True	False	True	False	False	False	False																											C:integral component of membrane
agilent_100369	44	275.0	YP_535429.1 strains_non_MPA_non_topgraph_cdhit70_190118.csv	PNP\full_PNP_oligos_list_64aa_over20_nuc_15_15_14_15_16_end.csv	False	False	False	False	False	False	False	False	False	False	True	False	True	False	False	False	False	True																				1.0						Lactobacillus salivarius UCC118
agilent_100380	880	1896.0	V1.FI22_GL0037621 MPA_PNP_EM_seqs_non_topgraph_seqs_final_210318.csv	PNP\full_PNP_oligos_list_64aa_over20_nuc_15_15_14_15_16_end.csv	False	False	False	False	False	False	False	False	False	True	False	False	True	True	False	False	False	False							1.0
agilent_100382	88	545.0	MH0006_GL0159592 MPA_PNP_EM_seqs_non_topgraph_seqs_final_210318.csv	PNP\full_PNP_oligos_list_64aa_over20_nuc_15_15_14_15_16_end.csv	False	False	False	False	False	False	False	False	False	True	False	False	True	True	False	False	False	False									1.0
agilent_100392	485	723.0	WP_011591180.1 strains_non_MPA_non_topgraph_cdhit70_190118.csv	PNP\full_PNP_oligos_list_64aa_over20_nuc_15_15_14_15_16_end.csv	False	False	False	False	False	False	False	False	False	False	True	False	True	False	False	True	False	False																			1.0							Clostridium perfringens ATCC 13124
agilent_100399	0	987.0	V1.CD53-0_GL0038153 (2/2) MPA_and_EM_topgraph_220218_subsample.csv	PNP\full_PNP_oligos_list_64aa_over20_nuc_15_15_14_15_16_end.csv	False	False	False	False	False	False	False	False	False	True	False	True	False	True	True	False	False	False																										Bacteroides ovatus	P:signal transduction; C:membrane; F:receptor activity; P:transport
agilent_100402	88	1082.0	MH0012_GL0069872 (2/2) MPA_and_EM_topgraph_220218_subsample.csv	PNP\full_PNP_oligos_list_64aa_over20_nuc_15_15_14_15_16_end.csv	False	False	False	False	False	False	False	False	False	True	False	True	False	True	False	False	False	False																											P:signal transduction; F:receptor activity; P:transport; C:outer membrane
agilent_100413	179	243.0	YP_193148.1 strains_non_MPA_non_topgraph_cdhit70_190118.csv	PNP\full_PNP_oligos_list_64aa_over20_nuc_15_15_14_15_16_end.csv	False	False	False	False	False	False	False	False	False	False	True	False	True	False	False	False	False	True																			1.0							Lactobacillus acidophilus NCFM
agilent_100420	64	128.0	V1.FI07_GL0024363 (2/2) MPA_and_EM_topgraph_220218_subsample.csv	PNP\full_PNP_oligos_list_64aa_over20_nuc_15_15_14_15_16_end.csv	False	False	False	False	False	False	False	False	False	True	False	True	False	True	False	False	False	False																											C:integral component of membrane
agilent_100438	176	581.0	MH0217_GL0022922 MPA_PNP_EM_seqs_non_topgraph_seqs_final_210318.csv	PNP\full_PNP_oligos_list_64aa_over20_nuc_15_15_14_15_16_end.csv	False	False	False	False	False	False	False	False	False	True	False	False	True	True	False	False	False	False								1.0
agilent_10044	132	1063.0	polyprotein (5/9) & unnamed protein product (6/8) & structural polyprotein (3/3) & 110 kd polyprotein precursor & Structural polyprotein (1/2) & E1 protein	IEDB_and_control\full_iedb_oligos_list_clst70_control_64aa_over20_nuc_15_15_14_15_16_end.csv	True	False	False	False	True	False	True	False	False	False	False	False	False	False	False	False	False	False																						[DOID_8781] & [] & [DOID_8781] & [] & [] & [DOID_8781]		['Rubella virus'; 'Rubella virus vaccine strain RA27/3'] & ['Rubella virus vaccine strain RA27/3'] & ['Rubella virus'] & ['Rubella virus'; 'Rubella virus strain M33'] & ['Rubella virus strain Therien'; 'Rubella virus'] & ['Rubella virus']	['Rubella virus'] & ['Rubella virus'] & ['Rubella virus'] & ['Rubella virus'] & ['Rubella virus'] & ['Rubella virus']
agilent_100459	264	597.0	O2.CD1-0-PT_GL0141363 MPA_PNP_EM_seqs_non_topgraph_seqs_final_210318.csv	PNP\full_PNP_oligos_list_64aa_over20_nuc_15_15_14_15_16_end.csv	False	False	False	False	False	False	False	False	False	True	False	False	True	True	False	False	False	False											1.0
agilent_100464	660	768.0	MH0148_GL0074703 MPA_PNP_EM_seqs_non_topgraph_seqs_final_210318.csv	PNP\full_PNP_oligos_list_64aa_over20_nuc_15_15_14_15_16_end.csv	False	False	False	False	False	False	False	False	False	True	False	False	True	True	False	False	False	False									1.0
agilent_100483	220	749.0	DOM015_GL0025152 (1/1) MPA_and_EM_topgraph_220218_subsample.csv	PNP\full_PNP_oligos_list_64aa_over20_nuc_15_15_14_15_16_end.csv	False	False	False	False	False	False	False	False	False	True	False	True	False	True	True	False	False	False																										Bacteroides vulgatus ATCC 8482 & Bacteroides dorei CL03T12C01	F:phosphorelay sensor kinase activity; C:transcription factor complex; F:transcription factor activity, sequence-specific DNA binding; P:phosphorelay signal transduction system; C:integral component of membrane; P:regulation of transcription, DNA-templated; F:sequence-specific DNA binding; P:regulation of transcription, DNA-templated; P:signal transduction by protein phosphorylation
agilent_100504	758	822.0	YP_100083.1 strains_non_MPA_non_topgraph_cdhit70_190118.csv	PNP\full_PNP_oligos_list_64aa_over20_nuc_15_15_14_15_16_end.csv	False	False	False	False	False	False	False	False	False	False	True	False	True	False	False	False	True	False																			1.0							Bacteroides fragilis YCH46
agilent_100527	132	334.0	O2.UC44-1_GL0034325 (1/1) MPA_and_EM_topgraph_220218_subsample.csv	PNP\full_PNP_oligos_list_64aa_over20_nuc_15_15_14_15_16_end.csv	False	False	False	False	False	False	False	False	False	True	False	True	False	True	False	False	False	False																											P:phosphoenolpyruvate-dependent sugar phosphotransferase system; C:protein-N(PI)-phosphohistidine-sugar phosphotransferase complex; F:protein-N(PI)-phosphohistidine-sugar phosphotransferase activity; P:carbohydrate transmembrane transport
agilent_100537	2332	2419.0	MH0191_GL0157406 MPA_PNP_EM_seqs_non_topgraph_seqs_final_210318.csv	PNP\full_PNP_oligos_list_64aa_over20_nuc_15_15_14_15_16_end.csv	False	False	False	False	False	False	False	False	False	True	False	False	True	True	False	False	False	False									1.0
agilent_100538	748	1209.0	MH0002_GL0045255 MPA_PNP_EM_seqs_non_topgraph_seqs_final_210318.csv	PNP\full_PNP_oligos_list_64aa_over20_nuc_15_15_14_15_16_end.csv	False	False	False	False	False	False	False	False	False	True	False	False	True	True	False	False	False	False									1.0
agilent_100544	1936	2109.0	MH0270_GL0193139 MPA_PNP_EM_seqs_non_topgraph_seqs_final_210318.csv	PNP\full_PNP_oligos_list_64aa_over20_nuc_15_15_14_15_16_end.csv	False	False	False	False	False	False	False	False	False	True	False	False	True	True	False	False	False	False									1.0
agilent_100559	792	1294.0	WP_020916641.1 strains_non_MPA_non_topgraph_cdhit70_190118.csv	PNP\full_PNP_oligos_list_64aa_over20_nuc_15_15_14_15_16_end.csv	False	False	False	False	False	False	False	False	False	False	True	False	True	False	False	False	True	False																			1.0							Streptococcus lutetiensis 033
agilent_100582	176	242.0	MH0028_GL0006322 (1/2) MPA_and_EM_topgraph_220218_subsample.csv	PNP\full_PNP_oligos_list_64aa_over20_nuc_15_15_14_15_16_end.csv	False	False	False	False	False	False	False	False	False	True	False	True	False	True	True	False	False	False																										[Eubacterium] rectale ATCC 33656	C:integral component of membrane
agilent_100593	333	397.0	MH0131_GL0023558 MPA_PNP_EM_seqs_non_topgraph_seqs_final_210318.csv	PNP\full_PNP_oligos_list_64aa_over20_nuc_15_15_14_15_16_end.csv	False	False	False	False	False	False	False	False	False	True	False	False	True	True	False	False	False	False									1.0
agilent_10060	396	1143.0	bullous pemphigoid antigen, partial	IEDB_and_control\full_iedb_oligos_list_clst70_control_64aa_over20_nuc_15_15_14_15_16_end.csv	True	False	False	False	True	True	False	False	False	False	False	False	False	False	False	False	False	False																						[DOID_8506; DOID_9182]		['Homo sapiens']	['Homo sapiens']
agilent_100618	30	94.0	WP_058914728.1 (1/2) non_MPA_topgraph_sampling_040218.csv	PNP\full_PNP_oligos_list_64aa_over20_nuc_15_15_14_15_16_end.csv	False	False	False	False	False	False	False	False	False	False	True	True	False	False	False	True	False	False																										Campylobacter coli
agilent_100624	132	376.0	MH0006_GL0218764 MPA_PNP_EM_seqs_non_topgraph_seqs_final_210318.csv	PNP\full_PNP_oligos_list_64aa_over20_nuc_15_15_14_15_16_end.csv	False	False	False	False	False	False	False	False	False	True	False	False	True	True	False	False	False	False											1.0
agilent_100647	64	128.0	MH0387_GL0031475 (1/2) MPA_and_EM_topgraph_220218_subsample.csv	PNP\full_PNP_oligos_list_64aa_over20_nuc_15_15_14_15_16_end.csv	False	False	False	False	False	False	False	False	False	True	False	True	False	True	False	False	False	False																											F:oxaloacetate decarboxylase activity; P:arginine metabolic process; P:proline metabolic process; C:integral component of membrane; P:sodium ion export; F:sodium ion transmembrane transporter activity; P:pyruvate metabolic process
agilent_100666	0	565.0	WP_005330768.1 strains_non_MPA_non_topgraph_cdhit70_190118.csv	PNP\full_PNP_oligos_list_64aa_over20_nuc_15_15_14_15_16_end.csv	False	False	False	False	False	False	False	False	False	False	True	False	True	False	False	False	True	False																			1.0							Dorea formicigenerans ATCC 27755
agilent_100683	0	137.0	T2D-53A_GL0125244 MPA_PNP_EM_seqs_non_topgraph_seqs_final_210318.csv	PNP\full_PNP_oligos_list_64aa_over20_nuc_15_15_14_15_16_end.csv	False	False	False	False	False	False	False	False	False	True	False	False	True	True	False	False	False	False									1.0
agilent_100746	931	995.0	MH0196_GL0052914 MPA_PNP_EM_seqs_non_topgraph_seqs_final_210318.csv	PNP\full_PNP_oligos_list_64aa_over20_nuc_15_15_14_15_16_end.csv	False	False	False	False	False	False	False	False	False	True	False	False	True	True	False	False	False	False									1.0
agilent_100772	3043	3107.0	WP_044922804.1 MPA_PNP_EM_seqs_non_topgraph_seqs_final_210318.csv	PNP\full_PNP_oligos_list_64aa_over20_nuc_15_15_14_15_16_end.csv	False	False	False	False	False	False	False	False	False	True	False	False	True	False	True	False	False	False				1.0																						[Eubacterium] hallii DSM 3353
agilent_100785	264	426.0	WP_004846107.1 strains_non_MPA_non_topgraph_cdhit70_190118.csv	PNP\full_PNP_oligos_list_64aa_over20_nuc_15_15_14_15_16_end.csv	False	False	False	False	False	False	False	False	False	False	True	False	True	False	False	False	True	False																1.0	P:glycolytic process; C:cell surface; C:phosphopyruvate hydratase complex; F:phosphopyruvate hydratase activity; F:magnesium ion binding; C:extracellular region; P:tryptophan biosynthetic process; P:gluconeogenesis; P:tyrosine biosynthetic process; P:L-phenylalanine biosynthetic process									Ruminococcus torques ATCC 27756
agilent_1008	44	526.0	butyrophilin precursor & Butyrophilin subfamily 1 member A1 & butyrophilin, partial	IEDB_and_control\full_iedb_oligos_list_clst70_control_64aa_over20_nuc_15_15_14_15_16_end.csv	True	False	False	False	True	True	False	False	False	False	False	False	False	False	False	False	False	False																						[DOID_2377] & [DOID_2377] & [DOID_2377]		['Bos taurus'] & ['Bos taurus'] & ['Bos taurus']	['Bos taurus'] & ['Bos taurus'] & ['Bos taurus']
agilent_100803	220	1052.0	O2.UC34-2_GL0002063 (2/2) MPA_and_EM_topgraph_220218_subsample.csv	PNP\full_PNP_oligos_list_64aa_over20_nuc_15_15_14_15_16_end.csv	False	False	False	False	False	False	False	False	False	True	False	True	False	True	True	False	False	False																										Bacteroides uniformis ATCC 8492	P:signal transduction; C:integral component of membrane; C:cell outer membrane; F:receptor activity; P:transport
agilent_100807	193	257.0	YP_004888775.1 (1/3) non_MPA_topgraph_sampling_040218.csv	PNP\full_PNP_oligos_list_64aa_over20_nuc_15_15_14_15_16_end.csv	False	False	False	False	False	False	False	False	False	False	True	True	False	False	False	False	False	True																										Lactobacillus plantarum WCFS1
agilent_10081	1144	1464.0	Glutamate receptor ionotropic, NMDA 2A & glutamate receptor, ionotropic, N-methyl D-aspartate 2A	IEDB_and_control\full_iedb_oligos_list_clst70_control_64aa_over20_nuc_15_15_14_15_16_end.csv	True	False	False	False	True	True	False	False	False	False	False	False	False	False	False	False	False	False																						[DOID_9074; DOID_2377; DOID_574; DOID_8986] & [DOID_437; DOID_9074; DOID_14040]		['Homo sapiens'] & ['Homo sapiens']	['Homo sapiens'] & ['Homo sapiens']
agilent_100813	396	507.0	MH0003_GL0013677 MPA_PNP_EM_seqs_non_topgraph_seqs_final_210318.csv	PNP\full_PNP_oligos_list_64aa_over20_nuc_15_15_14_15_16_end.csv	False	False	False	False	False	False	False	False	False	True	False	False	True	True	False	False	False	False									1.0
agilent_100815	100	164.0	MH0329_GL0006095 MPA_PNP_EM_seqs_non_topgraph_seqs_final_210318.csv	PNP\full_PNP_oligos_list_64aa_over20_nuc_15_15_14_15_16_end.csv	False	False	False	False	False	False	False	False	False	True	False	False	True	True	True	False	False	False									1.0																	Bacteroides vulgatus ATCC 8482 & Bacteroides dorei CL03T12C01
agilent_100828	704	964.0	MH0002_GL0017017 MPA_PNP_EM_seqs_non_topgraph_seqs_final_210318.csv	PNP\full_PNP_oligos_list_64aa_over20_nuc_15_15_14_15_16_end.csv	False	False	False	False	False	False	False	False	False	True	False	False	True	True	False	False	False	False							1.0		1.0
agilent_100835	220	987.0	V1.CD53-0_GL0038153 (2/2) MPA_and_EM_topgraph_220218_subsample.csv	PNP\full_PNP_oligos_list_64aa_over20_nuc_15_15_14_15_16_end.csv	False	False	False	False	False	False	False	False	False	True	False	True	False	True	True	False	False	False																										Bacteroides ovatus	P:signal transduction; C:membrane; F:receptor activity; P:transport
agilent_100848	440	606.0	MH0010_GL0032494 MPA_PNP_EM_seqs_non_topgraph_seqs_final_210318.csv	PNP\full_PNP_oligos_list_64aa_over20_nuc_15_15_14_15_16_end.csv	False	False	False	False	False	False	False	False	False	True	False	False	True	True	False	False	False	False									1.0
agilent_10087	396	1647.0	MAP kinase-activating death domain protein	IEDB_and_control\full_iedb_oligos_list_clst70_control_64aa_over20_nuc_15_15_14_15_16_end.csv	True	False	False	False	True	True	False	False	False	False	False	False	False	False	False	False	False	False																						[DOID_8986; DOID_2377; DOID_574]		['Homo sapiens']	['Homo sapiens']
agilent_100914	44	474.0	MH0002_GL0063711 MPA_PNP_EM_seqs_non_topgraph_seqs_final_210318.csv	PNP\full_PNP_oligos_list_64aa_over20_nuc_15_15_14_15_16_end.csv	False	False	False	False	False	False	False	False	False	True	False	False	True	True	False	False	False	False													1.0		1.0												P:proteolysis; C:integral component of membrane; F:serine-type peptidase activity
agilent_100916	44	253.0	BGI-28A_GL0068734 MPA_PNP_EM_seqs_non_topgraph_seqs_final_210318.csv	PNP\full_PNP_oligos_list_64aa_over20_nuc_15_15_14_15_16_end.csv	False	False	False	False	False	False	False	False	False	True	False	False	True	True	False	False	False	False									1.0		1.0
agilent_100918	176	392.0	YP_100211.1 strains_non_MPA_non_topgraph_cdhit70_190118.csv	PNP\full_PNP_oligos_list_64aa_over20_nuc_15_15_14_15_16_end.csv	False	False	False	False	False	False	False	False	False	False	True	False	True	False	False	False	True	False																			1.0							Bacteroides fragilis YCH46
agilent_100925	836	1194.0	WP_092975435.1 strains_non_MPA_non_topgraph_cdhit70_190118.csv	PNP\full_PNP_oligos_list_64aa_over20_nuc_15_15_14_15_16_end.csv	False	False	False	False	False	False	False	False	False	False	True	False	True	False	False	False	True	False																			1.0							Ruminococcus bromii
agilent_100934	0	42.0	WP_009245653.1 (2/6) non_MPA_topgraph_sampling_040218.csv	PNP\full_PNP_oligos_list_64aa_over20_nuc_15_15_14_15_16_end.csv	False	False	False	False	False	False	False	False	False	False	True	True	False	False	False	False	True	False																										Ruminococcus gnavus AGR2154
agilent_100944	176	367.0	WP_005688222.1 strains_non_MPA_non_topgraph_cdhit70_190118.csv	PNP\full_PNP_oligos_list_64aa_over20_nuc_15_15_14_15_16_end.csv	False	False	False	False	False	False	False	False	False	False	True	False	True	False	False	False	False	True																			1.0							Lactobacillus rhamnosus GG
agilent_100991	1628	1747.0	WP_003724263.1 strains_non_MPA_non_topgraph_cdhit70_190118.csv	PNP\full_PNP_oligos_list_64aa_over20_nuc_15_15_14_15_16_end.csv	False	False	False	False	False	False	False	False	False	False	True	False	True	False	False	True	False	False																1.0	C:extracellular region; C:cell wall		1.0							Listeria monocytogenes serotype 4b str. F2365
agilent_100996	352	716.0	V1.UC39-4_GL0076825 MPA_PNP_EM_seqs_non_topgraph_seqs_final_210318.csv	PNP\full_PNP_oligos_list_64aa_over20_nuc_15_15_14_15_16_end.csv	False	False	False	False	False	False	False	False	False	True	False	False	True	True	False	False	False	False													1.0		1.0												C:integral component of membrane; F:isomerase activity
agilent_100998	0	490.0	WP_005331748.1 (4/4) non_MPA_topgraph_sampling_040218.csv	PNP\full_PNP_oligos_list_64aa_over20_nuc_15_15_14_15_16_end.csv	False	False	False	False	False	False	False	False	False	False	True	True	False	False	False	False	True	False																										Dorea formicigenerans ATCC 27755
agilent_101	792	907.0	Glycoprotein B precursor & glycoprotein B (1/2)	IEDB_and_control\full_iedb_oligos_list_clst70_control_64aa_over20_nuc_15_15_14_15_16_end.csv	True	False	False	False	True	False	True	False	False	False	False	False	False	False	False	False	False	False																						[DOID_934] & [DOID_934]		['Human herpesvirus 5 strain AD169'; 'Human betaherpesvirus 5'] & ['Human betaherpesvirus 5']	['Human betaherpesvirus 5'] & ['Human betaherpesvirus 5']
agilent_101001	440	804.0	MH0168_GL0078706 MPA_PNP_EM_seqs_non_topgraph_seqs_final_210318.csv	PNP\full_PNP_oligos_list_64aa_over20_nuc_15_15_14_15_16_end.csv	False	False	False	False	False	False	False	False	False	True	False	False	True	True	False	False	False	False							1.0
agilent_101019	0	38.0	SZEY-64A_GL0003381 (1/3) MPA_and_EM_topgraph_220218_subsample.csv	PNP\full_PNP_oligos_list_64aa_over20_nuc_15_15_14_15_16_end.csv	False	False	False	False	False	False	False	False	False	True	False	True	False	True	False	False	False	False																											C:integral component of membrane
agilent_101021	132	308.0	MH0203_GL0115570 (1/5) MPA_and_EM_topgraph_220218_subsample.csv	PNP\full_PNP_oligos_list_64aa_over20_nuc_15_15_14_15_16_end.csv	False	False	False	False	False	False	False	False	False	True	False	True	False	True	False	False	False	False																											C:membrane
agilent_101027	132	1075.0	MH0292_GL0022866 MPA_PNP_EM_seqs_non_topgraph_seqs_final_210318.csv	PNP\full_PNP_oligos_list_64aa_over20_nuc_15_15_14_15_16_end.csv	False	False	False	False	False	False	False	False	False	True	False	False	True	True	False	False	False	False											1.0
agilent_101032	44	572.0	MH0135_GL0072484 MPA_PNP_EM_seqs_non_topgraph_seqs_final_210318.csv	PNP\full_PNP_oligos_list_64aa_over20_nuc_15_15_14_15_16_end.csv	False	False	False	False	False	False	False	False	False	True	False	False	True	True	False	False	False	False									1.0		1.0
agilent_101038	572	737.0	MH0013_GL0037415 (1/1) MPA_and_EM_topgraph_220218_subsample.csv	PNP\full_PNP_oligos_list_64aa_over20_nuc_15_15_14_15_16_end.csv	False	False	False	False	False	False	False	False	False	True	False	True	False	True	False	False	False	False																											F:phosphorelay sensor kinase activity; C:transcription factor complex; F:transcription factor activity, sequence-specific DNA binding; P:phosphorelay signal transduction system; C:integral component of membrane; P:regulation of transcription, DNA-templated; F:sequence-specific DNA binding; P:regulation of transcription, DNA-templated; P:signal transduction by protein phosphorylation
agilent_101045	176	460.0	YP_536641.1 (2/2) non_MPA_topgraph_sampling_040218.csv	PNP\full_PNP_oligos_list_64aa_over20_nuc_15_15_14_15_16_end.csv	False	False	False	False	False	False	False	False	False	False	True	True	False	False	False	False	False	True																										Lactobacillus salivarius UCC118
agilent_101048	660	850.0	WP_004297939.1 MPA_PNP_EM_seqs_non_topgraph_seqs_final_210318.csv	PNP\full_PNP_oligos_list_64aa_over20_nuc_15_15_14_15_16_end.csv	False	False	False	False	False	False	False	False	False	True	False	False	True	False	True	False	False	False				1.0																						Bacteroides ovatus
agilent_101050	88	496.0	WP_000727771.1 strains_non_MPA_non_topgraph_cdhit70_190118.csv	PNP\full_PNP_oligos_list_64aa_over20_nuc_15_15_14_15_16_end.csv	False	False	False	False	False	False	False	False	False	False	True	False	True	False	False	True	False	False																			1.0							Staphylococcus aureus subsp. aureus MRSA252
agilent_101063	44	125.0	MH0224_GL0003768 MPA_PNP_EM_seqs_non_topgraph_seqs_final_210318.csv	PNP\full_PNP_oligos_list_64aa_over20_nuc_15_15_14_15_16_end.csv	False	False	False	False	False	False	False	False	False	True	False	False	True	True	False	False	False	False												1.0
agilent_101069	352	1126.0	MH0020_GL0020261 (1/1) MPA_and_EM_topgraph_220218_subsample.csv	PNP\full_PNP_oligos_list_64aa_over20_nuc_15_15_14_15_16_end.csv	False	False	False	False	False	False	False	False	False	True	False	True	False	True	False	False	False	False																											F:ATP binding; P:protein targeting; C:cytoplasm; F:metal ion binding; P:intracellular protein transmembrane transport; P:protein import; C:plasma membrane
agilent_101070	202	266.0	O2.UC53-2_GL0015479 MPA_PNP_EM_seqs_non_topgraph_seqs_final_210318.csv	PNP\full_PNP_oligos_list_64aa_over20_nuc_15_15_14_15_16_end.csv	False	False	False	False	False	False	False	False	False	True	False	False	True	True	False	False	False	False											1.0
agilent_101074	44	189.0	WP_012419458.1 strains_non_MPA_non_topgraph_cdhit70_190118.csv	PNP\full_PNP_oligos_list_64aa_over20_nuc_15_15_14_15_16_end.csv	False	False	False	False	False	False	False	False	False	False	True	False	True	False	False	False	True	False																			1.0							Akkermansia muciniphila ATCC BAA-835
agilent_101075	88	687.0	WP_025370542.1 (1/3) non_MPA_topgraph_sampling_040218.csv	PNP\full_PNP_oligos_list_64aa_over20_nuc_15_15_14_15_16_end.csv	False	False	False	False	False	False	False	False	False	False	True	True	False	False	False	True	False	False																										Listeria monocytogenes serotype 1/2a str. 08-6569
agilent_101098	264	494.0	WP_044921670.1 MPA_PNP_EM_seqs_non_topgraph_seqs_final_210318.csv	PNP\full_PNP_oligos_list_64aa_over20_nuc_15_15_14_15_16_end.csv	False	False	False	False	False	False	False	False	False	True	False	False	True	False	True	False	False	False				1.0																						[Eubacterium] hallii DSM 3353
agilent_101109	0	437.0	160158126-stool1_revised_scaffold1253_7_gene24090 (2/2) MPA_and_EM_topgraph_220218_subsample.csv	PNP\full_PNP_oligos_list_64aa_over20_nuc_15_15_14_15_16_end.csv	False	False	False	False	False	False	False	False	False	True	False	True	False	True	True	False	False	False																										Bacteroides vulgatus ATCC 8482 & Bacteroides dorei CL03T12C01	C:integral component of membrane
agilent_101119	132	622.0	MH0457_GL0056882 MPA_PNP_EM_seqs_non_topgraph_seqs_final_210318.csv	PNP\full_PNP_oligos_list_64aa_over20_nuc_15_15_14_15_16_end.csv	False	False	False	False	False	False	False	False	False	True	False	False	True	True	False	False	False	False											1.0
agilent_101149	220	436.0	NP_835020.1 strains_non_MPA_non_topgraph_cdhit70_190118.csv	PNP\full_PNP_oligos_list_64aa_over20_nuc_15_15_14_15_16_end.csv	False	False	False	False	False	False	False	False	False	False	True	False	True	False	False	True	False	False																			1.0							Bacillus cereus ATCC 14579
agilent_101160	308	385.0	YP_194629.1 (1/1) non_MPA_topgraph_sampling_040218.csv	PNP\full_PNP_oligos_list_64aa_over20_nuc_15_15_14_15_16_end.csv	False	False	False	False	False	False	False	False	False	False	True	True	False	False	False	False	False	True																										Lactobacillus acidophilus NCFM
agilent_101169	1320	1536.0	WP_005346778.1 MPA_PNP_EM_seqs_non_topgraph_seqs_final_210318.csv	PNP\full_PNP_oligos_list_64aa_over20_nuc_15_15_14_15_16_end.csv	False	False	False	False	False	False	False	False	False	True	False	False	True	False	True	False	False	False				1.0																						[Eubacterium] hallii DSM 3353
agilent_10117	44	1018.0	fibronectin-binding protein A	IEDB_and_control\full_iedb_oligos_list_clst70_control_64aa_over20_nuc_15_15_14_15_16_end.csv	True	False	False	False	True	False	True	False	False	False	False	False	False	False	False	False	False	False																						[DOID_104]		['Staphylococcus aureus subsp. aureus COL']	['Staphylococcus aureus']
agilent_101172	264	389.0	MH0012_GL0158412 MPA_PNP_EM_seqs_non_topgraph_seqs_final_210318.csv	PNP\full_PNP_oligos_list_64aa_over20_nuc_15_15_14_15_16_end.csv	False	False	False	False	False	False	False	False	False	True	False	False	True	True	False	False	False	False									1.0
agilent_101175	176	303.0	WP_092976627.1 (2/2) non_MPA_topgraph_sampling_040218.csv	PNP\full_PNP_oligos_list_64aa_over20_nuc_15_15_14_15_16_end.csv	False	False	False	False	False	False	False	False	False	False	True	True	False	False	False	False	True	False																										Ruminococcus bromii
agilent_101185	44	153.0	NLF011_GL0031622 MPA_PNP_EM_seqs_non_topgraph_seqs_final_210318.csv	PNP\full_PNP_oligos_list_64aa_over20_nuc_15_15_14_15_16_end.csv	False	False	False	False	False	False	False	False	False	True	False	False	True	True	True	False	False	False														1.0												[Eubacterium] rectale ATCC 33656	C:bacterial-type flagellum; P:bacterial-type flagellum-dependent cell motility
agilent_101186	484	864.0	MH0067_GL0017493 (2/2) MPA_and_EM_topgraph_220218_subsample.csv	PNP\full_PNP_oligos_list_64aa_over20_nuc_15_15_14_15_16_end.csv	False	False	False	False	False	False	False	False	False	True	False	True	False	True	False	False	False	False																											P:signal transduction; C:membrane; F:receptor activity; P:transport
agilent_101190	372	436.0	MH0028_GL0082397 MPA_PNP_EM_seqs_non_topgraph_seqs_final_210318.csv	PNP\full_PNP_oligos_list_64aa_over20_nuc_15_15_14_15_16_end.csv	False	False	False	False	False	False	False	False	False	True	False	False	True	True	False	False	False	False										1.0
agilent_101196	0	46.0	WP_003726143.1 strains_non_MPA_non_topgraph_cdhit70_190118.csv	PNP\full_PNP_oligos_list_64aa_over20_nuc_15_15_14_15_16_end.csv	False	False	False	False	False	False	False	False	False	False	True	False	True	False	False	True	False	False																			1.0							Listeria monocytogenes serotype 1/2a str. 08-6569 & Listeria monocytogenes serotype 4b str. F2365 & Listeria monocytogenes serotype 1/2b str. 10-0810
agilent_101207	264	736.0	MH0017_GL0006645 (1/1) MPA_and_EM_topgraph_220218_subsample.csv	PNP\full_PNP_oligos_list_64aa_over20_nuc_15_15_14_15_16_end.csv	False	False	False	False	False	False	False	False	False	True	False	True	False	True	True	False	False	False																										Bacteroides vulgatus ATCC 8482	P:signal transduction; C:membrane; F:receptor activity; P:transport
agilent_101210	44	480.0	MH0003_GL0115487 MPA_PNP_EM_seqs_non_topgraph_seqs_final_210318.csv	PNP\full_PNP_oligos_list_64aa_over20_nuc_15_15_14_15_16_end.csv	False	False	False	False	False	False	False	False	False	True	False	False	True	True	False	False	False	False									1.0
agilent_101227	264	862.0	YP_098489.1 strains_non_MPA_non_topgraph_cdhit70_190118.csv	PNP\full_PNP_oligos_list_64aa_over20_nuc_15_15_14_15_16_end.csv	False	False	False	False	False	False	False	False	False	False	True	False	True	False	False	False	True	False																				1.0						Bacteroides fragilis YCH46
agilent_101234	572	686.0	MH0014_GL0099501 MPA_PNP_EM_seqs_non_topgraph_seqs_final_210318.csv	PNP\full_PNP_oligos_list_64aa_over20_nuc_15_15_14_15_16_end.csv	False	False	False	False	False	False	False	False	False	True	False	False	True	True	False	False	False	False									1.0
agilent_101239	88	690.0	MH0003_GL0053520 MPA_PNP_EM_seqs_non_topgraph_seqs_final_210318.csv	PNP\full_PNP_oligos_list_64aa_over20_nuc_15_15_14_15_16_end.csv	False	False	False	False	False	False	False	False	False	True	False	False	True	True	False	False	False	False									1.0
agilent_10125	6468	7073.0	Replicase polyprotein 1ab	IEDB_and_control\full_iedb_oligos_list_clst70_control_64aa_over20_nuc_15_15_14_15_16_end.csv	True	False	False	False	True	False	True	False	False	False	False	False	False	False	False	False	False	False																						[DOID_2945]		['SARS coronavirus']	['Severe acute respiratory syndrome-related coronavirus']
agilent_10126	1454	1627.0	cell wall surface anchor family protein	IEDB_and_control\full_iedb_oligos_list_clst70_control_64aa_over20_nuc_15_15_14_15_16_end.csv	True	False	False	False	True	False	True	False	False	False	False	False	False	False	False	False	False	False																						[DOID_104]		['Staphylococcus aureus subsp. aureus COL']	['Staphylococcus aureus']
agilent_101266	44	220.0	NP_834588.1 strains_non_MPA_non_topgraph_cdhit70_190118.csv	PNP\full_PNP_oligos_list_64aa_over20_nuc_15_15_14_15_16_end.csv	False	False	False	False	False	False	False	False	False	False	True	False	True	False	False	True	False	False																			1.0							Bacillus cereus ATCC 14579
agilent_101267	220	335.0	MH0013_GL0005148 (4/10) MPA_and_EM_topgraph_220218_subsample.csv	PNP\full_PNP_oligos_list_64aa_over20_nuc_15_15_14_15_16_end.csv	False	False	False	False	False	False	False	False	False	True	False	True	False	True	False	False	False	False																											F:ATPase activity; F:ATP binding; C:integral component of membrane; P:transport; F:transporter activity
agilent_101286	44	242.0	WP_004848105.1 (2/2) non_MPA_topgraph_sampling_040218.csv	PNP\full_PNP_oligos_list_64aa_over20_nuc_15_15_14_15_16_end.csv	False	False	False	False	False	False	False	False	False	False	True	True	False	False	False	False	True	False																										Ruminococcus torques ATCC 27756
agilent_101288	704	825.0	MH0192_GL0034706 MPA_PNP_EM_seqs_non_topgraph_seqs_final_210318.csv	PNP\full_PNP_oligos_list_64aa_over20_nuc_15_15_14_15_16_end.csv	False	False	False	False	False	False	False	False	False	True	False	False	True	True	False	False	False	False							1.0
agilent_101302	180	244.0	T2D-207A_GL0021892 (1/2) MPA_and_EM_topgraph_220218_subsample.csv	PNP\full_PNP_oligos_list_64aa_over20_nuc_15_15_14_15_16_end.csv	False	False	False	False	False	False	False	False	False	True	False	True	False	True	False	False	False	False																											C:integral component of membrane
agilent_101308	44	543.0	MH0188_GL0061877 MPA_PNP_EM_seqs_non_topgraph_seqs_final_210318.csv	PNP\full_PNP_oligos_list_64aa_over20_nuc_15_15_14_15_16_end.csv	False	False	False	False	False	False	False	False	False	True	False	False	True	True	True	False	False	False									1.0																	[Eubacterium] hallii DSM 3353
agilent_101313	88	1076.0	ED20A_GL0026873 (1/1) MPA_and_EM_topgraph_220218_subsample.csv	PNP\full_PNP_oligos_list_64aa_over20_nuc_15_15_14_15_16_end.csv	False	False	False	False	False	False	False	False	False	True	False	True	False	True	False	False	False	False																											P:signal transduction; C:cell outer membrane; F:receptor activity; P:transport
agilent_101320	220	517.0	MH0087_GL0041322 MPA_PNP_EM_seqs_non_topgraph_seqs_final_210318.csv	PNP\full_PNP_oligos_list_64aa_over20_nuc_15_15_14_15_16_end.csv	False	False	False	False	False	False	False	False	False	True	False	False	True	True	True	False	False	False									1.0																	Bacteroides ovatus
agilent_101331	88	373.0	WP_004299914.1 MPA_PNP_EM_seqs_non_topgraph_seqs_final_210318.csv	PNP\full_PNP_oligos_list_64aa_over20_nuc_15_15_14_15_16_end.csv	False	False	False	False	False	False	False	False	False	True	False	False	True	False	True	False	False	False				1.0																						Bacteroides ovatus
agilent_101338	44	208.0	V1.FI07_GL0111911 MPA_PNP_EM_seqs_non_topgraph_seqs_final_210318.csv	PNP\full_PNP_oligos_list_64aa_over20_nuc_15_15_14_15_16_end.csv	False	False	False	False	False	False	False	False	False	True	False	False	True	True	True	False	False	False							1.0																			Faecalibacterium prausnitzii A2-165
agilent_101364	308	540.0	MH0041_GL0006842 MPA_PNP_EM_seqs_non_topgraph_seqs_final_210318.csv	PNP\full_PNP_oligos_list_64aa_over20_nuc_15_15_14_15_16_end.csv	False	False	False	False	False	False	False	False	False	True	False	False	True	True	False	False	False	False									1.0
agilent_101366	176	649.0	BGI-33A_GL0069282 MPA_PNP_EM_seqs_non_topgraph_seqs_final_210318.csv	PNP\full_PNP_oligos_list_64aa_over20_nuc_15_15_14_15_16_end.csv	False	False	False	False	False	False	False	False	False	True	False	False	True	True	False	False	False	False										1.0
agilent_101386	88	175.0	MH0006_GL0015158 MPA_PNP_EM_seqs_non_topgraph_seqs_final_210318.csv	PNP\full_PNP_oligos_list_64aa_over20_nuc_15_15_14_15_16_end.csv	False	False	False	False	False	False	False	False	False	True	False	False	True	True	True	False	False	False									1.0																	[Eubacterium] hallii DSM 3353
agilent_10139	88	1301.0	180 kda immunodominant antigen/PAc protein homolog/SpaA protein homolog	IEDB_and_control\full_iedb_oligos_list_clst70_control_64aa_over20_nuc_15_15_14_15_16_end.csv	True	False	False	False	True	False	True	False	False	False	False	False	False	False	False	False	False	False																						[DOID_10314; DOID_104]		['Streptococcus oralis']	['Streptococcus oralis']
agilent_101399	704	860.0	O2.UC41-1_GL0011432 MPA_PNP_EM_seqs_non_topgraph_seqs_final_210318.csv	PNP\full_PNP_oligos_list_64aa_over20_nuc_15_15_14_15_16_end.csv	False	False	False	False	False	False	False	False	False	True	False	False	True	True	False	False	False	False									1.0
agilent_101414	0	216.0	DOF008_GL0045101 MPA_PNP_EM_seqs_non_topgraph_seqs_final_210318.csv	PNP\full_PNP_oligos_list_64aa_over20_nuc_15_15_14_15_16_end.csv	False	False	False	False	False	False	False	False	False	True	False	False	True	True	False	False	False	False											1.0
agilent_10143	484	2241.0	Deneddylase	IEDB_and_control\full_iedb_oligos_list_clst70_control_64aa_over20_nuc_15_15_14_15_16_end.csv	True	False	False	False	True	True	False	False	False	False	False	False	False	False	False	False	False	False																						[DOID_2988]		['Human betaherpesvirus 5']	['Human betaherpesvirus 5']
agilent_101439	440	657.0	MH0161_GL0023380 (2/3) MPA_and_EM_topgraph_220218_subsample.csv	PNP\full_PNP_oligos_list_64aa_over20_nuc_15_15_14_15_16_end.csv	False	False	False	False	False	False	False	False	False	True	False	True	False	True	False	False	False	False																											F:ATPase activity; F:ATP binding; C:integral component of membrane
agilent_101452	132	388.0	MH0341_GL0063914 MPA_PNP_EM_seqs_non_topgraph_seqs_final_210318.csv	PNP\full_PNP_oligos_list_64aa_over20_nuc_15_15_14_15_16_end.csv	False	False	False	False	False	False	False	False	False	True	False	False	True	True	False	False	False	False									1.0
agilent_101468	308	514.0	MH0457_GL0263276 MPA_PNP_EM_seqs_non_topgraph_seqs_final_210318.csv	PNP\full_PNP_oligos_list_64aa_over20_nuc_15_15_14_15_16_end.csv	False	False	False	False	False	False	False	False	False	True	False	False	True	True	True	False	False	False									1.0																	[Eubacterium] rectale ATCC 33656
agilent_10148	1804	2164.0	polyprotein (9/9) & VP1 capsid protein (1/3) & Chain 2, Human Rhinovirus Serotype 2 (Hrv2)	IEDB_and_control\full_iedb_oligos_list_clst70_control_64aa_over20_nuc_15_15_14_15_16_end.csv	True	False	False	False	True	False	True	False	False	False	False	False	False	False	False	False	False	False																						[DOID_11938] & [DOID_11938] & []		['Human rhinovirus A89'] & ['Human rhinovirus A89'] & ['Human rhinovirus A2']	['Rhinovirus A'] & ['Rhinovirus A'] & ['Rhinovirus A']
agilent_101485	758	822.0	MH0197_GL0157868 MPA_PNP_EM_seqs_non_topgraph_seqs_final_210318.csv	PNP\full_PNP_oligos_list_64aa_over20_nuc_15_15_14_15_16_end.csv	False	False	False	False	False	False	False	False	False	True	False	False	True	True	False	False	False	False							1.0
agilent_101490	8	72.0	WP_024852306.1 (1/1) non_MPA_topgraph_sampling_040218.csv	PNP\full_PNP_oligos_list_64aa_over20_nuc_15_15_14_15_16_end.csv	False	False	False	False	False	False	False	False	False	False	True	True	False	False	False	False	True	False																										Ruminococcus gnavus AGR2154
agilent_101516	44	181.0	YP_002344631.1 strains_non_MPA_non_topgraph_cdhit70_190118.csv	PNP\full_PNP_oligos_list_64aa_over20_nuc_15_15_14_15_16_end.csv	False	False	False	False	False	False	False	False	False	False	True	False	True	False	False	True	False	False																			1.0							Campylobacter jejuni subsp. jejuni NCTC 11168 = ATCC 700819
agilent_10152	44	637.0	Protein arginine N-methyltransferase 5	IEDB_and_control\full_iedb_oligos_list_clst70_control_64aa_over20_nuc_15_15_14_15_16_end.csv	True	False	False	False	True	True	False	False	False	False	False	False	False	False	False	False	False	False																						[DOID_8986; DOID_2377; DOID_574]		['Homo sapiens']	['Homo sapiens']
agilent_101530	132	379.0	SZEY-101A_GL0062438 MPA_PNP_EM_seqs_non_topgraph_seqs_final_210318.csv	PNP\full_PNP_oligos_list_64aa_over20_nuc_15_15_14_15_16_end.csv	False	False	False	False	False	False	False	False	False	True	False	False	True	True	False	False	False	False										1.0
agilent_10154	2024	2201.0	Tenascin	IEDB_and_control\full_iedb_oligos_list_clst70_control_64aa_over20_nuc_15_15_14_15_16_end.csv	True	False	False	False	True	True	False	False	False	False	False	False	False	False	False	False	False	False																						[DOID_7148; DOID_8398]		['Homo sapiens']	['Homo sapiens']
agilent_101564	528	632.0	MH0003_GL0004357 MPA_PNP_EM_seqs_non_topgraph_seqs_final_210318.csv	PNP\full_PNP_oligos_list_64aa_over20_nuc_15_15_14_15_16_end.csv	False	False	False	False	False	False	False	False	False	True	False	False	True	True	False	False	False	False									1.0
agilent_101566	572	807.0	MH0089_GL0099271 MPA_PNP_EM_seqs_non_topgraph_seqs_final_210318.csv	PNP\full_PNP_oligos_list_64aa_over20_nuc_15_15_14_15_16_end.csv	False	False	False	False	False	False	False	False	False	True	False	False	True	True	False	False	False	False									1.0		1.0
agilent_101567	484	550.0	MH0014_GL0062495 (2/2) MPA_and_EM_topgraph_220218_subsample.csv	PNP\full_PNP_oligos_list_64aa_over20_nuc_15_15_14_15_16_end.csv	False	False	False	False	False	False	False	False	False	True	False	True	False	True	False	False	False	False																											P:proteolysis; C:integral component of membrane; P:signal peptide processing; F:peptidase activity
agilent_101568	0	155.0	N042A_GL0067101 (2/6) MPA_and_EM_topgraph_220218_subsample.csv	PNP\full_PNP_oligos_list_64aa_over20_nuc_15_15_14_15_16_end.csv	False	False	False	False	False	False	False	False	False	True	False	True	False	True	False	False	False	False																											C:integral component of membrane; P:establishment of competence for transformation
agilent_101571	176	456.0	MH0127_GL0035827 (2/2) MPA_and_EM_topgraph_220218_subsample.csv	PNP\full_PNP_oligos_list_64aa_over20_nuc_15_15_14_15_16_end.csv	False	False	False	False	False	False	False	False	False	True	False	True	False	True	False	False	False	False																											C:integral component of membrane
agilent_101574	440	553.0	WP_000096425.1 strains_non_MPA_non_topgraph_cdhit70_190118.csv	PNP\full_PNP_oligos_list_64aa_over20_nuc_15_15_14_15_16_end.csv	False	False	False	False	False	False	False	False	False	False	True	False	True	False	False	True	False	False																1.0	P:bacterial-type flagellum assembly; C:bacterial-type flagellum hook; C:extracellular region; P:bacterial-type flagellum-dependent cell motility; F:structural molecule activity				1.0					Salmonella enterica subsp. enterica serovar Enteritidis str. P125109 & Salmonella enterica subsp. enterica serovar Muenchen & Salmonella enterica subsp. enterica serovar Infantis
agilent_101597	155	219.0	V1.FI07_GL0117049 MPA_PNP_EM_seqs_non_topgraph_seqs_final_210318.csv	PNP\full_PNP_oligos_list_64aa_over20_nuc_15_15_14_15_16_end.csv	False	False	False	False	False	False	False	False	False	True	False	False	True	True	False	False	False	False									1.0
agilent_101619	308	473.0	O2.UC40-1_GL0003434 MPA_PNP_EM_seqs_non_topgraph_seqs_final_210318.csv	PNP\full_PNP_oligos_list_64aa_over20_nuc_15_15_14_15_16_end.csv	False	False	False	False	False	False	False	False	False	True	False	False	True	True	False	False	False	False									1.0
agilent_101630	176	342.0	MH0348_GL0051896 MPA_PNP_EM_seqs_non_topgraph_seqs_final_210318.csv	PNP\full_PNP_oligos_list_64aa_over20_nuc_15_15_14_15_16_end.csv	False	False	False	False	False	False	False	False	False	True	False	False	True	True	False	False	False	False									1.0
agilent_101637	132	244.0	WP_000828581.1 strains_non_MPA_non_topgraph_cdhit70_190118.csv	PNP\full_PNP_oligos_list_64aa_over20_nuc_15_15_14_15_16_end.csv	False	False	False	False	False	False	False	False	False	False	True	False	True	False	False	True	False	False																			1.0							Shigella sonnei 53G
agilent_101646	396	497.0	WP_074709731.1 strains_non_MPA_non_topgraph_cdhit70_190118.csv	PNP\full_PNP_oligos_list_64aa_over20_nuc_15_15_14_15_16_end.csv	False	False	False	False	False	False	False	False	False	False	True	False	True	False	False	False	False	True																				1.0						Bifidobacterium longum 35624
agilent_101660	297	361.0	YP_098504.1 strains_non_MPA_non_topgraph_cdhit70_190118.csv	PNP\full_PNP_oligos_list_64aa_over20_nuc_15_15_14_15_16_end.csv	False	False	False	False	False	False	False	False	False	False	True	False	True	False	False	False	True	False																			1.0							Bacteroides fragilis YCH46
agilent_101700	88	767.0	MH0323_GL0130000 MPA_PNP_EM_seqs_non_topgraph_seqs_final_210318.csv	PNP\full_PNP_oligos_list_64aa_over20_nuc_15_15_14_15_16_end.csv	False	False	False	False	False	False	False	False	False	True	False	False	True	True	True	False	False	False										1.0																Bacteroides ovatus & Bacteroides uniformis ATCC 8492 & Bacteroides vulgatus ATCC 8482 & Bacteroides dorei CL03T12C01
agilent_101702	44	510.0	765074482-stool2_revised_scaffold48770_3_gene36434 MPA_PNP_EM_seqs_non_topgraph_seqs_final_210318.csv	PNP\full_PNP_oligos_list_64aa_over20_nuc_15_15_14_15_16_end.csv	False	False	False	False	False	False	False	False	False	True	False	False	True	True	False	False	False	False									1.0
agilent_101704	440	753.0	WP_005824859.1 MPA_PNP_EM_seqs_non_topgraph_seqs_final_210318.csv	PNP\full_PNP_oligos_list_64aa_over20_nuc_15_15_14_15_16_end.csv	False	False	False	False	False	False	False	False	False	True	False	False	True	False	True	False	False	False				1.0																						Bacteroides uniformis ATCC 8492
agilent_101705	352	1616.0	NP_308632.1 strains_non_MPA_non_topgraph_cdhit70_190118.csv	PNP\full_PNP_oligos_list_64aa_over20_nuc_15_15_14_15_16_end.csv	False	False	False	False	False	False	False	False	False	False	True	False	True	False	False	True	False	False																				1.0						Escherichia coli O157:H7 str. Sakai
agilent_101734	352	2104.0	WP_004846791.1 (2/2) non_MPA_topgraph_sampling_040218.csv	PNP\full_PNP_oligos_list_64aa_over20_nuc_15_15_14_15_16_end.csv	False	False	False	False	False	False	False	False	False	False	True	True	False	False	False	False	True	False																										Ruminococcus torques ATCC 27756
agilent_101736	528	700.0	MH0006_GL0008894 MPA_PNP_EM_seqs_non_topgraph_seqs_final_210318.csv	PNP\full_PNP_oligos_list_64aa_over20_nuc_15_15_14_15_16_end.csv	False	False	False	False	False	False	False	False	False	True	False	False	True	True	True	False	False	False									1.0																	Bacteroides vulgatus ATCC 8482
agilent_101760	457	521.0	MH0120_GL0053139 MPA_PNP_EM_seqs_non_topgraph_seqs_final_210318.csv	PNP\full_PNP_oligos_list_64aa_over20_nuc_15_15_14_15_16_end.csv	False	False	False	False	False	False	False	False	False	True	False	False	True	True	False	False	False	False									1.0	1.0
agilent_101773	220	465.0	MH0010_GL0026728 (3/4) MPA_and_EM_topgraph_220218_subsample.csv	PNP\full_PNP_oligos_list_64aa_over20_nuc_15_15_14_15_16_end.csv	False	False	False	False	False	False	False	False	False	True	False	True	False	True	False	False	False	False																											F:phosphorelay sensor kinase activity; C:protein histidine kinase complex; P:phosphorelay signal transduction system; C:integral component of membrane; P:signal transduction by protein phosphorylation; C:intracellular
agilent_1018	88	550.0	Fusion glycoprotein F0 precursor (1/2) & fusion protein (2/2)	IEDB_and_control\full_iedb_oligos_list_clst70_control_64aa_over20_nuc_15_15_14_15_16_end.csv	True	False	False	False	True	False	True	False	False	False	False	False	False	False	False	False	False	False																						[DOID_8622] & [DOID_2377]		['Measles virus strain Edmonston'] & ['Measles morbillivirus']	['Measles morbillivirus'] & ['Measles morbillivirus']
agilent_101813	484	574.0	V1.FI09_GL0113779 MPA_PNP_EM_seqs_non_topgraph_seqs_final_210318.csv	PNP\full_PNP_oligos_list_64aa_over20_nuc_15_15_14_15_16_end.csv	False	False	False	False	False	False	False	False	False	True	False	False	True	True	False	False	False	False												1.0
agilent_101815	396	487.0	MH0001_GL0003513 MPA_PNP_EM_seqs_non_topgraph_seqs_final_210318.csv	PNP\full_PNP_oligos_list_64aa_over20_nuc_15_15_14_15_16_end.csv	False	False	False	False	False	False	False	False	False	True	False	False	True	True	False	False	False	False									1.0
agilent_101829	704	2110.0	V1.CD3-0-PN_GL0066339 (1/1) MPA_and_EM_topgraph_220218_subsample.csv	PNP\full_PNP_oligos_list_64aa_over20_nuc_15_15_14_15_16_end.csv	False	False	False	False	False	False	False	False	False	True	False	True	False	True	False	False	False	False																											C:integral component of membrane
agilent_101847	154	218.0	764508039-stool1_revised_scaffold6581_5_gene27778 MPA_PNP_EM_seqs_non_topgraph_seqs_final_210318.csv	PNP\full_PNP_oligos_list_64aa_over20_nuc_15_15_14_15_16_end.csv	False	False	False	False	False	False	False	False	False	True	False	False	True	True	True	False	False	False									1.0																	Bacteroides uniformis ATCC 8492
agilent_101867	44	210.0	T2D-134A_GL0017677 MPA_PNP_EM_seqs_non_topgraph_seqs_final_210318.csv	PNP\full_PNP_oligos_list_64aa_over20_nuc_15_15_14_15_16_end.csv	False	False	False	False	False	False	False	False	False	True	False	False	True	True	False	False	False	False									1.0
agilent_101880	352	762.0	MH0196_GL0186913 (2/2) MPA_and_EM_topgraph_220218_subsample.csv	PNP\full_PNP_oligos_list_64aa_over20_nuc_15_15_14_15_16_end.csv	False	False	False	False	False	False	False	False	False	True	False	True	False	True	False	False	False	False																											P:signal transduction; C:membrane; F:receptor activity; P:transport
agilent_101886	44	130.0	WP_005139897.1 strains_non_MPA_non_topgraph_cdhit70_190118.csv	PNP\full_PNP_oligos_list_64aa_over20_nuc_15_15_14_15_16_end.csv	False	False	False	False	False	False	False	False	False	False	True	False	True	False	False	True	False	False																			1.0							Shigella sonnei 53G
agilent_101887	340	404.0	NP_707500.2 (1/5) non_MPA_topgraph_sampling_040218.csv	PNP\full_PNP_oligos_list_64aa_over20_nuc_15_15_14_15_16_end.csv	False	False	False	False	False	False	False	False	False	False	True	True	False	False	False	True	False	False																										Shigella flexneri 2a str. 301
agilent_101892	176	582.0	SZEY-64A_GL0055442 MPA_PNP_EM_seqs_non_topgraph_seqs_final_210318.csv	PNP\full_PNP_oligos_list_64aa_over20_nuc_15_15_14_15_16_end.csv	False	False	False	False	False	False	False	False	False	True	False	False	True	True	False	False	False	False								1.0
agilent_1019	480	544.0	60 kDa chaperonin (4/5) & molecular chaperone GroEL (2/8) & heat shock protein 60 (1/4) & 60 kDa chaperonin (Protein Cpn60) (groEL protein) (57 kDa chlamydial hypersensitivity antigen) (Heat shock protein 60) (HSP60) & groE	IEDB_and_control\full_iedb_oligos_list_clst70_control_64aa_over20_nuc_15_15_14_15_16_end.csv	True	False	False	False	True	False	True	False	False	False	False	False	False	False	False	False	False	False																						[] & [DOID_8544] & [DOID_552; DOID_1003] & [] & [DOID_8544]		['Chlamydia trachomatis'] & ['Chlamydia pneumoniae'] & ['Chlamydia trachomatis'] & ['Chlamydia trachomatis'] & ['Chlamydia trachomatis'; 'Chlamydia pneumoniae']	['Chlamydia trachomatis'] & ['Chlamydia pneumoniae'] & ['Chlamydia trachomatis'] & ['Chlamydia trachomatis'] & ['Chlamydia trachomatis'; 'Chlamydia pneumoniae']
agilent_101914	220	314.0	MH0415_GL0076256 MPA_PNP_EM_seqs_non_topgraph_seqs_final_210318.csv	PNP\full_PNP_oligos_list_64aa_over20_nuc_15_15_14_15_16_end.csv	False	False	False	False	False	False	False	False	False	True	False	False	True	True	False	False	False	False										1.0
agilent_101940	88	273.0	O2.UC4-1_GL0190451 (3/3) MPA_and_EM_topgraph_220218_subsample.csv	PNP\full_PNP_oligos_list_64aa_over20_nuc_15_15_14_15_16_end.csv	False	False	False	False	False	False	False	False	False	True	False	True	False	True	False	False	False	False																											F:phosphorelay sensor kinase activity; F:ATP binding; C:protein histidine kinase complex; P:phosphorelay signal transduction system; C:integral component of membrane; P:signal transduction by protein phosphorylation; C:intracellular; P:peptidyl-histidine phosphorylation
agilent_101946	572	709.0	WP_039451620.1 strains_non_MPA_non_topgraph_cdhit70_190118.csv	PNP\full_PNP_oligos_list_64aa_over20_nuc_15_15_14_15_16_end.csv	False	False	False	False	False	False	False	False	False	False	True	False	True	False	False	True	False	False																			1.0							Vibrio vulnificus
agilent_101947	176	683.0	MH0408_GL0052554 MPA_PNP_EM_seqs_non_topgraph_seqs_final_210318.csv	PNP\full_PNP_oligos_list_64aa_over20_nuc_15_15_14_15_16_end.csv	False	False	False	False	False	False	False	False	False	True	False	False	True	True	False	False	False	False									1.0
agilent_101958	0	33.0	MH0002_GL0051474 (6/9) MPA_and_EM_topgraph_220218_subsample.csv	PNP\full_PNP_oligos_list_64aa_over20_nuc_15_15_14_15_16_end.csv	False	False	False	False	False	False	False	False	False	True	False	True	False	True	False	False	False	False																											C:integral component of membrane; P:transport; C:plasma membrane; F:transporter activity
agilent_101962	44	344.0	WP_001443198.1 strains_non_MPA_non_topgraph_cdhit70_190118.csv	PNP\full_PNP_oligos_list_64aa_over20_nuc_15_15_14_15_16_end.csv	False	False	False	False	False	False	False	False	False	False	True	False	True	False	False	False	False	True																			1.0							Escherichia coli Nissle 1917
agilent_10197	836	1691.0	ADAMTS-like protein 3 isoform a precursor	IEDB_and_control\full_iedb_oligos_list_clst70_control_64aa_over20_nuc_15_15_14_15_16_end.csv	True	False	False	False	True	True	False	False	False	False	False	False	False	False	False	False	False	False																						[DOID_7147]		['Homo sapiens']	['Homo sapiens']
agilent_101973	0	32.0	MH0086_GL0081926 (3/4) MPA_and_EM_topgraph_220218_subsample.csv	PNP\full_PNP_oligos_list_64aa_over20_nuc_15_15_14_15_16_end.csv	False	False	False	False	False	False	False	False	False	True	False	True	False	True	True	False	False	False																										Blautia obeum ATCC 29174 & Blautia obeum ATCC 29174	C:integral component of membrane; P:protein insertion into membrane
agilent_101985	44	267.0	MH0010_GL0036316 (1/1) MPA_and_EM_topgraph_220218_subsample.csv	PNP\full_PNP_oligos_list_64aa_over20_nuc_15_15_14_15_16_end.csv	False	False	False	False	False	False	False	False	False	True	False	True	False	True	True	False	False	False																										[Eubacterium] rectale ATCC 33656 & [Eubacterium] rectale ATCC 33656	F:ATP binding; C:integral component of membrane; P:serine family amino acid metabolic process; P:protein phosphorylation; F:protein serine/threonine kinase activity
agilent_10200	748	853.0	pneumococcal histidine triad protein D (1/2) & histidine motif-containing protein, partial	IEDB_and_control\full_iedb_oligos_list_clst70_control_64aa_over20_nuc_15_15_14_15_16_end.csv	True	False	False	False	True	False	True	False	False	False	False	False	False	False	False	False	False	False																						[DOID_10533] & [DOID_10533]		['Streptococcus pneumoniae'] & ['Streptococcus pneumoniae']	['Streptococcus pneumoniae'] & ['Streptococcus pneumoniae']
agilent_102015	220	308.0	160643649-stool1_revised_scaffold7292_1_gene2658 (2/2) MPA_and_EM_topgraph_220218_subsample.csv	PNP\full_PNP_oligos_list_64aa_over20_nuc_15_15_14_15_16_end.csv	False	False	False	False	False	False	False	False	False	True	False	True	False	True	False	False	False	False																											P:metabolic process; C:integral component of membrane; F:ligase activity
agilent_102019	528	643.0	MH0068_GL0049144 MPA_PNP_EM_seqs_non_topgraph_seqs_final_210318.csv	PNP\full_PNP_oligos_list_64aa_over20_nuc_15_15_14_15_16_end.csv	False	False	False	False	False	False	False	False	False	True	False	False	True	True	False	False	False	False											1.0
agilent_102052	352	453.0	WP_000460052.1 (1/1) non_MPA_topgraph_sampling_040218.csv	PNP\full_PNP_oligos_list_64aa_over20_nuc_15_15_14_15_16_end.csv	False	False	False	False	False	False	False	False	False	False	True	True	False	False	False	True	False	True																										Salmonella enterica subsp. enterica serovar Enteritidis str. P125109 & Salmonella enterica subsp. enterica serovar Muenchen & Salmonella enterica subsp. enterica serovar Infantis
agilent_102062	88	457.0	NP_816482.1 strains_non_MPA_non_topgraph_cdhit70_190118.csv	PNP\full_PNP_oligos_list_64aa_over20_nuc_15_15_14_15_16_end.csv	False	False	False	False	False	False	False	False	False	False	True	False	True	False	False	True	False	False																			1.0							Enterococcus faecalis V583
agilent_102088	1397	2528.0	WP_005685718.1 (1/1) non_MPA_topgraph_sampling_040218.csv	PNP\full_PNP_oligos_list_64aa_over20_nuc_15_15_14_15_16_end.csv	False	False	False	False	False	False	False	False	False	False	True	True	False	False	False	False	False	True																										Lactobacillus rhamnosus GG
agilent_102113	308	522.0	WP_015438318.1 (1/1) non_MPA_topgraph_sampling_040218.csv	PNP\full_PNP_oligos_list_64aa_over20_nuc_15_15_14_15_16_end.csv	False	False	False	False	False	False	False	False	False	False	True	True	False	False	False	False	False	True																										Bifidobacterium breve UCC2003
agilent_102114	779	1019.0	WP_011590707.1 strains_non_MPA_non_topgraph_cdhit70_190118.csv	PNP\full_PNP_oligos_list_64aa_over20_nuc_15_15_14_15_16_end.csv	False	False	False	False	False	False	False	False	False	False	True	False	True	False	False	True	False	False																			1.0							Clostridium perfringens ATCC 13124
agilent_102117	660	844.0	MH0003_GL0077283 MPA_PNP_EM_seqs_non_topgraph_seqs_final_210318.csv	PNP\full_PNP_oligos_list_64aa_over20_nuc_15_15_14_15_16_end.csv	False	False	False	False	False	False	False	False	False	True	False	False	True	True	False	False	False	False									1.0
agilent_102148	167	231.0	DOM025_GL0047653 MPA_PNP_EM_seqs_non_topgraph_seqs_final_210318.csv	PNP\full_PNP_oligos_list_64aa_over20_nuc_15_15_14_15_16_end.csv	False	False	False	False	False	False	False	False	False	True	False	False	True	True	False	False	False	False									1.0
agilent_10215	1936	3157.0	PPE family protein (1/9) & PPE FAMILY PROTEIN (4/6) & PPE family protein [Mycobacterium tuberculosis] (4/11)	IEDB_and_control\full_iedb_oligos_list_clst70_control_64aa_over20_nuc_15_15_14_15_16_end.csv	True	False	False	False	True	False	True	False	False	False	False	False	False	False	False	False	False	False																						[DOID_399] & [DOID_399] & [DOID_11335; DOID_399]		['Mycobacterium tuberculosis'] & ['Mycobacterium tuberculosis H37Rv'] & ['Mycobacterium tuberculosis']	['Mycobacterium tuberculosis'] & ['Mycobacterium tuberculosis'] & ['Mycobacterium tuberculosis']
agilent_102153	352	454.0	MH0032_GL0012406 MPA_PNP_EM_seqs_non_topgraph_seqs_final_210318.csv	PNP\full_PNP_oligos_list_64aa_over20_nuc_15_15_14_15_16_end.csv	False	False	False	False	False	False	False	False	False	True	False	False	True	True	False	False	False	False									1.0
agilent_102170	1364	4608.0	WP_088900191.1 strains_non_MPA_non_topgraph_cdhit70_190118.csv	PNP\full_PNP_oligos_list_64aa_over20_nuc_15_15_14_15_16_end.csv	False	False	False	False	False	False	False	False	False	False	True	False	True	False	False	True	False	False																				1.0						Vibrio vulnificus
agilent_102171	836	1112.0	MH0013_GL0031555 (2/2) MPA_and_EM_topgraph_220218_subsample.csv	PNP\full_PNP_oligos_list_64aa_over20_nuc_15_15_14_15_16_end.csv	False	False	False	False	False	False	False	False	False	True	False	True	False	True	False	False	False	False																											C:extracellular space; F:metallocarboxypeptidase activity; P:signal transduction; P:peptide metabolic process; C:integral component of membrane; F:serine-type carboxypeptidase activity; P:protein processing; F:receptor activity; P:transport; C:outer membrane
agilent_102189	2772	3107.0	WP_044922804.1 MPA_PNP_EM_seqs_non_topgraph_seqs_final_210318.csv	PNP\full_PNP_oligos_list_64aa_over20_nuc_15_15_14_15_16_end.csv	False	False	False	False	False	False	False	False	False	True	False	False	True	False	True	False	False	False				1.0																						[Eubacterium] hallii DSM 3353
agilent_1022	1240	1419.0	Collagen alpha-1(II) chain (2/2) & collagen, type II, alpha 1	IEDB_and_control\full_iedb_oligos_list_clst70_control_64aa_over20_nuc_15_15_14_15_16_end.csv	True	False	False	False	True	True	False	False	False	False	False	False	False	False	False	False	False	False																						[DOID_7148] & [DOID_7148]		['Rattus norvegicus'] & ['Rattus norvegicus']	['Rattus norvegicus'] & ['Rattus norvegicus']
agilent_102226	132	957.0	MH0245_GL0035392 MPA_PNP_EM_seqs_non_topgraph_seqs_final_210318.csv	PNP\full_PNP_oligos_list_64aa_over20_nuc_15_15_14_15_16_end.csv	False	False	False	False	False	False	False	False	False	True	False	False	True	True	False	False	False	False									1.0
agilent_10225	880	1730.0	NRAP protein	IEDB_and_control\full_iedb_oligos_list_clst70_control_64aa_over20_nuc_15_15_14_15_16_end.csv	True	False	False	False	True	True	False	False	False	False	False	False	False	False	False	False	False	False																						[DOID_9008]		['Homo sapiens']	['Homo sapiens']
agilent_102267	88	235.0	MH0002_GL0009134 MPA_PNP_EM_seqs_non_topgraph_seqs_final_210318.csv	PNP\full_PNP_oligos_list_64aa_over20_nuc_15_15_14_15_16_end.csv	False	False	False	False	False	False	False	False	False	True	False	False	True	True	True	False	False	False									1.0																	Bacteroides dorei CL03T12C01
agilent_102275	1584	1681.0	WP_003742749.1 strains_non_MPA_non_topgraph_cdhit70_190118.csv	PNP\full_PNP_oligos_list_64aa_over20_nuc_15_15_14_15_16_end.csv	False	False	False	False	False	False	False	False	False	False	True	False	True	False	False	True	False	False																			1.0							Listeria monocytogenes serotype 1/2b str. 10-0810
agilent_10229	220	304.0	myelin basic protein (1/3) & MBP protein & Golli-MBP isoform 2 & Myelin basic protein (1/3) & myelin basic protein isoform 3 & myelin basic protein isoform 2	IEDB_and_control\full_iedb_oligos_list_clst70_control_64aa_over20_nuc_15_15_14_15_16_end.csv	True	False	False	False	True	True	True	False	False	False	False	False	False	False	False	False	False	False																						[DOID_2377; DOID_640; DOID_9074] & [DOID_2377; DOID_0050747; DOID_332; DOID_9074; DOID_7148; DOID_12894; DOID_321] & [DOID_2377] & [DOID_2377; DOID_9074; DOID_8568; DOID_574; DOID_332] & [DOID_2377] & [DOID_2377]		['Homo sapiens'] & ['Homo sapiens'] & ['Homo sapiens'] & ['Homo sapiens'] & ['Homo sapiens'] & ['Homo sapiens']	['Homo sapiens'] & ['Homo sapiens'] & ['Homo sapiens'] & ['Homo sapiens'] & ['Homo sapiens'] & ['Homo sapiens']
agilent_102290	132	328.0	WP_040015206.1 strains_non_MPA_non_topgraph_cdhit70_190118.csv	PNP\full_PNP_oligos_list_64aa_over20_nuc_15_15_14_15_16_end.csv	False	False	False	False	False	False	False	False	False	False	True	False	True	False	False	False	True	False																			1.0							Dorea formicigenerans ATCC 27755
agilent_102297	132	427.0	YP_002343552.1 strains_non_MPA_non_topgraph_cdhit70_190118.csv	PNP\full_PNP_oligos_list_64aa_over20_nuc_15_15_14_15_16_end.csv	False	False	False	False	False	False	False	False	False	False	True	False	True	False	False	True	False	False																			1.0							Campylobacter jejuni subsp. jejuni NCTC 11168 = ATCC 700819
agilent_10230	132	759.0	polymerase protein PB2 & Polymerase basic protein 2	IEDB_and_control\full_iedb_oligos_list_clst70_control_64aa_over20_nuc_15_15_14_15_16_end.csv	True	False	False	False	True	False	True	False	False	False	False	False	False	False	False	False	False	False																						[DOID_8469] & []		['Influenza A virus (A/Viet Nam/1203/2004(H5N1))'] & ['Influenza A virus (A/California/08/2009(H1N1))']	['Influenza A virus'] & ['Influenza A virus']
agilent_102305	44	324.0	WP_014064624.1 strains_non_MPA_non_topgraph_cdhit70_190118.csv	PNP\full_PNP_oligos_list_64aa_over20_nuc_15_15_14_15_16_end.csv	False	False	False	False	False	False	False	False	False	False	True	False	True	False	False	False	True	False																			1.0							Haemophilus parainfluenzae T3T1
agilent_102309	88	199.0	T2D-135A_GL0123668 (3/3) MPA_and_EM_topgraph_220218_subsample.csv	PNP\full_PNP_oligos_list_64aa_over20_nuc_15_15_14_15_16_end.csv	False	False	False	False	False	False	False	False	False	True	False	True	False	True	False	False	False	False																											C:integral component of membrane
agilent_102335	109	173.0	WP_000779831.1 strains_non_MPA_non_topgraph_cdhit70_190118.csv	PNP\full_PNP_oligos_list_64aa_over20_nuc_15_15_14_15_16_end.csv	False	False	False	False	False	False	False	False	False	False	True	False	True	False	False	False	False	True																			1.0							Escherichia coli Nissle 1917
agilent_102336	44	444.0	MH0020_GL0050520 MPA_PNP_EM_seqs_non_topgraph_seqs_final_210318.csv	PNP\full_PNP_oligos_list_64aa_over20_nuc_15_15_14_15_16_end.csv	False	False	False	False	False	False	False	False	False	True	False	False	True	True	False	False	False	False									1.0
agilent_10234	1804	2193.0	polyprotein (3/9) & structural protein (3/3) & VP1 (2/4) & capsid protein VP1 & VP1 protein (2/2) & VP1 protein, partial [Enterovirus A71]	IEDB_and_control\full_iedb_oligos_list_clst70_control_64aa_over20_nuc_15_15_14_15_16_end.csv	True	False	False	False	True	False	True	False	False	False	False	False	False	False	False	False	False	False																						[DOID_10881; DOID_934] & [DOID_10881] & [DOID_10881] & [DOID_10881] & [DOID_10881] & [DOID_10881]		['Enterovirus A71'; 'Coxsackievirus A16'; 'Enterovirus 5865/sin/000009'; 'Human enterovirus 71 Subgenogroup C4'] & ['Enterovirus A71'] & ['Enterovirus A71'] & ['Enterovirus A71'] & ['Enterovirus A71'] & ['Enterovirus A71']	['Enterovirus A'] & ['Enterovirus A'] & ['Enterovirus A'] & ['Enterovirus A'] & ['Enterovirus A'] & ['Enterovirus A']
agilent_102347	308	1349.0	MH0055_GL0020023 (1/2) MPA_and_EM_topgraph_220218_subsample.csv	PNP\full_PNP_oligos_list_64aa_over20_nuc_15_15_14_15_16_end.csv	False	False	False	False	False	False	False	False	False	True	False	True	False	True	False	False	False	False																											C:integral component of membrane
agilent_102351	44	152.0	WP_041777225.1 strains_non_MPA_non_topgraph_cdhit70_190118.csv	PNP\full_PNP_oligos_list_64aa_over20_nuc_15_15_14_15_16_end.csv	False	False	False	False	False	False	False	False	False	False	True	False	True	False	False	False	False	True																			1.0							Bifidobacterium adolescentis ATCC 15703
agilent_102366	132	1066.0	NLM021_GL0109942 MPA_PNP_EM_seqs_non_topgraph_seqs_final_210318.csv	PNP\full_PNP_oligos_list_64aa_over20_nuc_15_15_14_15_16_end.csv	False	False	False	False	False	False	False	False	False	True	False	False	True	True	False	False	False	False													1.0		1.0												P:signal transduction; C:membrane; F:receptor activity; P:transport
agilent_102369	88	254.0	MH0086_GL0111248 (2/2) MPA_and_EM_topgraph_220218_subsample.csv	PNP\full_PNP_oligos_list_64aa_over20_nuc_15_15_14_15_16_end.csv	False	False	False	False	False	False	False	False	False	True	False	True	False	True	False	False	False	False																											F:ATP binding; C:integral component of membrane; P:serine family amino acid metabolic process; P:protein phosphorylation; F:protein serine/threonine kinase activity
agilent_10241	176	2209.0	Genome polyprotein (6/6) & polyprotein (7/9) & VP1 (1/4) & coat protein VP1 & VP4	IEDB_and_control\full_iedb_oligos_list_clst70_control_64aa_over20_nuc_15_15_14_15_16_end.csv	True	False	False	False	True	True	True	False	False	False	False	False	False	False	False	False	False	False																						[DOID_10310] & [DOID_9074; DOID_7148; DOID_12894] & [DOID_934; DOID_9744] & [DOID_934; DOID_10310] & []		['Human poliovirus 1'] & ['Human poliovirus 3 strain Sabin'; 'Coxsackievirus A20'; 'Enterovirus C'] & ['Human poliovirus 3 strain Sabin'; 'Human poliovirus 3'] & ['Human poliovirus 1 Mahoney'; 'Human poliovirus 1'; 'Enterovirus C'] & ['Human poliovirus 3 strain Sabin']	['Enterovirus C'] & ['Enterovirus C'] & ['Enterovirus C'] & ['Enterovirus C'] & ['Enterovirus C']
agilent_102426	0	291.0	O2.UC59-0_GL0137578 (7/7) MPA_and_EM_topgraph_220218_subsample.csv	PNP\full_PNP_oligos_list_64aa_over20_nuc_15_15_14_15_16_end.csv	False	False	False	False	False	False	False	False	False	True	False	True	False	True	True	False	False	False																										[Eubacterium] hallii DSM 3353	P:mannitol transport; C:integral component of membrane; P:phosphoenolpyruvate-dependent sugar phosphotransferase system; P:carbohydrate transmembrane transport; F:protein-N(PI)-phosphohistidine-mannitol phosphotransferase system transmembrane transporter activity; C:plasma membrane
agilent_10244	176	292.0	F-box only protein 16	IEDB_and_control\full_iedb_oligos_list_clst70_control_64aa_over20_nuc_15_15_14_15_16_end.csv	True	False	False	False	True	True	False	False	False	False	False	False	False	False	False	False	False	False																						[DOID_8986; DOID_2377; DOID_574]		['Homo sapiens']	['Homo sapiens']
agilent_102446	358	422.0	WP_092978466.1 strains_non_MPA_non_topgraph_cdhit70_190118.csv	PNP\full_PNP_oligos_list_64aa_over20_nuc_15_15_14_15_16_end.csv	False	False	False	False	False	False	False	False	False	False	True	False	True	False	False	False	True	False																			1.0							Ruminococcus bromii
agilent_102473	132	804.0	MH0369_GL0158034 MPA_PNP_EM_seqs_non_topgraph_seqs_final_210318.csv	PNP\full_PNP_oligos_list_64aa_over20_nuc_15_15_14_15_16_end.csv	False	False	False	False	False	False	False	False	False	True	False	False	True	True	False	False	False	False							1.0
agilent_102499	528	599.0	O2.UC2-2_GL0131037 MPA_PNP_EM_seqs_non_topgraph_seqs_final_210318.csv	PNP\full_PNP_oligos_list_64aa_over20_nuc_15_15_14_15_16_end.csv	False	False	False	False	False	False	False	False	False	True	False	False	True	True	False	False	False	False												1.0
agilent_102500	836	1081.0	MH0067_GL0069334 (1/1) MPA_and_EM_topgraph_220218_subsample.csv	PNP\full_PNP_oligos_list_64aa_over20_nuc_15_15_14_15_16_end.csv	False	False	False	False	False	False	False	False	False	True	False	True	False	True	False	False	False	False																											P:signal transduction; C:cell outer membrane; F:receptor activity; P:transport
agilent_10251	968	2183.0	Genome polyprotein (4/6) & polyprotein (6/9) & VP1 (3/4) & VP1 capsid protein (3/3) & Chain 1, The Crystal Structure Of Coxsackievirus A9 To 2.9 A Resolution & capsid protein (2/2) & polyprotein CB4 & VP4-VP2 & polyprotein VP0 & Chain 3, The Crystal Structure Of Coxsackievirus A9 To 2.9 A Resolution & Chain 4, The Crystal Structure Of Coxsackievirus A9 To 2.9 A Resolution	IEDB_and_control\full_iedb_oligos_list_clst70_control_64aa_over20_nuc_15_15_14_15_16_end.csv	True	False	False	False	True	True	True	False	False	False	False	False	False	False	False	False	False	False																						[DOID_9744] & [DOID_934; DOID_10310; DOID_9744] & [DOID_934; DOID_9744] & [DOID_10310] & [DOID_9744; DOID_934] & [DOID_934; DOID_9744] & [DOID_10310; DOID_934; DOID_9744] & [DOID_9744; DOID_934] & [DOID_9744] & [] & [DOID_9744]		['Coxsackievirus B4 (strain E2)'; 'Coxsackievirus A9'] & ['Coxsackievirus B1'; 'Coxsackievirus B4 (strain E2)'; 'Coxsackievirus B3'; 'Coxsackievirus A9'; 'Echovirus E9'] & ['Coxsackievirus A9'; 'Echovirus E11'] & ['Coxsackievirus B1'] & ['Coxsackievirus A9'] & ['Coxsackievirus A9'; 'Coxsackievirus B2'] & ['Coxsackievirus B4'] & ['Coxsackievirus B4'] & ['Coxsackievirus A9'] & ['Coxsackievirus A9']…	['Enterovirus B'] & ['Enterovirus B'] & ['Enterovirus B'] & ['Enterovirus B'] & ['Enterovirus B'] & ['Enterovirus B'] & ['Enterovirus B'] & ['Enterovirus B'] & ['Enterovirus B'] & ['Enterovirus B'] & ['Enterovirus B']
agilent_102517	352	488.0	159915365-stool1_revised_C240771_1_gene15503 MPA_PNP_EM_seqs_non_topgraph_seqs_final_210318.csv	PNP\full_PNP_oligos_list_64aa_over20_nuc_15_15_14_15_16_end.csv	False	False	False	False	False	False	False	False	False	True	False	False	True	True	False	False	False	False										1.0
agilent_102545	88	1114.0	MH0191_GL0099022 (2/2) MPA_and_EM_topgraph_220218_subsample.csv	PNP\full_PNP_oligos_list_64aa_over20_nuc_15_15_14_15_16_end.csv	False	False	False	False	False	False	False	False	False	True	False	True	False	True	True	False	False	False																										Bacteroides vulgatus ATCC 8482 & Bacteroides dorei CL03T12C01	P:signal transduction; C:membrane; F:receptor activity; P:transport
agilent_102546	96	160.0	DLF005_GL0065760 MPA_PNP_EM_seqs_non_topgraph_seqs_final_210318.csv	PNP\full_PNP_oligos_list_64aa_over20_nuc_15_15_14_15_16_end.csv	False	False	False	False	False	False	False	False	False	True	False	False	True	True	True	False	False	False									1.0																	Bacteroides ovatus
agilent_102572	44	316.0	WP_003668251.1 (1/1) non_MPA_topgraph_sampling_040218.csv	PNP\full_PNP_oligos_list_64aa_over20_nuc_15_15_14_15_16_end.csv	False	False	False	False	False	False	False	False	False	False	True	True	False	False	False	False	False	True																										Lactobacillus reuteri DSM 20016
agilent_102614	264	506.0	MH0088_GL0122239 (1/6) MPA_and_EM_topgraph_220218_subsample.csv	PNP\full_PNP_oligos_list_64aa_over20_nuc_15_15_14_15_16_end.csv	False	False	False	False	False	False	False	False	False	True	False	True	False	True	False	False	False	False																											C:integral component of membrane; P:transport; F:transporter activity
agilent_102617	88	367.0	MH0131_GL0102110 (3/3) MPA_and_EM_topgraph_220218_subsample.csv	PNP\full_PNP_oligos_list_64aa_over20_nuc_15_15_14_15_16_end.csv	False	False	False	False	False	False	False	False	False	True	False	True	False	True	False	False	False	False																											F:phosphorelay sensor kinase activity; F:ATP binding; C:protein histidine kinase complex; P:phosphorelay signal transduction system; C:integral component of membrane; P:signal transduction by protein phosphorylation; C:intracellular
agilent_10263	44	1265.0	1-phosphatidylinositol 4,5-bisphosphate phosphodiesterase gamma-2	IEDB_and_control\full_iedb_oligos_list_clst70_control_64aa_over20_nuc_15_15_14_15_16_end.csv	True	False	False	False	True	True	False	False	False	False	False	False	False	False	False	False	False	False																						[DOID_2377; DOID_8986; DOID_574]		['Homo sapiens']	['Homo sapiens']
agilent_102642	44	176.0	WP_000896756.1 (1/1) non_MPA_topgraph_sampling_040218.csv	PNP\full_PNP_oligos_list_64aa_over20_nuc_15_15_14_15_16_end.csv	False	False	False	False	False	False	False	False	False	False	True	True	False	False	False	True	False	False																										Salmonella enterica subsp. enterica serovar Infantis
agilent_102647	484	735.0	MH0188_GL0151862 MPA_PNP_EM_seqs_non_topgraph_seqs_final_210318.csv	PNP\full_PNP_oligos_list_64aa_over20_nuc_15_15_14_15_16_end.csv	False	False	False	False	False	False	False	False	False	True	False	False	True	True	False	False	False	False									1.0
agilent_102681	0	139.0	WP_009932067.1 (1/4) non_MPA_topgraph_sampling_040218.csv	PNP\full_PNP_oligos_list_64aa_over20_nuc_15_15_14_15_16_end.csv	False	False	False	False	False	False	False	False	False	False	True	True	False	False	False	True	False	False																										Listeria monocytogenes serotype 1/2a str. 08-6569
agilent_102707	484	554.0	NP_706315.1 strains_non_MPA_non_topgraph_cdhit70_190118.csv	PNP\full_PNP_oligos_list_64aa_over20_nuc_15_15_14_15_16_end.csv	False	False	False	False	False	False	False	False	False	False	True	False	True	False	False	True	False	False																			1.0							Shigella flexneri 2a str. 301
agilent_102725	1804	2621.0	MH0270_GL0160457 MPA_PNP_EM_seqs_non_topgraph_seqs_final_210318.csv	PNP\full_PNP_oligos_list_64aa_over20_nuc_15_15_14_15_16_end.csv	False	False	False	False	False	False	False	False	False	True	False	False	True	True	False	False	False	False									1.0
agilent_102747	44	685.0	MH0127_GL0064075 MPA_PNP_EM_seqs_non_topgraph_seqs_final_210318.csv	PNP\full_PNP_oligos_list_64aa_over20_nuc_15_15_14_15_16_end.csv	False	False	False	False	False	False	False	False	False	True	False	False	True	True	False	False	False	False									1.0
agilent_102758	44	231.0	NOM027_GL0017049 (7/9) MPA_and_EM_topgraph_220218_subsample.csv	PNP\full_PNP_oligos_list_64aa_over20_nuc_15_15_14_15_16_end.csv	False	False	False	False	False	False	False	False	False	True	False	True	False	True	False	False	False	False																											C:integral component of membrane
agilent_102766	440	829.0	WP_018595800.1 strains_non_MPA_non_topgraph_cdhit70_190118.csv	PNP\full_PNP_oligos_list_64aa_over20_nuc_15_15_14_15_16_end.csv	False	False	False	False	False	False	False	False	False	False	True	False	True	False	False	False	True	False																			1.0							Blautia producta ATCC 27340 = DSM 2950
agilent_102785	0	303.0	MH0002_GL0068711 MPA_PNP_EM_seqs_non_topgraph_seqs_final_210318.csv	PNP\full_PNP_oligos_list_64aa_over20_nuc_15_15_14_15_16_end.csv	False	False	False	False	False	False	False	False	False	True	False	False	True	True	False	False	False	False									1.0
agilent_102797	176	909.0	MH0058_GL0026941 MPA_PNP_EM_seqs_non_topgraph_seqs_final_210318.csv	PNP\full_PNP_oligos_list_64aa_over20_nuc_15_15_14_15_16_end.csv	False	False	False	False	False	False	False	False	False	True	False	False	True	True	False	False	False	False									1.0
agilent_102821	308	463.0	NOM027_GL0012628 MPA_PNP_EM_seqs_non_topgraph_seqs_final_210318.csv	PNP\full_PNP_oligos_list_64aa_over20_nuc_15_15_14_15_16_end.csv	False	False	False	False	False	False	False	False	False	True	False	False	True	True	False	False	False	False										1.0
agilent_102867	44	359.0	T2D-107A_GL0029221 MPA_PNP_EM_seqs_non_topgraph_seqs_final_210318.csv	PNP\full_PNP_oligos_list_64aa_over20_nuc_15_15_14_15_16_end.csv	False	False	False	False	False	False	False	False	False	True	False	False	True	True	False	False	False	False									1.0
agilent_102870	352	424.0	WP_003734430.1 strains_non_MPA_non_topgraph_cdhit70_190118.csv	PNP\full_PNP_oligos_list_64aa_over20_nuc_15_15_14_15_16_end.csv	False	False	False	False	False	False	False	False	False	False	True	False	True	False	False	True	False	False																			1.0							Listeria monocytogenes serotype 4b str. F2365
agilent_102872	440	555.0	764649650-stool1_revised_C454888_1_gene81622 MPA_PNP_EM_seqs_non_topgraph_seqs_final_210318.csv	PNP\full_PNP_oligos_list_64aa_over20_nuc_15_15_14_15_16_end.csv	False	False	False	False	False	False	False	False	False	True	False	False	True	True	True	False	False	False									1.0																	Bacteroides ovatus
agilent_102906	220	556.0	WP_018597847.1 strains_non_MPA_non_topgraph_cdhit70_190118.csv	PNP\full_PNP_oligos_list_64aa_over20_nuc_15_15_14_15_16_end.csv	False	False	False	False	False	False	False	False	False	False	True	False	True	False	False	False	True	False																			1.0							Blautia producta ATCC 27340 = DSM 2950
agilent_102907	79	143.0	WP_021294405.1 strains_non_MPA_non_topgraph_cdhit70_190118.csv	PNP\full_PNP_oligos_list_64aa_over20_nuc_15_15_14_15_16_end.csv	False	False	False	False	False	False	False	False	False	False	True	False	True	False	False	True	False	False																			1.0							Salmonella enterica subsp. enterica serovar Muenchen
agilent_102917	132	529.0	MH0010_GL0004916 (1/1) MPA_and_EM_topgraph_220218_subsample.csv	PNP\full_PNP_oligos_list_64aa_over20_nuc_15_15_14_15_16_end.csv	False	False	False	False	False	False	False	False	False	True	False	True	False	True	False	False	False	False																											C:integral component of membrane
agilent_102960	660	1252.0	WP_018598481.1 strains_non_MPA_non_topgraph_cdhit70_190118.csv	PNP\full_PNP_oligos_list_64aa_over20_nuc_15_15_14_15_16_end.csv	False	False	False	False	False	False	False	False	False	False	True	False	True	False	False	False	True	False																			1.0							Blautia producta ATCC 27340 = DSM 2950
agilent_102982	0	22.0	765034022-stool1_revised_scaffold1005_1_gene11980 (5/6) MPA_and_EM_topgraph_220218_subsample.csv	PNP\full_PNP_oligos_list_64aa_over20_nuc_15_15_14_15_16_end.csv	False	False	False	False	False	False	False	False	False	True	False	True	False	True	True	False	False	False																										Bacteroides ovatus & Bacteroides ovatus & Bacteroides uniformis ATCC 8492 & Bacteroides uniformis ATCC 8492 & Bacteroides vulgatus ATCC 8482 & Bacteroides dorei CL03T12C01 & Bacteroides vulgatus ATCC 8482 & Bacteroides vulgatus ATCC 8482 & Bacteroides dorei CL03T12C01 & Bacteroides dorei CL03T12C01	P:sodium ion transport; P:obsolete electron transport; F:FMN binding; C:Gram-negative-bacterium-type cell wall; P:respiratory electron transport chain; C:integral component of membrane; C:plasma membrane; F:oxidoreductase activity, acting on NAD(P)H, quinone or similar compound as acceptor
agilent_102993	88	330.0	WP_003740730.1 (1/1) non_MPA_topgraph_sampling_040218.csv	PNP\full_PNP_oligos_list_64aa_over20_nuc_15_15_14_15_16_end.csv	False	False	False	False	False	False	False	False	False	False	True	True	False	False	False	True	False	False																										Listeria monocytogenes serotype 4b str. F2365 & Listeria monocytogenes serotype 1/2b str. 10-0810
agilent_103004	44	334.0	MH0328_GL0067943 MPA_PNP_EM_seqs_non_topgraph_seqs_final_210318.csv	PNP\full_PNP_oligos_list_64aa_over20_nuc_15_15_14_15_16_end.csv	False	False	False	False	False	False	False	False	False	True	False	False	True	True	False	False	False	False											1.0
agilent_10301	1408	2997.0	Chromodomain-helicase-DNA-binding protein 7	IEDB_and_control\full_iedb_oligos_list_clst70_control_64aa_over20_nuc_15_15_14_15_16_end.csv	True	False	False	False	True	True	False	False	False	False	False	False	False	False	False	False	False	False																						[DOID_8986; DOID_2377; DOID_574]		['Homo sapiens']	['Homo sapiens']
agilent_103010	660	836.0	MH0002_GL0050477 MPA_PNP_EM_seqs_non_topgraph_seqs_final_210318.csv	PNP\full_PNP_oligos_list_64aa_over20_nuc_15_15_14_15_16_end.csv	False	False	False	False	False	False	False	False	False	True	False	False	True	True	False	False	False	False										1.0
agilent_103012	924	1070.0	N031A_GL0036429 (1/1) MPA_and_EM_topgraph_220218_subsample.csv	PNP\full_PNP_oligos_list_64aa_over20_nuc_15_15_14_15_16_end.csv	False	False	False	False	False	False	False	False	False	True	False	True	False	True	False	False	False	False																											C:integral component of membrane
agilent_103013	0	403.0	MH0142_GL0014231 MPA_PNP_EM_seqs_non_topgraph_seqs_final_210318.csv	PNP\full_PNP_oligos_list_64aa_over20_nuc_15_15_14_15_16_end.csv	False	False	False	False	False	False	False	False	False	True	False	False	True	True	False	False	False	False									1.0		1.0
agilent_103015	176	274.0	YP_194740.1 (2/2) non_MPA_topgraph_sampling_040218.csv	PNP\full_PNP_oligos_list_64aa_over20_nuc_15_15_14_15_16_end.csv	False	False	False	False	False	False	False	False	False	False	True	True	False	False	False	False	False	True																										Lactobacillus acidophilus NCFM
agilent_103017	44	236.0	YP_100086.1 strains_non_MPA_non_topgraph_cdhit70_190118.csv	PNP\full_PNP_oligos_list_64aa_over20_nuc_15_15_14_15_16_end.csv	False	False	False	False	False	False	False	False	False	False	True	False	True	False	False	False	True	False																			1.0							Bacteroides fragilis YCH46
agilent_103020	241	305.0	WP_000678486.1 (1/1) non_MPA_topgraph_sampling_040218.csv	PNP\full_PNP_oligos_list_64aa_over20_nuc_15_15_14_15_16_end.csv	False	False	False	False	False	False	False	False	False	False	True	True	False	False	False	True	False	False																										Salmonella enterica subsp. enterica serovar Enteritidis str. P125109
agilent_103021	0	257.0	MH0391_GL0082273 (2/2) MPA_and_EM_topgraph_220218_subsample.csv	PNP\full_PNP_oligos_list_64aa_over20_nuc_15_15_14_15_16_end.csv	False	False	False	False	False	False	False	False	False	True	False	True	False	True	False	False	False	False																											P:gluconeogenesis; P:inositol metabolic process; P:glycerolipid metabolic process; P:pentose-phosphate shunt; C:cytoplasm; P:glycolytic process; C:integral component of membrane; F:triose-phosphate isomerase activity; P:mannose metabolic process; P:fructose metabolic process; P:carbon utilization
agilent_103022	176	332.0	WP_002569174.1 (1/2) non_MPA_topgraph_sampling_040218.csv	PNP\full_PNP_oligos_list_64aa_over20_nuc_15_15_14_15_16_end.csv	False	False	False	False	False	False	False	False	False	False	True	True	False	False	False	False	True	False																										Dorea formicigenerans ATCC 27755
agilent_103027	44	427.0	O2.UC37-1_GL0157045 (2/2) MPA_and_EM_topgraph_220218_subsample.csv	PNP\full_PNP_oligos_list_64aa_over20_nuc_15_15_14_15_16_end.csv	False	False	False	False	False	False	False	False	False	True	False	True	False	True	True	False	False	False																										[Eubacterium] hallii DSM 3353	F:CDP-glycerol glycerophosphotransferase activity; C:membrane; F:aminoacyl-tRNA hydrolase activity
agilent_103028	396	749.0	411477.PARMER_01472 (1/1) MPA_and_EM_topgraph_220218_subsample.csv	PNP\full_PNP_oligos_list_64aa_over20_nuc_15_15_14_15_16_end.csv	False	False	False	False	False	False	False	False	False	True	False	True	False	True	False	False	False	False																											F:phosphorelay sensor kinase activity; C:transcription factor complex; F:transcription factor activity, sequence-specific DNA binding; P:phosphorelay signal transduction system; C:integral component of membrane; P:regulation of transcription, DNA-templated; F:sequence-specific DNA binding; P:regulation of transcription, DNA-templated; P:signal transduction by protein phosphorylation
agilent_103029	88	460.0	MH0167_GL0055977 MPA_PNP_EM_seqs_non_topgraph_seqs_final_210318.csv	PNP\full_PNP_oligos_list_64aa_over20_nuc_15_15_14_15_16_end.csv	False	False	False	False	False	False	False	False	False	True	False	False	True	True	False	False	False	False										1.0
agilent_103030	0	45.0	WP_000290472.1 strains_non_MPA_non_topgraph_cdhit70_190118.csv	PNP\full_PNP_oligos_list_64aa_over20_nuc_15_15_14_15_16_end.csv	False	False	False	False	False	False	False	False	False	False	True	False	True	False	False	True	False	False																			1.0							Staphylococcus aureus subsp. aureus MRSA252
agilent_103033	176	369.0	483218.BACPEC_03134 MPA_PNP_EM_seqs_non_topgraph_seqs_final_210318.csv	PNP\full_PNP_oligos_list_64aa_over20_nuc_15_15_14_15_16_end.csv	False	False	False	False	False	False	False	False	False	True	False	False	True	True	False	False	False	False													1.0		1.0												C:integral component of membrane
agilent_10304	484	1963.0	immunoglobulin A1 protease	IEDB_and_control\full_iedb_oligos_list_clst70_control_64aa_over20_nuc_15_15_14_15_16_end.csv	True	False	False	False	True	False	True	False	False	False	False	False	False	False	False	False	False	False																						[DOID_552]		['Streptococcus pneumoniae']	['Streptococcus pneumoniae']
agilent_103064	220	332.0	WP_003722514.1 (2/2) non_MPA_topgraph_sampling_040218.csv	PNP\full_PNP_oligos_list_64aa_over20_nuc_15_15_14_15_16_end.csv	False	False	False	False	False	False	False	False	False	False	True	True	False	False	False	True	False	False																										Listeria monocytogenes serotype 1/2a str. 08-6569 & Listeria monocytogenes serotype 4b str. F2365 & Listeria monocytogenes serotype 1/2b str. 10-0810
agilent_103084	572	3216.0	WP_000554183.1 strains_non_MPA_non_topgraph_cdhit70_190118.csv	PNP\full_PNP_oligos_list_64aa_over20_nuc_15_15_14_15_16_end.csv	False	False	False	False	False	False	False	False	False	False	True	False	True	False	False	False	False	True																				1.0						Escherichia coli Nissle 1917
agilent_103100	440	897.0	737052003-stool1_revised_scaffold19039_1_gene9931 MPA_PNP_EM_seqs_non_topgraph_seqs_final_210318.csv	PNP\full_PNP_oligos_list_64aa_over20_nuc_15_15_14_15_16_end.csv	False	False	False	False	False	False	False	False	False	True	False	False	True	True	False	False	False	False												1.0
agilent_103102	572	1536.0	WP_005346778.1 MPA_PNP_EM_seqs_non_topgraph_seqs_final_210318.csv	PNP\full_PNP_oligos_list_64aa_over20_nuc_15_15_14_15_16_end.csv	False	False	False	False	False	False	False	False	False	True	False	False	True	False	True	False	False	False				1.0																						[Eubacterium] hallii DSM 3353
agilent_103113	88	198.0	MH0436_GL0074170 MPA_PNP_EM_seqs_non_topgraph_seqs_final_210318.csv	PNP\full_PNP_oligos_list_64aa_over20_nuc_15_15_14_15_16_end.csv	False	False	False	False	False	False	False	False	False	True	False	False	True	True	False	False	False	False									1.0
agilent_10312	439	540.0	60 kDa chaperonin 2 (2/3) & 60 kDa chaperonin 2 (1/3) & 60 kDa chaperonin 2 (Protein Cpn60-2) (groEL protein 2) (65 kDa antigen) (Heat shock protein 65) (Cell wall protein A) (Antigen A) & 60 KDA chaperonin 2 groel2 & 60 KDA CHAPERONIN 2 GROEL2 (PROTEIN CPN60-2) (GROEL PROTEIN 2) (65 KDA ANTIGEN) (HEAT SHOCK PROTEIN 65) (CELL WALL PROTEIN A) (ANTIGEN A)	IEDB_and_control\full_iedb_oligos_list_clst70_control_64aa_over20_nuc_15_15_14_15_16_end.csv	True	False	False	False	True	True	True	False	False	False	False	False	False	False	False	False	False	False																						[DOID_13241; DOID_9074; DOID_7148] & [DOID_9744; DOID_676] & [DOID_399; DOID_824] & [DOID_552] & [DOID_8544]		['Mycobacterium tuberculosis'] & ['Mycobacterium bovis'] & ['Mycobacterium tuberculosis'] & ['Mycobacterium bovis BCG str. Pasteur 1173P2'] & ['Mycobacterium tuberculosis H37Rv']	['Mycobacterium tuberculosis'] & ['Mycobacterium bovis'] & ['Mycobacterium tuberculosis'] & ['Mycobacterium bovis'] & ['Mycobacterium tuberculosis']
agilent_10314	88	498.0	zinc metalloproteinase aureolysin	IEDB_and_control\full_iedb_oligos_list_clst70_control_64aa_over20_nuc_15_15_14_15_16_end.csv	True	False	False	False	True	False	True	False	False	False	False	False	False	False	False	False	False	False																						[DOID_104]		['Staphylococcus aureus subsp. aureus COL']	['Staphylococcus aureus']
agilent_103168	704	1257.0	YP_098428.1 strains_non_MPA_non_topgraph_cdhit70_190118.csv	PNP\full_PNP_oligos_list_64aa_over20_nuc_15_15_14_15_16_end.csv	False	False	False	False	False	False	False	False	False	False	True	False	True	False	False	False	True	False																			1.0							Bacteroides fragilis YCH46
agilent_103173	88	251.0	O2.UC32-2_GL0020196 MPA_PNP_EM_seqs_non_topgraph_seqs_final_210318.csv	PNP\full_PNP_oligos_list_64aa_over20_nuc_15_15_14_15_16_end.csv	False	False	False	False	False	False	False	False	False	True	False	False	True	True	False	False	False	False							1.0
agilent_103175	616	790.0	V1.FI36_GL0100331 MPA_PNP_EM_seqs_non_topgraph_seqs_final_210318.csv	PNP\full_PNP_oligos_list_64aa_over20_nuc_15_15_14_15_16_end.csv	False	False	False	False	False	False	False	False	False	True	False	False	True	True	False	False	False	False									1.0
agilent_103198	352	584.0	MH0032_GL0010562 MPA_PNP_EM_seqs_non_topgraph_seqs_final_210318.csv	PNP\full_PNP_oligos_list_64aa_over20_nuc_15_15_14_15_16_end.csv	False	False	False	False	False	False	False	False	False	True	False	False	True	True	False	False	False	False									1.0
agilent_103212	279	343.0	MH0364_GL0033618 (1/1) MPA_and_EM_topgraph_220218_subsample.csv	PNP\full_PNP_oligos_list_64aa_over20_nuc_15_15_14_15_16_end.csv	False	False	False	False	False	False	False	False	False	True	False	True	False	True	False	False	False	False																											F:DNA binding; C:integral component of membrane; P:regulation of transcription, DNA-templated
agilent_103233	132	278.0	MH0342_GL0099746 (1/1) MPA_and_EM_topgraph_220218_subsample.csv	PNP\full_PNP_oligos_list_64aa_over20_nuc_15_15_14_15_16_end.csv	False	False	False	False	False	False	False	False	False	True	False	True	False	True	False	False	False	False																											F:DNA binding; C:integral component of membrane; P:regulation of transcription, DNA-templated
agilent_103234	0	549.0	MH0196_GL0084341 MPA_PNP_EM_seqs_non_topgraph_seqs_final_210318.csv	PNP\full_PNP_oligos_list_64aa_over20_nuc_15_15_14_15_16_end.csv	False	False	False	False	False	False	False	False	False	True	False	False	True	True	False	False	False	False									1.0		1.0
agilent_10324	836	1231.0	Complement factor H	IEDB_and_control\full_iedb_oligos_list_clst70_control_64aa_over20_nuc_15_15_14_15_16_end.csv	True	False	False	False	True	True	False	False	False	False	False	False	False	False	False	False	False	False																						[DOID_12554; DOID_162]		['Homo sapiens']	['Homo sapiens']
agilent_103266	0	362.0	MH0292_GL0003778 MPA_PNP_EM_seqs_non_topgraph_seqs_final_210318.csv	PNP\full_PNP_oligos_list_64aa_over20_nuc_15_15_14_15_16_end.csv	False	False	False	False	False	False	False	False	False	True	False	False	True	True	False	False	False	False									1.0
agilent_103269	264	410.0	WP_039448331.1 strains_non_MPA_non_topgraph_cdhit70_190118.csv	PNP\full_PNP_oligos_list_64aa_over20_nuc_15_15_14_15_16_end.csv	False	False	False	False	False	False	False	False	False	False	True	False	True	False	False	True	False	False																			1.0							Vibrio vulnificus
agilent_103272	96	160.0	MH0147_GL0047345 (1/3) MPA_and_EM_topgraph_220218_subsample.csv	PNP\full_PNP_oligos_list_64aa_over20_nuc_15_15_14_15_16_end.csv	False	False	False	False	False	False	False	False	False	True	False	True	False	True	True	False	False	False																										Dorea longicatena DSM 13814	C:integral component of membrane; P:toxin biosynthetic process
agilent_103274	0	43.0	MH0006_GL0055407 (3/7) MPA_and_EM_topgraph_220218_subsample.csv	PNP\full_PNP_oligos_list_64aa_over20_nuc_15_15_14_15_16_end.csv	False	False	False	False	False	False	False	False	False	True	False	True	False	True	False	False	False	False																											F:CDP-glycerol glycerophosphotransferase activity; C:integral component of membrane; P:protein insertion into membrane
agilent_10328	3081	3432.0	envelope protein (5/8) & anchored core protein C & non-structural protein NS1	IEDB_and_control\full_iedb_oligos_list_clst70_control_64aa_over20_nuc_15_15_14_15_16_end.csv	True	False	False	False	True	False	True	False	False	False	False	False	False	False	False	False	False	False																						[DOID_2366; DOID_10844] & [DOID_12205] & [DOID_12205; DOID_10844]		['Japanese encephalitis virus'] & ['Japanese encephalitis virus'] & ['Japanese encephalitis virus strain Nakayama']	['Japanese encephalitis virus'] & ['Japanese encephalitis virus'] & ['Japanese encephalitis virus']
agilent_103293	264	401.0	WP_005825263.1 MPA_PNP_EM_seqs_non_topgraph_seqs_final_210318.csv	PNP\full_PNP_oligos_list_64aa_over20_nuc_15_15_14_15_16_end.csv	False	False	False	False	False	False	False	False	False	True	False	False	True	False	True	False	False	False				1.0																						Bacteroides uniformis ATCC 8492
agilent_103304	616	1048.0	YP_098123.1 strains_non_MPA_non_topgraph_cdhit70_190118.csv	PNP\full_PNP_oligos_list_64aa_over20_nuc_15_15_14_15_16_end.csv	False	False	False	False	False	False	False	False	False	False	True	False	True	False	False	False	True	False																			1.0							Bacteroides fragilis YCH46
agilent_103323	220	322.0	MH0088_GL0122239 (4/6) MPA_and_EM_topgraph_220218_subsample.csv	PNP\full_PNP_oligos_list_64aa_over20_nuc_15_15_14_15_16_end.csv	False	False	False	False	False	False	False	False	False	True	False	True	False	True	False	False	False	False																											C:integral component of membrane; P:transport; F:transporter activity
agilent_103327	308	455.0	WP_072215780.1 strains_non_MPA_non_topgraph_cdhit70_190118.csv	PNP\full_PNP_oligos_list_64aa_over20_nuc_15_15_14_15_16_end.csv	False	False	False	False	False	False	False	False	False	False	True	False	True	False	False	True	False	False																			1.0							Listeria monocytogenes serotype 1/2a str. 08-6569
agilent_103331	88	1006.0	V1.CD12-0_GL0059331 (2/2) MPA_and_EM_topgraph_220218_subsample.csv	PNP\full_PNP_oligos_list_64aa_over20_nuc_15_15_14_15_16_end.csv	False	False	False	False	False	False	False	False	False	True	False	True	False	True	True	False	False	False																										Bacteroides vulgatus ATCC 8482 & Bacteroides dorei CL03T12C01	P:signal transduction; C:membrane; F:receptor activity; P:transport
agilent_103334	0	372.0	WP_040015261.1 strains_non_MPA_non_topgraph_cdhit70_190118.csv	PNP\full_PNP_oligos_list_64aa_over20_nuc_15_15_14_15_16_end.csv	False	False	False	False	False	False	False	False	False	False	True	False	True	False	False	False	True	False																			1.0							Dorea formicigenerans ATCC 27755
agilent_103336	264	378.0	NLM015_GL0019280 MPA_PNP_EM_seqs_non_topgraph_seqs_final_210318.csv	PNP\full_PNP_oligos_list_64aa_over20_nuc_15_15_14_15_16_end.csv	False	False	False	False	False	False	False	False	False	True	False	False	True	True	False	False	False	False													1.0		1.0												P:cell division; F:peptidoglycan binding; C:peptidoglycan-based cell wall; C:integral component of membrane
agilent_103358	484	556.0	MH0188_GL0173005 MPA_PNP_EM_seqs_non_topgraph_seqs_final_210318.csv	PNP\full_PNP_oligos_list_64aa_over20_nuc_15_15_14_15_16_end.csv	False	False	False	False	False	False	False	False	False	True	False	False	True	True	True	False	False	False									1.0																	[Eubacterium] hallii DSM 3353
agilent_103362	836	918.0	MH0013_GL0007189 (1/1) MPA_and_EM_topgraph_220218_subsample.csv	PNP\full_PNP_oligos_list_64aa_over20_nuc_15_15_14_15_16_end.csv	False	False	False	False	False	False	False	False	False	True	False	True	False	True	False	False	False	False																											C:integral component of membrane
agilent_103378	0	24.0	MH0057_GL0009814 (4/6) MPA_and_EM_topgraph_220218_subsample.csv	PNP\full_PNP_oligos_list_64aa_over20_nuc_15_15_14_15_16_end.csv	False	False	False	False	False	False	False	False	False	True	False	True	False	True	False	False	False	False																											P:drug transmembrane transport; F:antiporter activity; C:integral component of membrane; F:drug transmembrane transporter activity
agilent_103382	196	260.0	MH0010_GL0026728 (2/4) MPA_and_EM_topgraph_220218_subsample.csv	PNP\full_PNP_oligos_list_64aa_over20_nuc_15_15_14_15_16_end.csv	False	False	False	False	False	False	False	False	False	True	False	True	False	True	False	False	False	False																											F:phosphorelay sensor kinase activity; C:protein histidine kinase complex; P:phosphorelay signal transduction system; C:integral component of membrane; P:signal transduction by protein phosphorylation; C:intracellular
agilent_103391	484	1038.0	160178356-stool1_revised_C617606_1_gene56530 (1/1) MPA_and_EM_topgraph_220218_subsample.csv	PNP\full_PNP_oligos_list_64aa_over20_nuc_15_15_14_15_16_end.csv	False	False	False	False	False	False	False	False	False	True	False	True	False	True	True	False	False	False																										Bacteroides uniformis ATCC 8492	P:signal transduction; C:cell outer membrane; F:receptor activity; P:transport
agilent_1034	395	540.0	60 kDa chaperonin 2 (2/3) & 60 kDa chaperonin 2 (1/3) & 60 kDa chaperonin 2 (Protein Cpn60-2) (groEL protein 2) (65 kDa antigen) (Heat shock protein 65) (Cell wall protein A) (Antigen A) & 60 KDA chaperonin 2 groel2 & 60 KDA CHAPERONIN 2 GROEL2 (PROTEIN CPN60-2) (GROEL PROTEIN 2) (65 KDA ANTIGEN) (HEAT SHOCK PROTEIN 65) (CELL WALL PROTEIN A) (ANTIGEN A)	IEDB_and_control\full_iedb_oligos_list_clst70_control_64aa_over20_nuc_15_15_14_15_16_end.csv	True	False	False	False	True	True	True	False	False	False	False	False	False	False	False	False	False	False																						[DOID_13241; DOID_9074; DOID_7148] & [DOID_9744; DOID_676] & [DOID_399; DOID_824] & [DOID_552] & [DOID_8544]		['Mycobacterium tuberculosis'] & ['Mycobacterium bovis'] & ['Mycobacterium tuberculosis'] & ['Mycobacterium bovis BCG str. Pasteur 1173P2'] & ['Mycobacterium tuberculosis H37Rv']	['Mycobacterium tuberculosis'] & ['Mycobacterium bovis'] & ['Mycobacterium tuberculosis'] & ['Mycobacterium bovis'] & ['Mycobacterium tuberculosis']
agilent_10341	407	471.0	phiRv1 phage protein	IEDB_and_control\full_iedb_oligos_list_clst70_control_64aa_over20_nuc_15_15_14_15_16_end.csv	True	False	False	False	True	False	True	False	False	False	False	False	False	False	False	False	False	False																						[DOID_399]		['Mycobacterium tuberculosis H37Rv']	['Mycobacterium tuberculosis']
agilent_103417	44	482.0	V1.UC51-4_GL0025037 MPA_PNP_EM_seqs_non_topgraph_seqs_final_210318.csv	PNP\full_PNP_oligos_list_64aa_over20_nuc_15_15_14_15_16_end.csv	False	False	False	False	False	False	False	False	False	True	False	False	True	True	False	False	False	False									1.0
agilent_103435	176	802.0	MH0006_GL0033658 MPA_PNP_EM_seqs_non_topgraph_seqs_final_210318.csv	PNP\full_PNP_oligos_list_64aa_over20_nuc_15_15_14_15_16_end.csv	False	False	False	False	False	False	False	False	False	True	False	False	True	True	False	False	False	False									1.0
agilent_103452	132	1228.0	WP_001074519.1 strains_non_MPA_non_topgraph_cdhit70_190118.csv	PNP\full_PNP_oligos_list_64aa_over20_nuc_15_15_14_15_16_end.csv	False	False	False	False	False	False	False	False	False	False	True	False	True	False	False	True	False	False																1.0	P:cell wall organization; P:peptidoglycan catabolic process; F:mannosyl-glycoprotein endo-beta-N-acetylglucosaminidase activity; F:N-acetylmuramoyl-L-alanine amidase activity; F:amidase activity; C:extracellular region; P:peptidoglycan biosynthetic process; P:arginine metabolic process; P:L-phenylalanine metabolic process; P:proline metabolic process; P:tryptophan metabolic process; P:benzoate me…		1.0							Staphylococcus aureus subsp. aureus MRSA252
agilent_103467	660	956.0	NLF011_GL0034930 MPA_PNP_EM_seqs_non_topgraph_seqs_final_210318.csv	PNP\full_PNP_oligos_list_64aa_over20_nuc_15_15_14_15_16_end.csv	False	False	False	False	False	False	False	False	False	True	False	False	True	True	False	False	False	False									1.0
agilent_103485	132	368.0	YP_004888237.1 (1/1) non_MPA_topgraph_sampling_040218.csv	PNP\full_PNP_oligos_list_64aa_over20_nuc_15_15_14_15_16_end.csv	False	False	False	False	False	False	False	False	False	False	True	True	False	False	False	False	False	True																										Lactobacillus plantarum WCFS1
agilent_103504	0	132.0	NLF011_GL0006206 MPA_PNP_EM_seqs_non_topgraph_seqs_final_210318.csv	PNP\full_PNP_oligos_list_64aa_over20_nuc_15_15_14_15_16_end.csv	False	False	False	False	False	False	False	False	False	True	False	False	True	True	False	False	False	False									1.0
agilent_103506	528	787.0	WP_032942546.1 MPA_PNP_EM_seqs_non_topgraph_seqs_final_210318.csv	PNP\full_PNP_oligos_list_64aa_over20_nuc_15_15_14_15_16_end.csv	False	False	False	False	False	False	False	False	False	True	False	False	True	False	True	False	False	False				1.0																						Bacteroides dorei CL03T12C01
agilent_103512	264	373.0	WP_000195961.1 strains_non_MPA_non_topgraph_cdhit70_190118.csv	PNP\full_PNP_oligos_list_64aa_over20_nuc_15_15_14_15_16_end.csv	False	False	False	False	False	False	False	False	False	False	True	False	True	False	False	True	False	True																			1.0							Escherichia coli Nissle 1917 & Shigella sonnei 53G
agilent_103516	176	256.0	MH0045_GL0016658 (2/5) MPA_and_EM_topgraph_220218_subsample.csv	PNP\full_PNP_oligos_list_64aa_over20_nuc_15_15_14_15_16_end.csv	False	False	False	False	False	False	False	False	False	True	False	True	False	True	False	False	False	False																											C:integral component of membrane
agilent_103519	0	28.0	WP_003732130.1 (1/7) non_MPA_topgraph_sampling_040218.csv	PNP\full_PNP_oligos_list_64aa_over20_nuc_15_15_14_15_16_end.csv	False	False	False	False	False	False	False	False	False	False	True	True	False	False	False	True	False	False																										Listeria monocytogenes serotype 1/2a str. 08-6569
agilent_103520	88	577.0	MH0010_GL0045557 MPA_PNP_EM_seqs_non_topgraph_seqs_final_210318.csv	PNP\full_PNP_oligos_list_64aa_over20_nuc_15_15_14_15_16_end.csv	False	False	False	False	False	False	False	False	False	True	False	False	True	True	False	False	False	False										1.0
agilent_103531	132	416.0	WP_014334051.1 strains_non_MPA_non_topgraph_cdhit70_190118.csv	PNP\full_PNP_oligos_list_64aa_over20_nuc_15_15_14_15_16_end.csv	False	False	False	False	False	False	False	False	False	False	True	False	True	False	False	True	False	False																			1.0							Shigella sonnei 53G
agilent_103534	176	284.0	404239096-stool1_revised_scaffold4829_2_gene47722 MPA_PNP_EM_seqs_non_topgraph_seqs_final_210318.csv	PNP\full_PNP_oligos_list_64aa_over20_nuc_15_15_14_15_16_end.csv	False	False	False	False	False	False	False	False	False	True	False	False	True	True	False	False	False	False									1.0
agilent_103535	132	302.0	WP_081741067.1 (1/1) non_MPA_topgraph_sampling_040218.csv	PNP\full_PNP_oligos_list_64aa_over20_nuc_15_15_14_15_16_end.csv	False	False	False	False	False	False	False	False	False	False	True	True	False	False	False	False	True	False																										Ruminococcus gnavus AGR2154
agilent_103538	352	428.0	WP_009928427.1 strains_non_MPA_non_topgraph_cdhit70_190118.csv	PNP\full_PNP_oligos_list_64aa_over20_nuc_15_15_14_15_16_end.csv	False	False	False	False	False	False	False	False	False	False	True	False	True	False	False	True	False	False																			1.0							Listeria monocytogenes serotype 1/2b str. 10-0810
agilent_103545	108	172.0	O2.UC19-1_GL0082196 (1/1) MPA_and_EM_topgraph_220218_subsample.csv	PNP\full_PNP_oligos_list_64aa_over20_nuc_15_15_14_15_16_end.csv	False	False	False	False	False	False	False	False	False	True	False	True	False	True	False	False	False	False																											C:proton-transporting ATP synthase complex, catalytic core F(1); C:plasma membrane; P:plasma membrane ATP synthesis coupled proton transport; F:proton-transporting ATP synthase activity, rotational mechanism
agilent_103569	756	820.0	MH0006_GL0220062 MPA_PNP_EM_seqs_non_topgraph_seqs_final_210318.csv	PNP\full_PNP_oligos_list_64aa_over20_nuc_15_15_14_15_16_end.csv	False	False	False	False	False	False	False	False	False	True	False	False	True	True	False	False	False	False									1.0
agilent_103573	0	251.0	MH0032_GL0000225 MPA_PNP_EM_seqs_non_topgraph_seqs_final_210318.csv	PNP\full_PNP_oligos_list_64aa_over20_nuc_15_15_14_15_16_end.csv	False	False	False	False	False	False	False	False	False	True	False	False	True	True	False	False	False	False									1.0
agilent_1036	358	422.0	Nucleoprotein (1/5) & N protein & nucleocapsid protein (2/5)	IEDB_and_control\full_iedb_oligos_list_clst70_control_64aa_over20_nuc_15_15_14_15_16_end.csv	True	False	False	False	True	False	True	False	False	False	False	False	False	False	False	False	False	False																						[DOID_2945] & [DOID_2945] & [DOID_2945]		['SARS coronavirus'; 'SARS coronavirus BJ01'] & ['SARS coronavirus Urbani'] & ['SARS coronavirus']	['Severe acute respiratory syndrome-related coronavirus'] & ['Severe acute respiratory syndrome-related coronavirus'] & ['Severe acute respiratory syndrome-related coronavirus']
agilent_103608	440	657.0	V1.FI37_GL0157537 MPA_PNP_EM_seqs_non_topgraph_seqs_final_210318.csv	PNP\full_PNP_oligos_list_64aa_over20_nuc_15_15_14_15_16_end.csv	False	False	False	False	False	False	False	False	False	True	False	False	True	True	False	False	False	False													1.0		1.0												F:phosphorelay sensor kinase activity; C:protein histidine kinase complex; P:phosphorelay signal transduction system; C:integral component of membrane; P:signal transduction by protein phosphorylation; C:intracellular; P:peptidyl-histidine phosphorylation
agilent_103619	272	336.0	V1.FI37_GL0174573 (1/1) MPA_and_EM_topgraph_220218_subsample.csv	PNP\full_PNP_oligos_list_64aa_over20_nuc_15_15_14_15_16_end.csv	False	False	False	False	False	False	False	False	False	True	False	True	False	True	False	False	False	False																											C:integral component of membrane
agilent_103661	264	469.0	YP_100464.1 strains_non_MPA_non_topgraph_cdhit70_190118.csv	PNP\full_PNP_oligos_list_64aa_over20_nuc_15_15_14_15_16_end.csv	False	False	False	False	False	False	False	False	False	False	True	False	True	False	False	False	True	False																			1.0							Bacteroides fragilis YCH46
agilent_103664	16	80.0	MH0003_GL0041178 MPA_PNP_EM_seqs_non_topgraph_seqs_final_210318.csv	PNP\full_PNP_oligos_list_64aa_over20_nuc_15_15_14_15_16_end.csv	False	False	False	False	False	False	False	False	False	True	False	False	True	True	True	False	False	False									1.0																	Bacteroides uniformis ATCC 8492
agilent_103668	264	466.0	WP_003740459.1 (1/1) non_MPA_topgraph_sampling_040218.csv	PNP\full_PNP_oligos_list_64aa_over20_nuc_15_15_14_15_16_end.csv	False	False	False	False	False	False	False	False	False	False	True	True	False	False	False	True	False	False																										Listeria monocytogenes serotype 4b str. F2365 & Listeria monocytogenes serotype 1/2b str. 10-0810
agilent_103701	88	272.0	MH0049_GL0040654 (2/2) MPA_and_EM_topgraph_220218_subsample.csv	PNP\full_PNP_oligos_list_64aa_over20_nuc_15_15_14_15_16_end.csv	False	False	False	False	False	False	False	False	False	True	False	True	False	True	True	False	False	False																										Bacteroides vulgatus ATCC 8482 & Bacteroides dorei CL03T12C01	C:integral component of membrane; P:transport
agilent_103706	44	273.0	MH0087_GL0033326 MPA_PNP_EM_seqs_non_topgraph_seqs_final_210318.csv	PNP\full_PNP_oligos_list_64aa_over20_nuc_15_15_14_15_16_end.csv	False	False	False	False	False	False	False	False	False	True	False	False	True	True	False	False	False	False								1.0
agilent_103708	0	24.0	MH0439_GL0154874 (5/5) MPA_and_EM_topgraph_220218_subsample.csv	PNP\full_PNP_oligos_list_64aa_over20_nuc_15_15_14_15_16_end.csv	False	False	False	False	False	False	False	False	False	True	False	True	False	True	False	False	False	False																											P:neurotransmitter transport; F:neurotransmitter:sodium symporter activity; P:transmembrane transport; P:cation transport; C:integral component of membrane
agilent_103735	176	459.0	MH0068_GL0057585 MPA_PNP_EM_seqs_non_topgraph_seqs_final_210318.csv	PNP\full_PNP_oligos_list_64aa_over20_nuc_15_15_14_15_16_end.csv	False	False	False	False	False	False	False	False	False	True	False	False	True	True	False	False	False	False									1.0
agilent_103759	1320	1980.0	MH0257_GL0122102 MPA_PNP_EM_seqs_non_topgraph_seqs_final_210318.csv	PNP\full_PNP_oligos_list_64aa_over20_nuc_15_15_14_15_16_end.csv	False	False	False	False	False	False	False	False	False	True	False	False	True	True	False	False	False	False									1.0
agilent_103772	44	125.0	YP_004888954.1 strains_non_MPA_non_topgraph_cdhit70_190118.csv	PNP\full_PNP_oligos_list_64aa_over20_nuc_15_15_14_15_16_end.csv	False	False	False	False	False	False	False	False	False	False	True	False	True	False	False	False	False	True																			1.0							Lactobacillus plantarum WCFS1
agilent_103799	352	622.0	T2D-87A_GL0048410 MPA_PNP_EM_seqs_non_topgraph_seqs_final_210318.csv	PNP\full_PNP_oligos_list_64aa_over20_nuc_15_15_14_15_16_end.csv	False	False	False	False	False	False	False	False	False	True	False	False	True	True	False	False	False	False													1.0		1.0												C:integral component of membrane; P:transport
agilent_103800	44	292.0	367928.BAD_0094 (4/4) MPA_and_EM_topgraph_220218_subsample.csv	PNP\full_PNP_oligos_list_64aa_over20_nuc_15_15_14_15_16_end.csv	False	False	False	False	False	False	False	False	False	True	False	True	False	True	False	False	False	False																											F:ATP binding; F:ATPase activity, coupled to transmembrane movement of substances; P:transmembrane transport; C:integral component of membrane
agilent_103809	264	367.0	MH0230_GL0022005 MPA_PNP_EM_seqs_non_topgraph_seqs_final_210318.csv	PNP\full_PNP_oligos_list_64aa_over20_nuc_15_15_14_15_16_end.csv	False	False	False	False	False	False	False	False	False	True	False	False	True	True	False	False	False	False											1.0
agilent_10381	2112	2183.0	Genome polyprotein (4/6) & polyprotein (6/9) & VP1 (3/4) & VP1 capsid protein (3/3) & Chain 1, The Crystal Structure Of Coxsackievirus A9 To 2.9 A Resolution & capsid protein (2/2) & polyprotein CB4 & VP4-VP2 & polyprotein VP0 & Chain 3, The Crystal Structure Of Coxsackievirus A9 To 2.9 A Resolution & Chain 4, The Crystal Structure Of Coxsackievirus A9 To 2.9 A Resolution	IEDB_and_control\full_iedb_oligos_list_clst70_control_64aa_over20_nuc_15_15_14_15_16_end.csv	True	False	False	False	True	True	True	False	False	False	False	False	False	False	False	False	False	False																						[DOID_9744] & [DOID_934; DOID_10310; DOID_9744] & [DOID_934; DOID_9744] & [DOID_10310] & [DOID_9744; DOID_934] & [DOID_934; DOID_9744] & [DOID_10310; DOID_934; DOID_9744] & [DOID_9744; DOID_934] & [DOID_9744] & [] & [DOID_9744]		['Coxsackievirus B4 (strain E2)'; 'Coxsackievirus A9'] & ['Coxsackievirus B1'; 'Coxsackievirus B4 (strain E2)'; 'Coxsackievirus B3'; 'Coxsackievirus A9'; 'Echovirus E9'] & ['Coxsackievirus A9'; 'Echovirus E11'] & ['Coxsackievirus B1'] & ['Coxsackievirus A9'] & ['Coxsackievirus A9'; 'Coxsackievirus B2'] & ['Coxsackievirus B4'] & ['Coxsackievirus B4'] & ['Coxsackievirus A9'] & ['Coxsackievirus A9']…	['Enterovirus B'] & ['Enterovirus B'] & ['Enterovirus B'] & ['Enterovirus B'] & ['Enterovirus B'] & ['Enterovirus B'] & ['Enterovirus B'] & ['Enterovirus B'] & ['Enterovirus B'] & ['Enterovirus B'] & ['Enterovirus B']
agilent_103810	132	566.0	YP_099897.1 strains_non_MPA_non_topgraph_cdhit70_190118.csv	PNP\full_PNP_oligos_list_64aa_over20_nuc_15_15_14_15_16_end.csv	False	False	False	False	False	False	False	False	False	False	True	False	True	False	False	False	True	False																			1.0							Bacteroides fragilis YCH46
agilent_103813	436	500.0	160218816-stool1_revised_scaffold11398_1_gene90716 MPA_PNP_EM_seqs_non_topgraph_seqs_final_210318.csv	PNP\full_PNP_oligos_list_64aa_over20_nuc_15_15_14_15_16_end.csv	False	False	False	False	False	False	False	False	False	True	False	False	True	True	False	False	False	False											1.0
agilent_103814	0	754.0	MH0074_GL0033261 MPA_PNP_EM_seqs_non_topgraph_seqs_final_210318.csv	PNP\full_PNP_oligos_list_64aa_over20_nuc_15_15_14_15_16_end.csv	False	False	False	False	False	False	False	False	False	True	False	False	True	True	False	False	False	False									1.0
agilent_103817	44	464.0	WP_006427842.1 MPA_PNP_EM_seqs_non_topgraph_seqs_final_210318.csv	PNP\full_PNP_oligos_list_64aa_over20_nuc_15_15_14_15_16_end.csv	False	False	False	False	False	False	False	False	False	True	False	False	True	False	True	False	False	False				1.0																						Dorea longicatena DSM 13814
agilent_10382	572	744.0	alpha 1 type VIII collagen	IEDB_and_control\full_iedb_oligos_list_clst70_control_64aa_over20_nuc_15_15_14_15_16_end.csv	True	False	False	False	True	True	False	False	False	False	False	False	False	False	False	False	False	False																						[DOID_7148; DOID_9074; DOID_12894]		['Homo sapiens']	['Homo sapiens']
agilent_103828	44	143.0	WP_003726203.1 strains_non_MPA_non_topgraph_cdhit70_190118.csv	PNP\full_PNP_oligos_list_64aa_over20_nuc_15_15_14_15_16_end.csv	False	False	False	False	False	False	False	False	False	False	True	False	True	False	False	True	False	False																			1.0							Listeria monocytogenes serotype 4b str. F2365 & Listeria monocytogenes serotype 1/2b str. 10-0810
agilent_103841	308	831.0	O2.UC8-2_GL0035924 MPA_PNP_EM_seqs_non_topgraph_seqs_final_210318.csv	PNP\full_PNP_oligos_list_64aa_over20_nuc_15_15_14_15_16_end.csv	False	False	False	False	False	False	False	False	False	True	False	False	True	True	False	False	False	False							1.0
agilent_103868	792	1021.0	MH0192_GL0069765 (1/1) MPA_and_EM_topgraph_220218_subsample.csv	PNP\full_PNP_oligos_list_64aa_over20_nuc_15_15_14_15_16_end.csv	False	False	False	False	False	False	False	False	False	True	False	True	False	True	False	False	False	False																											P:signal transduction; C:membrane; F:receptor activity; P:transport
agilent_103870	308	401.0	YP_097706.1 strains_non_MPA_non_topgraph_cdhit70_190118.csv	PNP\full_PNP_oligos_list_64aa_over20_nuc_15_15_14_15_16_end.csv	False	False	False	False	False	False	False	False	False	False	True	False	True	False	False	False	True	False																			1.0							Bacteroides fragilis YCH46
agilent_103875	132	239.0	WP_092978536.1 strains_non_MPA_non_topgraph_cdhit70_190118.csv	PNP\full_PNP_oligos_list_64aa_over20_nuc_15_15_14_15_16_end.csv	False	False	False	False	False	False	False	False	False	False	True	False	True	False	False	False	True	False																			1.0							Ruminococcus bromii
agilent_103901	308	872.0	MH0220_GL0074516 MPA_PNP_EM_seqs_non_topgraph_seqs_final_210318.csv	PNP\full_PNP_oligos_list_64aa_over20_nuc_15_15_14_15_16_end.csv	False	False	False	False	False	False	False	False	False	True	False	False	True	True	False	False	False	False									1.0
agilent_103902	176	243.0	YP_193148.1 strains_non_MPA_non_topgraph_cdhit70_190118.csv	PNP\full_PNP_oligos_list_64aa_over20_nuc_15_15_14_15_16_end.csv	False	False	False	False	False	False	False	False	False	False	True	False	True	False	False	False	False	True																			1.0							Lactobacillus acidophilus NCFM
agilent_103909	880	1174.0	WP_015438408.1 (1/1) non_MPA_topgraph_sampling_040218.csv	PNP\full_PNP_oligos_list_64aa_over20_nuc_15_15_14_15_16_end.csv	False	False	False	False	False	False	False	False	False	False	True	True	False	False	False	False	False	True																										Bifidobacterium breve UCC2003
agilent_103914	144	208.0	WP_014065489.1 strains_non_MPA_non_topgraph_cdhit70_190118.csv	PNP\full_PNP_oligos_list_64aa_over20_nuc_15_15_14_15_16_end.csv	False	False	False	False	False	False	False	False	False	False	True	False	True	False	False	False	True	False																			1.0							Haemophilus parainfluenzae T3T1
agilent_103920	44	336.0	WP_000291723.1 (1/1) non_MPA_topgraph_sampling_040218.csv	PNP\full_PNP_oligos_list_64aa_over20_nuc_15_15_14_15_16_end.csv	False	False	False	False	False	False	False	False	False	False	True	True	False	False	False	True	False	False																										Salmonella enterica subsp. enterica serovar Enteritidis str. P125109 & Salmonella enterica subsp. enterica serovar Muenchen & Salmonella enterica subsp. enterica serovar Infantis
agilent_103923	220	539.0	NP_830419.1 strains_non_MPA_non_topgraph_cdhit70_190118.csv	PNP\full_PNP_oligos_list_64aa_over20_nuc_15_15_14_15_16_end.csv	False	False	False	False	False	False	False	False	False	False	True	False	True	False	False	True	False	False																			1.0							Bacillus cereus ATCC 14579
agilent_103927	176	447.0	WP_012952040.1 strains_non_MPA_non_topgraph_cdhit70_190118.csv	PNP\full_PNP_oligos_list_64aa_over20_nuc_15_15_14_15_16_end.csv	False	False	False	False	False	False	False	False	False	False	True	False	True	False	False	True	False	False																			1.0							Listeria monocytogenes serotype 1/2a str. 08-6569
agilent_103947	112	176.0	MH0003_GL0089768 MPA_PNP_EM_seqs_non_topgraph_seqs_final_210318.csv	PNP\full_PNP_oligos_list_64aa_over20_nuc_15_15_14_15_16_end.csv	False	False	False	False	False	False	False	False	False	True	False	False	True	True	False	False	False	False													1.0		1.0												C:integral component of membrane
agilent_103957	1100	1235.0	NP_816849.1 strains_non_MPA_non_topgraph_cdhit70_190118.csv	PNP\full_PNP_oligos_list_64aa_over20_nuc_15_15_14_15_16_end.csv	False	False	False	False	False	False	False	False	False	False	True	False	True	False	False	True	False	False																			1.0							Enterococcus faecalis V583
agilent_103959	264	444.0	WP_039450041.1 strains_non_MPA_non_topgraph_cdhit70_190118.csv	PNP\full_PNP_oligos_list_64aa_over20_nuc_15_15_14_15_16_end.csv	False	False	False	False	False	False	False	False	False	False	True	False	True	False	False	True	False	False																			1.0							Vibrio vulnificus
agilent_103962	308	393.0	V1.FI06_GL0203708 MPA_PNP_EM_seqs_non_topgraph_seqs_final_210318.csv	PNP\full_PNP_oligos_list_64aa_over20_nuc_15_15_14_15_16_end.csv	False	False	False	False	False	False	False	False	False	True	False	False	True	True	False	False	False	False									1.0
agilent_104068	88	279.0	DOM017_GL0005686 MPA_PNP_EM_seqs_non_topgraph_seqs_final_210318.csv	PNP\full_PNP_oligos_list_64aa_over20_nuc_15_15_14_15_16_end.csv	False	False	False	False	False	False	False	False	False	True	False	False	True	True	True	False	False	False									1.0																	Bacteroides ovatus
agilent_104070	1188	1296.0	NP_815498.1 strains_non_MPA_non_topgraph_cdhit70_190118.csv	PNP\full_PNP_oligos_list_64aa_over20_nuc_15_15_14_15_16_end.csv	False	False	False	False	False	False	False	False	False	False	True	False	True	False	False	True	False	False																			1.0							Enterococcus faecalis V583
agilent_104073	44	432.0	WP_000339850.1 strains_non_MPA_non_topgraph_cdhit70_190118.csv	PNP\full_PNP_oligos_list_64aa_over20_nuc_15_15_14_15_16_end.csv	False	False	False	False	False	False	False	False	False	False	True	False	True	False	False	False	False	True																			1.0							Escherichia coli Nissle 1917
agilent_104079	0	43.0	MH0068_GL0030979 (3/7) MPA_and_EM_topgraph_220218_subsample.csv	PNP\full_PNP_oligos_list_64aa_over20_nuc_15_15_14_15_16_end.csv	False	False	False	False	False	False	False	False	False	True	False	True	False	True	False	False	False	False																											F:transferase activity, transferring glycosyl groups; C:integral component of membrane
agilent_104086	176	697.0	MH0192_GL0027936 MPA_PNP_EM_seqs_non_topgraph_seqs_final_210318.csv	PNP\full_PNP_oligos_list_64aa_over20_nuc_15_15_14_15_16_end.csv	False	False	False	False	False	False	False	False	False	True	False	False	True	True	False	False	False	False									1.0
agilent_104087	308	591.0	V1.FI14_GL0081245 MPA_PNP_EM_seqs_non_topgraph_seqs_final_210318.csv	PNP\full_PNP_oligos_list_64aa_over20_nuc_15_15_14_15_16_end.csv	False	False	False	False	False	False	False	False	False	True	False	False	True	True	False	False	False	False												1.0
agilent_104111	132	204.0	WP_000752015.1 strains_non_MPA_non_topgraph_cdhit70_190118.csv	PNP\full_PNP_oligos_list_64aa_over20_nuc_15_15_14_15_16_end.csv	False	False	False	False	False	False	False	False	False	False	True	False	True	False	False	True	False	False																1.0	C:extracellular region; F:hydrolase activity, acting on glycosyl bonds; P:metabolic process		1.0							Staphylococcus aureus subsp. aureus MRSA252
agilent_104129	132	347.0	YP_004888592.1 (1/1) non_MPA_topgraph_sampling_040218.csv	PNP\full_PNP_oligos_list_64aa_over20_nuc_15_15_14_15_16_end.csv	False	False	False	False	False	False	False	False	False	False	True	True	False	False	False	False	False	True																										Lactobacillus plantarum WCFS1
agilent_104165	308	850.0	WP_023993293.1 (2/2) non_MPA_topgraph_sampling_040218.csv	PNP\full_PNP_oligos_list_64aa_over20_nuc_15_15_14_15_16_end.csv	False	False	False	False	False	False	False	False	False	False	True	True	False	False	False	True	False	False																										Salmonella enterica subsp. enterica serovar Infantis
agilent_104186	79	143.0	WP_013571300.1 strains_non_MPA_non_topgraph_cdhit70_190118.csv	PNP\full_PNP_oligos_list_64aa_over20_nuc_15_15_14_15_16_end.csv	False	False	False	False	False	False	False	False	False	False	True	False	True	False	False	True	False	False																1.0	P:bacterial-type flagellum-dependent cell motility; C:bacterial-type flagellum									Vibrio vulnificus
agilent_104194	88	638.0	WP_002780925.1 strains_non_MPA_non_topgraph_cdhit70_190118.csv	PNP\full_PNP_oligos_list_64aa_over20_nuc_15_15_14_15_16_end.csv	False	False	False	False	False	False	False	False	False	False	True	False	True	False	False	True	False	False																			1.0							Campylobacter coli
agilent_104197	0	23.0	435591.BDI_0453 (3/4) MPA_and_EM_topgraph_220218_subsample.csv	PNP\full_PNP_oligos_list_64aa_over20_nuc_15_15_14_15_16_end.csv	False	False	False	False	False	False	False	False	False	True	False	True	False	True	False	False	False	False																											C:integral component of membrane; C:outer membrane
agilent_104201	44	328.0	WP_014064513.1 strains_non_MPA_non_topgraph_cdhit70_190118.csv	PNP\full_PNP_oligos_list_64aa_over20_nuc_15_15_14_15_16_end.csv	False	False	False	False	False	False	False	False	False	False	True	False	True	False	False	False	True	False																			1.0							Haemophilus parainfluenzae T3T1
agilent_104203	85	149.0	WP_014568916.1 (1/9) non_MPA_topgraph_sampling_040218.csv	PNP\full_PNP_oligos_list_64aa_over20_nuc_15_15_14_15_16_end.csv	False	False	False	False	False	False	False	False	False	False	True	True	False	False	False	False	False	True																										Lactobacillus rhamnosus GG
agilent_104204	220	408.0	WP_000792567.1 strains_non_MPA_non_topgraph_cdhit70_190118.csv	PNP\full_PNP_oligos_list_64aa_over20_nuc_15_15_14_15_16_end.csv	False	False	False	False	False	False	False	False	False	False	True	False	True	False	False	True	False	False																1.0	C:extracellular region; P:pathogenesis; F:IgG binding; C:immunoglobulin complex		1.0							Staphylococcus aureus subsp. aureus MRSA252
agilent_104215	0	443.0	457394.BSFG_02772 MPA_PNP_EM_seqs_non_topgraph_seqs_final_210318.csv	PNP\full_PNP_oligos_list_64aa_over20_nuc_15_15_14_15_16_end.csv	False	False	False	False	False	False	False	False	False	True	False	False	True	True	True	False	False	False									1.0																	Bacteroides vulgatus ATCC 8482 & Bacteroides dorei CL03T12C01
agilent_104217	44	423.0	WP_024853757.1 strains_non_MPA_non_topgraph_cdhit70_190118.csv	PNP\full_PNP_oligos_list_64aa_over20_nuc_15_15_14_15_16_end.csv	False	False	False	False	False	False	False	False	False	False	True	False	True	False	False	False	True	False																			1.0							Ruminococcus gnavus AGR2154
agilent_10422	262	326.0	Chain A, Crystal Structure Of An Rna-free Vp40 Octameric Ring & Chain A, Low Resolution Structure Of Ebola Virus M241r Mutant & VP40 & Chain A, Crystal Structure Of Ebola Virus Vp40 Dimer & negative (from uniprot): Matrix protein VP40 [Zaire ebolavirus (strain Mayinga-76) (ZEBOV) (Zaire Ebola virus)]	IEDB_and_control\full_iedb_oligos_list_clst70_control_64aa_over20_nuc_15_15_14_15_16_end.csv	True	False	True	False	True	False	True	False	False	False	False	False	False	False	False	False	False	False																						[DOID_4325] & [DOID_4325] & [DOID_4325] & [DOID_4325]		['Ebolavirus'] & ['Ebolavirus'] & ['Ebolavirus'] & ['Ebolavirus']	['Ebolavirus'] & ['Ebolavirus'] & ['Ebolavirus'] & ['Ebolavirus']
agilent_104229	634	698.0	MH0002_GL0029049 MPA_PNP_EM_seqs_non_topgraph_seqs_final_210318.csv	PNP\full_PNP_oligos_list_64aa_over20_nuc_15_15_14_15_16_end.csv	False	False	False	False	False	False	False	False	False	True	False	False	True	True	True	False	False	False									1.0																	Bacteroides uniformis ATCC 8492
agilent_104270	220	424.0	WP_005684956.1 strains_non_MPA_non_topgraph_cdhit70_190118.csv	PNP\full_PNP_oligos_list_64aa_over20_nuc_15_15_14_15_16_end.csv	False	False	False	False	False	False	False	False	False	False	True	False	True	False	False	False	False	True																			1.0							Lactobacillus rhamnosus GG
agilent_104274	44	115.0	MH0386_GL0107793 (1/2) MPA_and_EM_topgraph_220218_subsample.csv	PNP\full_PNP_oligos_list_64aa_over20_nuc_15_15_14_15_16_end.csv	False	False	False	False	False	False	False	False	False	True	False	True	False	True	False	False	False	False																											C:integral component of membrane
agilent_104289	0	197.0	WP_000778504.1 strains_non_MPA_non_topgraph_cdhit70_190118.csv	PNP\full_PNP_oligos_list_64aa_over20_nuc_15_15_14_15_16_end.csv	False	False	False	False	False	False	False	False	False	False	True	False	True	False	False	True	False	False																1.0	P:pathogenesis; C:extracellular region		1.0	1.0						Staphylococcus aureus subsp. aureus MRSA252
agilent_104312	176	391.0	WP_001044307.1 strains_non_MPA_non_topgraph_cdhit70_190118.csv	PNP\full_PNP_oligos_list_64aa_over20_nuc_15_15_14_15_16_end.csv	False	False	False	False	False	False	False	False	False	False	True	False	True	False	False	True	False	False																			1.0							Shigella sonnei 53G
agilent_104313	88	225.0	WP_011953598.1 (1/1) non_MPA_topgraph_sampling_040218.csv	PNP\full_PNP_oligos_list_64aa_over20_nuc_15_15_14_15_16_end.csv	False	False	False	False	False	False	False	False	False	False	True	True	False	False	False	False	False	True																										Lactobacillus reuteri DSM 20016
agilent_104345	0	211.0	T2D-83A_GL0071273 MPA_PNP_EM_seqs_non_topgraph_seqs_final_210318.csv	PNP\full_PNP_oligos_list_64aa_over20_nuc_15_15_14_15_16_end.csv	False	False	False	False	False	False	False	False	False	True	False	False	True	True	False	False	False	False											1.0
agilent_10436	528	1730.0	NRAP protein	IEDB_and_control\full_iedb_oligos_list_clst70_control_64aa_over20_nuc_15_15_14_15_16_end.csv	True	False	False	False	True	True	False	False	False	False	False	False	False	False	False	False	False	False																						[DOID_9008]		['Homo sapiens']	['Homo sapiens']
agilent_104366	132	348.0	YP_536796.1 (2/2) non_MPA_topgraph_sampling_040218.csv	PNP\full_PNP_oligos_list_64aa_over20_nuc_15_15_14_15_16_end.csv	False	False	False	False	False	False	False	False	False	False	True	True	False	False	False	False	False	True																										Lactobacillus salivarius UCC118
agilent_104367	0	199.0	MH0196_GL0148669 (3/4) MPA_and_EM_topgraph_220218_subsample.csv	PNP\full_PNP_oligos_list_64aa_over20_nuc_15_15_14_15_16_end.csv	False	False	False	False	False	False	False	False	False	True	False	True	False	True	True	False	False	False																										Faecalibacterium prausnitzii A2-165	C:integral component of membrane; C:plasma membrane
agilent_104387	176	429.0	MH0310_GL0087365 MPA_PNP_EM_seqs_non_topgraph_seqs_final_210318.csv	PNP\full_PNP_oligos_list_64aa_over20_nuc_15_15_14_15_16_end.csv	False	False	False	False	False	False	False	False	False	True	False	False	True	True	False	False	False	False							1.0
agilent_104391	132	385.0	WP_005155584.1 strains_non_MPA_non_topgraph_cdhit70_190118.csv	PNP\full_PNP_oligos_list_64aa_over20_nuc_15_15_14_15_16_end.csv	False	False	False	False	False	False	False	False	False	False	True	False	True	False	False	True	False	False																			1.0							Shigella sonnei 53G
agilent_104408	0	114.0	WP_000846704.1 strains_non_MPA_non_topgraph_cdhit70_190118.csv	PNP\full_PNP_oligos_list_64aa_over20_nuc_15_15_14_15_16_end.csv	False	False	False	False	False	False	False	False	False	False	True	False	True	False	False	False	False	True																			1.0							Escherichia coli Nissle 1917
agilent_104412	748	893.0	MH0180_GL0080482 MPA_PNP_EM_seqs_non_topgraph_seqs_final_210318.csv	PNP\full_PNP_oligos_list_64aa_over20_nuc_15_15_14_15_16_end.csv	False	False	False	False	False	False	False	False	False	True	False	False	True	True	False	False	False	False							1.0
agilent_104417	308	573.0	DOF013_GL0025807 MPA_PNP_EM_seqs_non_topgraph_seqs_final_210318.csv	PNP\full_PNP_oligos_list_64aa_over20_nuc_15_15_14_15_16_end.csv	False	False	False	False	False	False	False	False	False	True	False	False	True	True	False	False	False	False													1.0		1.0												C:integral component of membrane; P:transport; C:plasma membrane
agilent_104418	220	413.0	WP_012744138.1 MPA_PNP_EM_seqs_non_topgraph_seqs_final_210318.csv	PNP\full_PNP_oligos_list_64aa_over20_nuc_15_15_14_15_16_end.csv	False	False	False	False	False	False	False	False	False	True	False	False	True	False	True	False	False	False	1.0		C:extracellular region; F:structural molecule activity; P:bacterial-type flagellum-dependent cell motility; C:bacterial-type flagellum filament			1.0																				[Eubacterium] rectale ATCC 33656
agilent_104421	220	399.0	T2D-198A_GL0051855 (1/8) MPA_and_EM_topgraph_220218_subsample.csv	PNP\full_PNP_oligos_list_64aa_over20_nuc_15_15_14_15_16_end.csv	False	False	False	False	False	False	False	False	False	True	False	True	False	True	False	False	False	False																											C:integral component of membrane; C:plasma membrane
agilent_104430	220	699.0	YP_101043.1 strains_non_MPA_non_topgraph_cdhit70_190118.csv	PNP\full_PNP_oligos_list_64aa_over20_nuc_15_15_14_15_16_end.csv	False	False	False	False	False	False	False	False	False	False	True	False	True	False	False	False	True	False																			1.0							Bacteroides fragilis YCH46
agilent_104437	127	191.0	WP_042447543.1 strains_non_MPA_non_topgraph_cdhit70_190118.csv	PNP\full_PNP_oligos_list_64aa_over20_nuc_15_15_14_15_16_end.csv	False	False	False	False	False	False	False	False	False	False	True	False	True	False	False	False	True	False																			1.0							Akkermansia muciniphila ATCC BAA-835
agilent_10447	528	857.0	glycoprotein BALF4 & Glycoprotein GP110 precursor & BALF4	IEDB_and_control\full_iedb_oligos_list_clst70_control_64aa_over20_nuc_15_15_14_15_16_end.csv	True	False	False	False	True	True	False	False	False	False	False	False	False	False	False	False	False	False																						[DOID_2377] & [DOID_7148] & []		['Human gammaherpesvirus 4'] & ['Human herpesvirus 4 strain B95-8'] & ['Human gammaherpesvirus 4']	['Human gammaherpesvirus 4'] & ['Human gammaherpesvirus 4'] & ['Human gammaherpesvirus 4']
agilent_104472	88	309.0	MH0377_GL0093310 MPA_PNP_EM_seqs_non_topgraph_seqs_final_210318.csv	PNP\full_PNP_oligos_list_64aa_over20_nuc_15_15_14_15_16_end.csv	False	False	False	False	False	False	False	False	False	True	False	False	True	True	False	False	False	False							1.0
agilent_104481	484	596.0	N031A_GL0043178 MPA_PNP_EM_seqs_non_topgraph_seqs_final_210318.csv	PNP\full_PNP_oligos_list_64aa_over20_nuc_15_15_14_15_16_end.csv	False	False	False	False	False	False	False	False	False	True	False	False	True	True	True	False	False	False									1.0																	Bacteroides ovatus
agilent_104507	0	389.0	159713063-stool1_revised_scaffold7235_1_gene77940 MPA_PNP_EM_seqs_non_topgraph_seqs_final_210318.csv	PNP\full_PNP_oligos_list_64aa_over20_nuc_15_15_14_15_16_end.csv	False	False	False	False	False	False	False	False	False	True	False	False	True	True	True	False	False	False									1.0																	Bacteroides ovatus
agilent_104510	704	1398.0	MH0055_GL0062054 MPA_PNP_EM_seqs_non_topgraph_seqs_final_210318.csv	PNP\full_PNP_oligos_list_64aa_over20_nuc_15_15_14_15_16_end.csv	False	False	False	False	False	False	False	False	False	True	False	False	True	True	False	False	False	False									1.0
agilent_104545	44	846.0	537011.PREVCOP_06458 MPA_PNP_EM_seqs_non_topgraph_seqs_final_210318.csv	PNP\full_PNP_oligos_list_64aa_over20_nuc_15_15_14_15_16_end.csv	False	False	False	False	False	False	False	False	False	True	False	False	True	True	False	False	False	False									1.0
agilent_104557	44	623.0	T2D-144A_GL0033628 MPA_PNP_EM_seqs_non_topgraph_seqs_final_210318.csv	PNP\full_PNP_oligos_list_64aa_over20_nuc_15_15_14_15_16_end.csv	False	False	False	False	False	False	False	False	False	True	False	False	True	True	False	False	False	False									1.0
agilent_10456	1936	2033.0	envoplakin	IEDB_and_control\full_iedb_oligos_list_clst70_control_64aa_over20_nuc_15_15_14_15_16_end.csv	True	False	False	False	True	True	False	False	False	False	False	False	False	False	False	False	False	False																						[DOID_9182]		['Homo sapiens']	['Homo sapiens']
agilent_104564	44	362.0	WP_004299195.1 (1/1) MPA_and_EM_topgraph_220218_subsample.csv	PNP\full_PNP_oligos_list_64aa_over20_nuc_15_15_14_15_16_end.csv	False	False	False	False	False	False	False	False	False	True	False	True	False	True	True	False	False	False																										Bacteroides ovatus & Bacteroides uniformis ATCC 8492
agilent_104566	19	83.0	O2.UC54-2_GL0016419 (1/2) MPA_and_EM_topgraph_220218_subsample.csv	PNP\full_PNP_oligos_list_64aa_over20_nuc_15_15_14_15_16_end.csv	False	False	False	False	False	False	False	False	False	True	False	True	False	True	False	False	False	False																											P:riboflavin transport; C:integral component of membrane; F:riboflavin transporter activity; C:plasma membrane
agilent_104567	152	216.0	V1.UC5-0_GL0043603 MPA_PNP_EM_seqs_non_topgraph_seqs_final_210318.csv	PNP\full_PNP_oligos_list_64aa_over20_nuc_15_15_14_15_16_end.csv	False	False	False	False	False	False	False	False	False	True	False	False	True	True	False	False	False	False									1.0
agilent_104573	528	814.0	MH0197_GL0161365 MPA_PNP_EM_seqs_non_topgraph_seqs_final_210318.csv	PNP\full_PNP_oligos_list_64aa_over20_nuc_15_15_14_15_16_end.csv	False	False	False	False	False	False	False	False	False	True	False	False	True	True	False	False	False	False							1.0
agilent_104577	228	292.0	MH0016_GL0037906 MPA_PNP_EM_seqs_non_topgraph_seqs_final_210318.csv	PNP\full_PNP_oligos_list_64aa_over20_nuc_15_15_14_15_16_end.csv	False	False	False	False	False	False	False	False	False	True	False	False	True	True	False	False	False	False									1.0
agilent_104587	396	815.0	MH0012_GL0020967 MPA_PNP_EM_seqs_non_topgraph_seqs_final_210318.csv	PNP\full_PNP_oligos_list_64aa_over20_nuc_15_15_14_15_16_end.csv	False	False	False	False	False	False	False	False	False	True	False	False	True	True	False	False	False	False									1.0
agilent_104612	88	184.0	MH0359_GL0076163 MPA_PNP_EM_seqs_non_topgraph_seqs_final_210318.csv	PNP\full_PNP_oligos_list_64aa_over20_nuc_15_15_14_15_16_end.csv	False	False	False	False	False	False	False	False	False	True	False	False	True	True	False	False	False	False												1.0
agilent_104620	0	27.0	MH0115_GL0063520 (3/5) MPA_and_EM_topgraph_220218_subsample.csv	PNP\full_PNP_oligos_list_64aa_over20_nuc_15_15_14_15_16_end.csv	False	False	False	False	False	False	False	False	False	True	False	True	False	True	True	False	False	False																										Bacteroides ovatus	C:integral component of membrane; C:plasma membrane
agilent_10463	484	994.0	Zinc finger protein basonuclin-1	IEDB_and_control\full_iedb_oligos_list_clst70_control_64aa_over20_nuc_15_15_14_15_16_end.csv	True	False	False	False	True	True	False	False	False	False	False	False	False	False	False	False	False	False																						[DOID_8986; DOID_2377; DOID_574]		['Homo sapiens']	['Homo sapiens']
agilent_104630	0	21.0	MH0006_GL0205631 (2/3) MPA_and_EM_topgraph_220218_subsample.csv	PNP\full_PNP_oligos_list_64aa_over20_nuc_15_15_14_15_16_end.csv	False	False	False	False	False	False	False	False	False	True	False	True	False	True	False	False	False	False																											C:integral component of membrane; F:iron-sulfur cluster binding
agilent_104640	1188	1938.0	MH0007_GL0027818 MPA_PNP_EM_seqs_non_topgraph_seqs_final_210318.csv	PNP\full_PNP_oligos_list_64aa_over20_nuc_15_15_14_15_16_end.csv	False	False	False	False	False	False	False	False	False	True	False	False	True	True	False	False	False	False										1.0
agilent_104645	267	331.0	MH0297_GL0115706 (1/1) MPA_and_EM_topgraph_220218_subsample.csv	PNP\full_PNP_oligos_list_64aa_over20_nuc_15_15_14_15_16_end.csv	False	False	False	False	False	False	False	False	False	True	False	True	False	True	True	False	False	False																										Bacteroides ovatus & Bacteroides uniformis ATCC 8492 & Bacteroides vulgatus ATCC 8482 & Bacteroides dorei CL03T12C01	C:integral component of membrane; F:penicillin binding
agilent_10465	484	994.0	Zinc finger protein basonuclin-1	IEDB_and_control\full_iedb_oligos_list_clst70_control_64aa_over20_nuc_15_15_14_15_16_end.csv	True	False	False	False	True	True	False	False	False	False	False	False	False	False	False	False	False	False																						[DOID_8986; DOID_2377; DOID_574]		['Homo sapiens']	['Homo sapiens']
agilent_104661	440	868.0	NP_816010.1 strains_non_MPA_non_topgraph_cdhit70_190118.csv	PNP\full_PNP_oligos_list_64aa_over20_nuc_15_15_14_15_16_end.csv	False	False	False	False	False	False	False	False	False	False	True	False	True	False	False	True	False	False																				1.0						Enterococcus faecalis V583
agilent_104662	0	24.0	WP_000445986.1 (4/4) non_MPA_topgraph_sampling_040218.csv	PNP\full_PNP_oligos_list_64aa_over20_nuc_15_15_14_15_16_end.csv	False	False	False	False	False	False	False	False	False	False	True	True	False	False	False	True	False	False																										Shigella sonnei 53G
agilent_104678	0	146.0	T2D-11A_GL0153280 (1/1) MPA_and_EM_topgraph_220218_subsample.csv	PNP\full_PNP_oligos_list_64aa_over20_nuc_15_15_14_15_16_end.csv	False	False	False	False	False	False	False	False	False	True	False	True	False	True	True	False	False	False																										Faecalibacterium prausnitzii A2-165	C:integral component of membrane
agilent_104697	0	192.0	V1.FI11_GL0051496 MPA_PNP_EM_seqs_non_topgraph_seqs_final_210318.csv	PNP\full_PNP_oligos_list_64aa_over20_nuc_15_15_14_15_16_end.csv	False	False	False	False	False	False	False	False	False	True	False	False	True	True	False	False	False	False											1.0
agilent_104707	308	384.0	411477.PARMER_00547 (2/2) MPA_and_EM_topgraph_220218_subsample.csv	PNP\full_PNP_oligos_list_64aa_over20_nuc_15_15_14_15_16_end.csv	False	False	False	False	False	False	False	False	False	True	False	True	False	True	False	False	False	False																											P:transmembrane transport; C:integral component of membrane
agilent_104712	176	360.0	WP_022197508.1 strains_non_MPA_non_topgraph_cdhit70_190118.csv	PNP\full_PNP_oligos_list_64aa_over20_nuc_15_15_14_15_16_end.csv	False	False	False	False	False	False	False	False	False	False	True	False	True	False	False	False	True	False																			1.0							Akkermansia muciniphila ATCC BAA-835
agilent_104743	132	331.0	DLF014_GL0036585 MPA_PNP_EM_seqs_non_topgraph_seqs_final_210318.csv	PNP\full_PNP_oligos_list_64aa_over20_nuc_15_15_14_15_16_end.csv	False	False	False	False	False	False	False	False	False	True	False	False	True	True	False	False	False	False									1.0
agilent_104771	0	21.0	MH0116_GL0076499 (8/9) MPA_and_EM_topgraph_220218_subsample.csv	PNP\full_PNP_oligos_list_64aa_over20_nuc_15_15_14_15_16_end.csv	False	False	False	False	False	False	False	False	False	True	False	True	False	True	False	False	False	False																											F:phosphatidate cytidylyltransferase activity; C:integral component of membrane; P:CDP-diacylglycerol biosynthetic process
agilent_104777	0	117.0	765074482-stool2_revised_scaffold48946_1_gene95040 MPA_PNP_EM_seqs_non_topgraph_seqs_final_210318.csv	PNP\full_PNP_oligos_list_64aa_over20_nuc_15_15_14_15_16_end.csv	False	False	False	False	False	False	False	False	False	True	False	False	True	True	False	False	False	False								1.0
agilent_104785	0	261.0	159207311-stool2_revised_C1386967_1_gene138622 MPA_PNP_EM_seqs_non_topgraph_seqs_final_210318.csv	PNP\full_PNP_oligos_list_64aa_over20_nuc_15_15_14_15_16_end.csv	False	False	False	False	False	False	False	False	False	True	False	False	True	True	False	False	False	False								1.0
agilent_104802	44	694.0	MH0003_GL0052977 MPA_PNP_EM_seqs_non_topgraph_seqs_final_210318.csv	PNP\full_PNP_oligos_list_64aa_over20_nuc_15_15_14_15_16_end.csv	False	False	False	False	False	False	False	False	False	True	False	False	True	True	True	False	False	False									1.0																	Bacteroides ovatus
agilent_104805	132	234.0	WP_024852732.1 (1/2) non_MPA_topgraph_sampling_040218.csv	PNP\full_PNP_oligos_list_64aa_over20_nuc_15_15_14_15_16_end.csv	False	False	False	False	False	False	False	False	False	False	True	True	False	False	False	False	True	False																										Ruminococcus gnavus AGR2154
agilent_104818	0	30.0	NOM017_GL0047471 (1/6) MPA_and_EM_topgraph_220218_subsample.csv	PNP\full_PNP_oligos_list_64aa_over20_nuc_15_15_14_15_16_end.csv	False	False	False	False	False	False	False	False	False	True	False	True	False	True	False	False	False	False																											C:integral component of membrane
agilent_104819	0	260.0	V1.CD52-0_GL0222705 (2/3) MPA_and_EM_topgraph_220218_subsample.csv	PNP\full_PNP_oligos_list_64aa_over20_nuc_15_15_14_15_16_end.csv	False	False	False	False	False	False	False	False	False	True	False	True	False	True	False	False	False	False																											C:integral component of membrane
agilent_104825	46	110.0	WP_080505089.1 strains_non_MPA_non_topgraph_cdhit70_190118.csv	PNP\full_PNP_oligos_list_64aa_over20_nuc_15_15_14_15_16_end.csv	False	False	False	False	False	False	False	False	False	False	True	False	True	False	False	False	False	True																				1.0						Bifidobacterium adolescentis ATCC 15703
agilent_10483	528	1359.0	Junctional protein associated with coronary artery disease	IEDB_and_control\full_iedb_oligos_list_clst70_control_64aa_over20_nuc_15_15_14_15_16_end.csv	True	False	False	False	True	True	False	False	False	False	False	False	False	False	False	False	False	False																						[DOID_8986; DOID_2377; DOID_574]		['Homo sapiens']	['Homo sapiens']
agilent_10484	396	1018.0	fibronectin-binding protein A	IEDB_and_control\full_iedb_oligos_list_clst70_control_64aa_over20_nuc_15_15_14_15_16_end.csv	True	False	False	False	True	False	True	False	False	False	False	False	False	False	False	False	False	False																						[DOID_104]		['Staphylococcus aureus subsp. aureus COL']	['Staphylococcus aureus']
agilent_104851	792	1079.0	MH0003_GL0068422 MPA_PNP_EM_seqs_non_topgraph_seqs_final_210318.csv	PNP\full_PNP_oligos_list_64aa_over20_nuc_15_15_14_15_16_end.csv	False	False	False	False	False	False	False	False	False	True	False	False	True	True	False	False	False	False													1.0		1.0												P:signal transduction; C:cell outer membrane; F:receptor activity; P:transport
agilent_104856	44	288.0	YP_536560.1 (1/4) non_MPA_topgraph_sampling_040218.csv	PNP\full_PNP_oligos_list_64aa_over20_nuc_15_15_14_15_16_end.csv	False	False	False	False	False	False	False	False	False	False	True	True	False	False	False	False	False	True																										Lactobacillus salivarius UCC118
agilent_104867	176	634.0	MH0154_GL0005975 (1/1) MPA_and_EM_topgraph_220218_subsample.csv	PNP\full_PNP_oligos_list_64aa_over20_nuc_15_15_14_15_16_end.csv	False	False	False	False	False	False	False	False	False	True	False	True	False	True	False	False	False	False																											F:GTP binding; P:regulation of translational elongation; P:positive regulation of translation; F:translation elongation factor activity; F:ribosome binding; F:GTPase activity; C:ribosome; C:plasma membrane
agilent_104873	88	220.0	NP_707473.4 (2/2) non_MPA_topgraph_sampling_040218.csv	PNP\full_PNP_oligos_list_64aa_over20_nuc_15_15_14_15_16_end.csv	False	False	False	False	False	False	False	False	False	False	True	True	False	False	False	True	False	False																										Shigella flexneri 2a str. 301
agilent_104875	220	699.0	765701615-stool1_revised_scaffold44391_1_gene221686 MPA_PNP_EM_seqs_non_topgraph_seqs_final_210318.csv	PNP\full_PNP_oligos_list_64aa_over20_nuc_15_15_14_15_16_end.csv	False	False	False	False	False	False	False	False	False	True	False	False	True	True	True	False	False	False									1.0																	Bacteroides vulgatus ATCC 8482 & Bacteroides dorei CL03T12C01
agilent_104895	440	505.0	MH0010_GL0022723 MPA_PNP_EM_seqs_non_topgraph_seqs_final_210318.csv	PNP\full_PNP_oligos_list_64aa_over20_nuc_15_15_14_15_16_end.csv	False	False	False	False	False	False	False	False	False	True	False	False	True	True	False	False	False	False									1.0
agilent_10491	2816	3392.0	Genome polyprotein (3/6) & polyprotein (2/9) & envelope glycoprotein (1/8) & envelope protein (1/8) & polyprotein precursor (2/3) & envelope protein, partial & Capsid protein (2/2) & NS1 & nonstructural protein 1 (1/2) & Non-structural protein 1 & Nonstructural protein NS4A & nonstructural glycoprotein NS-1 & viral polyprotein & nonstructural protein NS1 & E protein & Dengue type 3 virus complete…	IEDB_and_control\full_iedb_oligos_list_clst70_control_64aa_over20_nuc_15_15_14_15_16_end.csv	True	False	False	False	True	False	True	False	False	False	False	False	False	False	False	False	False	False																						[DOID_12205] & [DOID_12205; DOID_646; DOID_12206; DOID_2366] & [DOID_12205; DOID_10844] & [DOID_12205; DOID_10844] & [] & [] & [DOID_12205] & [DOID_12206; DOID_12205; DOID_10844] & [DOID_12205; DOID_12206] & [DOID_12205] & [DOID_12205] & [DOID_12206; DOID_12205] & [DOID_12205] & [DOID_12206; DOID_12205] & [] & [DOID_646; DOID_12205; DOID_2366] & [DOID_12206] & [DOID_12205] & []		['Dengue virus 2 Jamaica/1409/1983'; 'Dengue virus 2 Thailand/NGS-C/1944'] & ['Dengue virus 3'; 'Dengue virus 2'; 'Dengue virus 2 D2/SG/05K4155DK1/2005'; 'Dengue virus 1'; 'Dengue virus 2 strain 43'] & ['Dengue virus 2 Jamaica/1409/1983'] & ['Dengue virus 2 Jamaica/1409/1983'] & ['Dengue virus 4'] & ['Dengue virus 2'] & ['Dengue virus 2 Thailand/NGS-C/1944'] & ['Dengue virus 2 Puerto Rico/PR159-S…	['Dengue virus'] & ['Dengue virus'] & ['Dengue virus'] & ['Dengue virus'] & ['Dengue virus'] & ['Dengue virus'] & ['Dengue virus'] & ['Dengue virus'] & ['Dengue virus'] & ['Dengue virus'] & ['Dengue virus'] & ['Dengue virus'] & ['Dengue virus'] & ['Dengue virus'] & ['Dengue virus'] & ['Dengue virus'] & ['Dengue virus'] & ['Dengue virus'] & ['Dengue virus']
agilent_104915	1822	1886.0	WP_004847603.1 (1/1) non_MPA_topgraph_sampling_040218.csv	PNP\full_PNP_oligos_list_64aa_over20_nuc_15_15_14_15_16_end.csv	False	False	False	False	False	False	False	False	False	False	True	True	False	False	False	False	True	False																										Ruminococcus torques ATCC 27756
agilent_104924	1144	1281.0	WP_012420049.1 strains_non_MPA_non_topgraph_cdhit70_190118.csv	PNP\full_PNP_oligos_list_64aa_over20_nuc_15_15_14_15_16_end.csv	False	False	False	False	False	False	False	False	False	False	True	False	True	False	False	False	True	False																			1.0							Akkermansia muciniphila ATCC BAA-835
agilent_104935	220	590.0	WP_025370531.1 (1/1) non_MPA_topgraph_sampling_040218.csv	PNP\full_PNP_oligos_list_64aa_over20_nuc_15_15_14_15_16_end.csv	False	False	False	False	False	False	False	False	False	False	True	True	False	False	False	True	False	False																										Listeria monocytogenes serotype 1/2a str. 08-6569
agilent_104936	176	702.0	MH0191_GL0175156 MPA_PNP_EM_seqs_non_topgraph_seqs_final_210318.csv	PNP\full_PNP_oligos_list_64aa_over20_nuc_15_15_14_15_16_end.csv	False	False	False	False	False	False	False	False	False	True	False	False	True	True	False	False	False	False								1.0
agilent_104944	88	423.0	V1.UC17-2_GL0123730 MPA_PNP_EM_seqs_non_topgraph_seqs_final_210318.csv	PNP\full_PNP_oligos_list_64aa_over20_nuc_15_15_14_15_16_end.csv	False	False	False	False	False	False	False	False	False	True	False	False	True	True	False	False	False	False													1.0		1.0												C:integral component of membrane; P:transport
agilent_104955	616	680.0	YP_194480.1 (4/6) non_MPA_topgraph_sampling_040218.csv	PNP\full_PNP_oligos_list_64aa_over20_nuc_15_15_14_15_16_end.csv	False	False	False	False	False	False	False	False	False	False	True	True	False	False	False	False	False	True																										Lactobacillus acidophilus NCFM
agilent_104960	264	413.0	YP_193101.1 strains_non_MPA_non_topgraph_cdhit70_190118.csv	PNP\full_PNP_oligos_list_64aa_over20_nuc_15_15_14_15_16_end.csv	False	False	False	False	False	False	False	False	False	False	True	False	True	False	False	False	False	True																1.0	C:extracellular region; C:S-layer; F:structural constituent of cell wall; C:peptidoglycan-based cell wall; P:cell wall biogenesis		1.0							Lactobacillus acidophilus NCFM
agilent_104984	88	1613.0	WP_058102021.1 (1/1) non_MPA_topgraph_sampling_040218.csv	PNP\full_PNP_oligos_list_64aa_over20_nuc_15_15_14_15_16_end.csv	False	False	False	False	False	False	False	False	False	False	True	True	False	False	False	False	False	True																										Bifidobacterium longum 35624
agilent_104990	0	131.0	MH0010_GL0036511 (2/8) MPA_and_EM_topgraph_220218_subsample.csv	PNP\full_PNP_oligos_list_64aa_over20_nuc_15_15_14_15_16_end.csv	False	False	False	False	False	False	False	False	False	True	False	True	False	True	False	False	False	False																											C:integral component of membrane
agilent_104991	44	398.0	MH0002_GL0029557 (1/1) MPA_and_EM_topgraph_220218_subsample.csv	PNP\full_PNP_oligos_list_64aa_over20_nuc_15_15_14_15_16_end.csv	False	False	False	False	False	False	False	False	False	True	False	True	False	True	True	False	False	False																										[Eubacterium] rectale ATCC 33656	C:integral component of membrane
agilent_105011	264	345.0	T2D-42A_GL0067322 (1/2) MPA_and_EM_topgraph_220218_subsample.csv	PNP\full_PNP_oligos_list_64aa_over20_nuc_15_15_14_15_16_end.csv	False	False	False	False	False	False	False	False	False	True	False	True	False	True	False	False	False	False																											F:CDP-glycerol glycerophosphotransferase activity; C:membrane
agilent_105015	0	150.0	WP_004845729.1 strains_non_MPA_non_topgraph_cdhit70_190118.csv	PNP\full_PNP_oligos_list_64aa_over20_nuc_15_15_14_15_16_end.csv	False	False	False	False	False	False	False	False	False	False	True	False	True	False	False	False	True	False																			1.0							Ruminococcus torques ATCC 27756
agilent_105019	792	1279.0	MH0356_GL0139632 (1/1) MPA_and_EM_topgraph_220218_subsample.csv	PNP\full_PNP_oligos_list_64aa_over20_nuc_15_15_14_15_16_end.csv	False	False	False	False	False	False	False	False	False	True	False	True	False	True	True	False	False	False																										[Eubacterium] rectale ATCC 33656	F:collagen binding; C:collagen trimer; C:integral component of membrane
agilent_105021	220	443.0	MH0453_GL0057486 MPA_PNP_EM_seqs_non_topgraph_seqs_final_210318.csv	PNP\full_PNP_oligos_list_64aa_over20_nuc_15_15_14_15_16_end.csv	False	False	False	False	False	False	False	False	False	True	False	False	True	True	True	False	False	False							1.0																			Bacteroides ovatus & Bacteroides uniformis ATCC 8492 & Bacteroides vulgatus ATCC 8482 & Bacteroides dorei CL03T12C01
agilent_105033	44	469.0	WP_081624846.1 strains_non_MPA_non_topgraph_cdhit70_190118.csv	PNP\full_PNP_oligos_list_64aa_over20_nuc_15_15_14_15_16_end.csv	False	False	False	False	False	False	False	False	False	False	True	False	True	False	False	False	True	False																			1.0							Blautia producta ATCC 27340 = DSM 2950
agilent_105034	0	174.0	WP_005686039.1 strains_non_MPA_non_topgraph_cdhit70_190118.csv	PNP\full_PNP_oligos_list_64aa_over20_nuc_15_15_14_15_16_end.csv	False	False	False	False	False	False	False	False	False	False	True	False	True	False	False	False	False	True																			1.0							Lactobacillus rhamnosus GG
agilent_105042	301	365.0	YP_099473.1 strains_non_MPA_non_topgraph_cdhit70_190118.csv	PNP\full_PNP_oligos_list_64aa_over20_nuc_15_15_14_15_16_end.csv	False	False	False	False	False	False	False	False	False	False	True	False	True	False	False	False	True	False																			1.0							Bacteroides fragilis YCH46
agilent_105051	239	303.0	V1.CD6-0-PN_GL0131477 MPA_PNP_EM_seqs_non_topgraph_seqs_final_210318.csv	PNP\full_PNP_oligos_list_64aa_over20_nuc_15_15_14_15_16_end.csv	False	False	False	False	False	False	False	False	False	True	False	False	True	True	True	False	False	False									1.0																	Dorea longicatena DSM 13814
agilent_105066	132	358.0	MH0188_GL0092834 MPA_PNP_EM_seqs_non_topgraph_seqs_final_210318.csv	PNP\full_PNP_oligos_list_64aa_over20_nuc_15_15_14_15_16_end.csv	False	False	False	False	False	False	False	False	False	True	False	False	True	True	False	False	False	False												1.0
agilent_105075	484	941.0	MH0012_GL0177658 MPA_PNP_EM_seqs_non_topgraph_seqs_final_210318.csv	PNP\full_PNP_oligos_list_64aa_over20_nuc_15_15_14_15_16_end.csv	False	False	False	False	False	False	False	False	False	True	False	False	True	True	False	False	False	False									1.0
agilent_105119	237	301.0	160218816-stool1_revised_C857328_1_gene22531 MPA_PNP_EM_seqs_non_topgraph_seqs_final_210318.csv	PNP\full_PNP_oligos_list_64aa_over20_nuc_15_15_14_15_16_end.csv	False	False	False	False	False	False	False	False	False	True	False	False	True	True	False	False	False	False									1.0
agilent_105120	528	834.0	WP_004297937.1 MPA_PNP_EM_seqs_non_topgraph_seqs_final_210318.csv	PNP\full_PNP_oligos_list_64aa_over20_nuc_15_15_14_15_16_end.csv	False	False	False	False	False	False	False	False	False	True	False	False	True	False	True	False	False	False				1.0																						Bacteroides ovatus
agilent_10515	44		negative (exact): spike glycoprotein [Bundibugyo ebolavirus]	IEDB_and_control\full_iedb_oligos_list_clst70_control_64aa_over20_nuc_15_15_14_15_16_end.csv	True	False	True	False	True	False	False	False	False	False	False	False	False	False	False	False	False	False
agilent_105160	220	308.0	NP_831460.1 strains_non_MPA_non_topgraph_cdhit70_190118.csv	PNP\full_PNP_oligos_list_64aa_over20_nuc_15_15_14_15_16_end.csv	False	False	False	False	False	False	False	False	False	False	True	False	True	False	False	True	False	False																			1.0							Bacillus cereus ATCC 14579
agilent_105169	0	44.0	NP_706267.1 (3/6) non_MPA_topgraph_sampling_040218.csv	PNP\full_PNP_oligos_list_64aa_over20_nuc_15_15_14_15_16_end.csv	False	False	False	False	False	False	False	False	False	False	True	True	False	False	False	True	False	False																										Shigella flexneri 2a str. 301
agilent_10517	44		negative (exact): spike glycoprotein [Bundibugyo ebolavirus]	IEDB_and_control\full_iedb_oligos_list_clst70_control_64aa_over20_nuc_15_15_14_15_16_end.csv	True	False	True	False	True	False	False	False	False	False	False	False	False	False	False	False	False	False
agilent_105175	352	525.0	WP_011590270.1 strains_non_MPA_non_topgraph_cdhit70_190118.csv	PNP\full_PNP_oligos_list_64aa_over20_nuc_15_15_14_15_16_end.csv	False	False	False	False	False	False	False	False	False	False	True	False	True	False	False	True	False	False																			1.0							Clostridium perfringens ATCC 13124
agilent_105212	497	561.0	411901.BACCAC_02663 MPA_PNP_EM_seqs_non_topgraph_seqs_final_210318.csv	PNP\full_PNP_oligos_list_64aa_over20_nuc_15_15_14_15_16_end.csv	False	False	False	False	False	False	False	False	False	True	False	False	True	True	False	False	False	False									1.0
agilent_105216	0	1060.0	MH0013_GL0001694 (1/1) MPA_and_EM_topgraph_220218_subsample.csv	PNP\full_PNP_oligos_list_64aa_over20_nuc_15_15_14_15_16_end.csv	False	False	False	False	False	False	False	False	False	True	False	True	False	True	False	False	False	False																											P:signal transduction; C:membrane; F:receptor activity; P:transport
agilent_105223	440	544.0	WP_007851023.1 MPA_PNP_EM_seqs_non_topgraph_seqs_final_210318.csv	PNP\full_PNP_oligos_list_64aa_over20_nuc_15_15_14_15_16_end.csv	False	False	False	False	False	False	False	False	False	True	False	False	True	False	True	False	False	False				1.0																						Bacteroides dorei CL03T12C01
agilent_105242	528	707.0	O2.UC23-2_GL0133563 MPA_PNP_EM_seqs_non_topgraph_seqs_final_210318.csv	PNP\full_PNP_oligos_list_64aa_over20_nuc_15_15_14_15_16_end.csv	False	False	False	False	False	False	False	False	False	True	False	False	True	True	False	False	False	False									1.0
agilent_105273	0	125.0	YP_004888954.1 strains_non_MPA_non_topgraph_cdhit70_190118.csv	PNP\full_PNP_oligos_list_64aa_over20_nuc_15_15_14_15_16_end.csv	False	False	False	False	False	False	False	False	False	False	True	False	True	False	False	False	False	True																			1.0							Lactobacillus plantarum WCFS1
agilent_105286	440	505.0	V1.CD12-3_GL0072585 MPA_PNP_EM_seqs_non_topgraph_seqs_final_210318.csv	PNP\full_PNP_oligos_list_64aa_over20_nuc_15_15_14_15_16_end.csv	False	False	False	False	False	False	False	False	False	True	False	False	True	True	False	False	False	False									1.0
agilent_10529	572	2997.0	Chromodomain-helicase-DNA-binding protein 7	IEDB_and_control\full_iedb_oligos_list_clst70_control_64aa_over20_nuc_15_15_14_15_16_end.csv	True	False	False	False	True	True	False	False	False	False	False	False	False	False	False	False	False	False																						[DOID_8986; DOID_2377; DOID_574]		['Homo sapiens']	['Homo sapiens']
agilent_105292	16	80.0	MH0002_GL0018803 (4/6) MPA_and_EM_topgraph_220218_subsample.csv	PNP\full_PNP_oligos_list_64aa_over20_nuc_15_15_14_15_16_end.csv	False	False	False	False	False	False	False	False	False	True	False	True	False	True	True	False	False	False																										Bacteroides ovatus & Bacteroides uniformis ATCC 8492	F:ATP binding; F:ATPase activity, coupled to transmembrane movement of substances; P:transmembrane transport; C:integral component of membrane
agilent_105316	132	493.0	MH0044_GL0005871 MPA_PNP_EM_seqs_non_topgraph_seqs_final_210318.csv	PNP\full_PNP_oligos_list_64aa_over20_nuc_15_15_14_15_16_end.csv	False	False	False	False	False	False	False	False	False	True	False	False	True	True	True	False	False	False								1.0																		Roseburia inulinivorans DSM 16841
agilent_105317	21	85.0	WP_000669541.1 strains_non_MPA_non_topgraph_cdhit70_190118.csv	PNP\full_PNP_oligos_list_64aa_over20_nuc_15_15_14_15_16_end.csv	False	False	False	False	False	False	False	False	False	False	True	False	True	False	False	True	False	False																			1.0							Staphylococcus aureus subsp. aureus MRSA252
agilent_105318	220	700.0	MH0115_GL0044832 MPA_PNP_EM_seqs_non_topgraph_seqs_final_210318.csv	PNP\full_PNP_oligos_list_64aa_over20_nuc_15_15_14_15_16_end.csv	False	False	False	False	False	False	False	False	False	True	False	False	True	True	False	False	False	False									1.0
agilent_105331	250	314.0	MH0006_GL0064415 (1/1) MPA_and_EM_topgraph_220218_subsample.csv	PNP\full_PNP_oligos_list_64aa_over20_nuc_15_15_14_15_16_end.csv	False	False	False	False	False	False	False	False	False	True	False	True	False	True	False	False	False	False																											C:integral component of membrane
agilent_105333	44	180.0	WP_038964172.1 strains_non_MPA_non_topgraph_cdhit70_190118.csv	PNP\full_PNP_oligos_list_64aa_over20_nuc_15_15_14_15_16_end.csv	False	False	False	False	False	False	False	False	False	False	True	False	True	False	False	True	False	False																			1.0							Vibrio vulnificus
agilent_105341	1540	2250.0	MH0095_GL0097667 MPA_PNP_EM_seqs_non_topgraph_seqs_final_210318.csv	PNP\full_PNP_oligos_list_64aa_over20_nuc_15_15_14_15_16_end.csv	False	False	False	False	False	False	False	False	False	True	False	False	True	True	False	False	False	False							1.0
agilent_105369	572	675.0	MH0123_GL0061534 (2/2) MPA_and_EM_topgraph_220218_subsample.csv	PNP\full_PNP_oligos_list_64aa_over20_nuc_15_15_14_15_16_end.csv	False	False	False	False	False	False	False	False	False	True	False	True	False	True	False	False	False	False																											P:signal transduction; C:membrane; F:receptor activity; P:transport
agilent_105382	132	379.0	MH0193_GL0158169 MPA_PNP_EM_seqs_non_topgraph_seqs_final_210318.csv	PNP\full_PNP_oligos_list_64aa_over20_nuc_15_15_14_15_16_end.csv	False	False	False	False	False	False	False	False	False	True	False	False	True	True	False	False	False	False									1.0
agilent_105392	0	152.0	WP_021815902.1 strains_non_MPA_non_topgraph_cdhit70_190118.csv	PNP\full_PNP_oligos_list_64aa_over20_nuc_15_15_14_15_16_end.csv	False	False	False	False	False	False	False	False	False	False	True	False	True	False	False	False	False	True																			1.0							Lactobacillus fermentum IFO 3956
agilent_105399	0	132.0	V1.UC18-0_GL0044490 (4/4) MPA_and_EM_topgraph_220218_subsample.csv	PNP\full_PNP_oligos_list_64aa_over20_nuc_15_15_14_15_16_end.csv	False	False	False	False	False	False	False	False	False	True	False	True	False	True	True	False	False	False																										Bacteroides ovatus & Bacteroides uniformis ATCC 8492	C:integral component of membrane
agilent_105412	44	381.0	YP_002343553.1 strains_non_MPA_non_topgraph_cdhit70_190118.csv	PNP\full_PNP_oligos_list_64aa_over20_nuc_15_15_14_15_16_end.csv	False	False	False	False	False	False	False	False	False	False	True	False	True	False	False	True	False	False																			1.0							Campylobacter jejuni subsp. jejuni NCTC 11168 = ATCC 700819
agilent_105414	220	463.0	V1.FI31_GL0045845 MPA_PNP_EM_seqs_non_topgraph_seqs_final_210318.csv	PNP\full_PNP_oligos_list_64aa_over20_nuc_15_15_14_15_16_end.csv	False	False	False	False	False	False	False	False	False	True	False	False	True	True	False	False	False	False									1.0
agilent_105417	0	337.0	YP_535230.1 strains_non_MPA_non_topgraph_cdhit70_190118.csv	PNP\full_PNP_oligos_list_64aa_over20_nuc_15_15_14_15_16_end.csv	False	False	False	False	False	False	False	False	False	False	True	False	True	False	False	False	False	True																			1.0							Lactobacillus salivarius UCC118
agilent_105419	132	1051.0	MH0457_GL0001510 MPA_PNP_EM_seqs_non_topgraph_seqs_final_210318.csv	PNP\full_PNP_oligos_list_64aa_over20_nuc_15_15_14_15_16_end.csv	False	False	False	False	False	False	False	False	False	True	False	False	True	True	False	False	False	False									1.0
agilent_105426	0	34.0	WP_024852467.1 (3/6) non_MPA_topgraph_sampling_040218.csv	PNP\full_PNP_oligos_list_64aa_over20_nuc_15_15_14_15_16_end.csv	False	False	False	False	False	False	False	False	False	False	True	True	False	False	False	False	True	False																										Ruminococcus gnavus AGR2154
agilent_10543	492	556.0	peptidylarginine deiminase	IEDB_and_control\full_iedb_oligos_list_clst70_control_64aa_over20_nuc_15_15_14_15_16_end.csv	True	False	False	False	True	True	False	False	False	False	False	False	False	False	False	False	False	False																						[]		['Porphyromonas gingivalis']	['Porphyromonas gingivalis']
agilent_105443	0	42.0	YP_536342.1 (1/2) non_MPA_topgraph_sampling_040218.csv	PNP\full_PNP_oligos_list_64aa_over20_nuc_15_15_14_15_16_end.csv	False	False	False	False	False	False	False	False	False	False	True	True	False	False	False	False	False	True																										Lactobacillus salivarius UCC118
agilent_105447	176	535.0	MH0002_GL0045257 (1/6) MPA_and_EM_topgraph_220218_subsample.csv	PNP\full_PNP_oligos_list_64aa_over20_nuc_15_15_14_15_16_end.csv	False	False	False	False	False	False	False	False	False	True	False	True	False	True	False	False	False	False																											C:integral component of membrane; P:transport; F:transporter activity
agilent_105455	44	572.0	MH0003_GL0065606 MPA_PNP_EM_seqs_non_topgraph_seqs_final_210318.csv	PNP\full_PNP_oligos_list_64aa_over20_nuc_15_15_14_15_16_end.csv	False	False	False	False	False	False	False	False	False	True	False	False	True	True	False	False	False	False													1.0		1.0												C:integral component of membrane; F:hydrolase activity
agilent_105457	528	752.0	MH0002_GL0057689 MPA_PNP_EM_seqs_non_topgraph_seqs_final_210318.csv	PNP\full_PNP_oligos_list_64aa_over20_nuc_15_15_14_15_16_end.csv	False	False	False	False	False	False	False	False	False	True	False	False	True	True	True	False	False	False									1.0																	Bacteroides uniformis ATCC 8492
agilent_105465	176	566.0	MH0142_GL0076371 MPA_PNP_EM_seqs_non_topgraph_seqs_final_210318.csv	PNP\full_PNP_oligos_list_64aa_over20_nuc_15_15_14_15_16_end.csv	False	False	False	False	False	False	False	False	False	True	False	False	True	True	False	False	False	False									1.0
agilent_105467	367	431.0	YP_101348.1 strains_non_MPA_non_topgraph_cdhit70_190118.csv	PNP\full_PNP_oligos_list_64aa_over20_nuc_15_15_14_15_16_end.csv	False	False	False	False	False	False	False	False	False	False	True	False	True	False	False	False	True	False																			1.0							Bacteroides fragilis YCH46
agilent_105469	220	551.0	WP_001120233.1 (2/2) non_MPA_topgraph_sampling_040218.csv	PNP\full_PNP_oligos_list_64aa_over20_nuc_15_15_14_15_16_end.csv	False	False	False	False	False	False	False	False	False	False	True	True	False	False	False	True	False	False																										Salmonella enterica subsp. enterica serovar Enteritidis str. P125109
agilent_105471	308	1014.0	N043A_GL0080403 (1/1) MPA_and_EM_topgraph_220218_subsample.csv	PNP\full_PNP_oligos_list_64aa_over20_nuc_15_15_14_15_16_end.csv	False	False	False	False	False	False	False	False	False	True	False	True	False	True	False	False	False	False																											P:signal transduction; C:membrane; F:receptor activity; P:transport
agilent_105473	352	1038.0	160178356-stool1_revised_C617606_1_gene56530 (1/1) MPA_and_EM_topgraph_220218_subsample.csv	PNP\full_PNP_oligos_list_64aa_over20_nuc_15_15_14_15_16_end.csv	False	False	False	False	False	False	False	False	False	True	False	True	False	True	True	False	False	False																										Bacteroides uniformis ATCC 8492	P:signal transduction; C:cell outer membrane; F:receptor activity; P:transport
agilent_105479	308	694.0	MH0003_GL0052977 MPA_PNP_EM_seqs_non_topgraph_seqs_final_210318.csv	PNP\full_PNP_oligos_list_64aa_over20_nuc_15_15_14_15_16_end.csv	False	False	False	False	False	False	False	False	False	True	False	False	True	True	True	False	False	False									1.0																	Bacteroides ovatus
agilent_105492	88	4254.0	YP_194248.1 (1/1) non_MPA_topgraph_sampling_040218.csv	PNP\full_PNP_oligos_list_64aa_over20_nuc_15_15_14_15_16_end.csv	False	False	False	False	False	False	False	False	False	False	True	True	False	False	False	False	False	True																										Lactobacillus acidophilus NCFM
agilent_105496	0	118.0	WP_005334752.1 (2/2) non_MPA_topgraph_sampling_040218.csv	PNP\full_PNP_oligos_list_64aa_over20_nuc_15_15_14_15_16_end.csv	False	False	False	False	False	False	False	False	False	False	True	True	False	False	False	False	True	False																										Dorea formicigenerans ATCC 27755
agilent_105502	0	24.0	159207311-stool1_revised_scaffold2866_2_gene164259 (2/3) MPA_and_EM_topgraph_220218_subsample.csv	PNP\full_PNP_oligos_list_64aa_over20_nuc_15_15_14_15_16_end.csv	False	False	False	False	False	False	False	False	False	True	False	True	False	True	False	False	False	False																											C:integral component of membrane; P:transport; C:plasma membrane
agilent_105531	0	44.0	WP_024854471.1 (2/2) non_MPA_topgraph_sampling_040218.csv	PNP\full_PNP_oligos_list_64aa_over20_nuc_15_15_14_15_16_end.csv	False	False	False	False	False	False	False	False	False	False	True	True	False	False	False	False	True	False																										Ruminococcus gnavus AGR2154
agilent_105533	0	67.0	YP_194137.1 (2/3) non_MPA_topgraph_sampling_040218.csv	PNP\full_PNP_oligos_list_64aa_over20_nuc_15_15_14_15_16_end.csv	False	False	False	False	False	False	False	False	False	False	True	True	False	False	False	False	False	True																										Lactobacillus acidophilus NCFM
agilent_105537	0	116.0	WP_001346200.1 (1/1) non_MPA_topgraph_sampling_040218.csv	PNP\full_PNP_oligos_list_64aa_over20_nuc_15_15_14_15_16_end.csv	False	False	False	False	False	False	False	False	False	False	True	True	False	False	False	True	False	False																										Shigella sonnei 53G
agilent_10555	704	885.0	Exosome component 10 & PM/Scl 100kD nucleolar protein	IEDB_and_control\full_iedb_oligos_list_clst70_control_64aa_over20_nuc_15_15_14_15_16_end.csv	True	False	False	False	True	True	False	False	False	False	False	False	False	False	False	False	False	False																						[DOID_418] & [DOID_0060039; DOID_417; DOID_3492; DOID_10223; DOID_418]		['Homo sapiens'] & ['Homo sapiens']	['Homo sapiens'] & ['Homo sapiens']
agilent_105571	176	513.0	YP_193601.1 strains_non_MPA_non_topgraph_cdhit70_190118.csv	PNP\full_PNP_oligos_list_64aa_over20_nuc_15_15_14_15_16_end.csv	False	False	False	False	False	False	False	False	False	False	True	False	True	False	False	False	False	True																			1.0							Lactobacillus acidophilus NCFM
agilent_10560	44	282.0	U1 small nuclear ribonucleoprotein A & small nuclear ribonucleoprotein polypeptide A	IEDB_and_control\full_iedb_oligos_list_clst70_control_64aa_over20_nuc_15_15_14_15_16_end.csv	True	False	False	False	True	True	False	False	False	False	False	False	False	False	False	False	False	False																						[DOID_9074; DOID_3492; DOID_418; DOID_7148; DOID_12894; DOID_0060039] & [DOID_3492; DOID_9074; DOID_12894; DOID_7148; DOID_676]		['Homo sapiens'] & ['Homo sapiens']	['Homo sapiens'] & ['Homo sapiens']
agilent_105624	0	24.0	MH0012_GL0217652 (2/2) MPA_and_EM_topgraph_220218_subsample.csv	PNP\full_PNP_oligos_list_64aa_over20_nuc_15_15_14_15_16_end.csv	False	False	False	False	False	False	False	False	False	True	False	True	False	True	False	False	False	False																											P:regulation of cell shape; P:cell division; F:ATP binding; C:cytoplasm; P:peptidoglycan biosynthetic process; C:integral component of membrane; P:cell wall organization; F:UDP-N-acetylmuramoyl-tripeptide-D-alanyl-D-alanine ligase activity; P:cell cycle
agilent_105628	1320	1515.0	MH0012_GL0147423 MPA_PNP_EM_seqs_non_topgraph_seqs_final_210318.csv	PNP\full_PNP_oligos_list_64aa_over20_nuc_15_15_14_15_16_end.csv	False	False	False	False	False	False	False	False	False	True	False	False	True	True	False	False	False	False							1.0
agilent_105653	616	964.0	WP_007055154.1 (1/1) non_MPA_topgraph_sampling_040218.csv	PNP\full_PNP_oligos_list_64aa_over20_nuc_15_15_14_15_16_end.csv	False	False	False	False	False	False	False	False	False	False	True	True	False	False	False	False	False	True																										Bifidobacterium longum 35624
agilent_105654	132	299.0	WP_024852579.1 strains_non_MPA_non_topgraph_cdhit70_190118.csv	PNP\full_PNP_oligos_list_64aa_over20_nuc_15_15_14_15_16_end.csv	False	False	False	False	False	False	False	False	False	False	True	False	True	False	False	False	True	False																			1.0							Ruminococcus gnavus AGR2154
agilent_105657	1068	1132.0	O2.UC20-1_GL0089722 (1/1) MPA_and_EM_topgraph_220218_subsample.csv	PNP\full_PNP_oligos_list_64aa_over20_nuc_15_15_14_15_16_end.csv	False	False	False	False	False	False	False	False	False	True	False	True	False	True	True	False	False	False																										Dorea longicatena DSM 13814	C:integral component of membrane
agilent_105659	0	687.0	WP_025370542.1 (1/3) non_MPA_topgraph_sampling_040218.csv	PNP\full_PNP_oligos_list_64aa_over20_nuc_15_15_14_15_16_end.csv	False	False	False	False	False	False	False	False	False	False	True	True	False	False	False	True	False	False																										Listeria monocytogenes serotype 1/2a str. 08-6569
agilent_105660	0	696.0	WP_003669026.1 (1/3) non_MPA_topgraph_sampling_040218.csv	PNP\full_PNP_oligos_list_64aa_over20_nuc_15_15_14_15_16_end.csv	False	False	False	False	False	False	False	False	False	False	True	True	False	False	False	False	False	True																										Lactobacillus reuteri DSM 20016
agilent_10567	1452	7073.0	Replicase polyprotein 1ab	IEDB_and_control\full_iedb_oligos_list_clst70_control_64aa_over20_nuc_15_15_14_15_16_end.csv	True	False	False	False	True	False	True	False	False	False	False	False	False	False	False	False	False	False																						[DOID_2945]		['SARS coronavirus']	['Severe acute respiratory syndrome-related coronavirus']
agilent_105680	440	525.0	WP_011590270.1 strains_non_MPA_non_topgraph_cdhit70_190118.csv	PNP\full_PNP_oligos_list_64aa_over20_nuc_15_15_14_15_16_end.csv	False	False	False	False	False	False	False	False	False	False	True	False	True	False	False	True	False	False																			1.0							Clostridium perfringens ATCC 13124
agilent_10569	748	1227.0	RNA-binding protein 20	IEDB_and_control\full_iedb_oligos_list_clst70_control_64aa_over20_nuc_15_15_14_15_16_end.csv	True	False	False	False	True	True	False	False	False	False	False	False	False	False	False	False	False	False																						[DOID_2377; DOID_8986; DOID_574]		['Homo sapiens']	['Homo sapiens']
agilent_105690	132	325.0	WP_014569612.1 (1/1) non_MPA_topgraph_sampling_040218.csv	PNP\full_PNP_oligos_list_64aa_over20_nuc_15_15_14_15_16_end.csv	False	False	False	False	False	False	False	False	False	False	True	True	False	False	False	False	False	True																										Lactobacillus rhamnosus GG
agilent_105691	880	966.0	MH0036_GL0042192 (1/1) MPA_and_EM_topgraph_220218_subsample.csv	PNP\full_PNP_oligos_list_64aa_over20_nuc_15_15_14_15_16_end.csv	False	False	False	False	False	False	False	False	False	True	False	True	False	True	True	False	False	False																										Bacteroides dorei CL03T12C01	P:signal transduction; C:membrane; F:receptor activity; P:transport
agilent_105701	352	978.0	MH0003_GL0016891 MPA_PNP_EM_seqs_non_topgraph_seqs_final_210318.csv	PNP\full_PNP_oligos_list_64aa_over20_nuc_15_15_14_15_16_end.csv	False	False	False	False	False	False	False	False	False	True	False	False	True	True	True	False	False	False									1.0																	Bacteroides ovatus
agilent_105715	396	469.0	O2.UC54-0_GL0012654 MPA_PNP_EM_seqs_non_topgraph_seqs_final_210318.csv	PNP\full_PNP_oligos_list_64aa_over20_nuc_15_15_14_15_16_end.csv	False	False	False	False	False	False	False	False	False	True	False	False	True	True	True	False	False	False									1.0																	Bacteroides vulgatus ATCC 8482 & Bacteroides dorei CL03T12C01
agilent_105716	0	246.0	MH0003_GL0102049 (1/2) MPA_and_EM_topgraph_220218_subsample.csv	PNP\full_PNP_oligos_list_64aa_over20_nuc_15_15_14_15_16_end.csv	False	False	False	False	False	False	False	False	False	True	False	True	False	True	True	False	False	False																										Bacteroides dorei CL03T12C01	C:integral component of membrane; C:plasma membrane
agilent_105729	0	404.0	MH0419_GL0053538 MPA_PNP_EM_seqs_non_topgraph_seqs_final_210318.csv	PNP\full_PNP_oligos_list_64aa_over20_nuc_15_15_14_15_16_end.csv	False	False	False	False	False	False	False	False	False	True	False	False	True	True	False	False	False	False									1.0
agilent_10573	1320	2209.0	Genome polyprotein (6/6) & polyprotein (7/9) & VP1 (1/4) & coat protein VP1 & VP4	IEDB_and_control\full_iedb_oligos_list_clst70_control_64aa_over20_nuc_15_15_14_15_16_end.csv	True	False	False	False	True	True	True	False	False	False	False	False	False	False	False	False	False	False																						[DOID_10310] & [DOID_9074; DOID_7148; DOID_12894] & [DOID_934; DOID_9744] & [DOID_934; DOID_10310] & []		['Human poliovirus 1'] & ['Human poliovirus 3 strain Sabin'; 'Coxsackievirus A20'; 'Enterovirus C'] & ['Human poliovirus 3 strain Sabin'; 'Human poliovirus 3'] & ['Human poliovirus 1 Mahoney'; 'Human poliovirus 1'; 'Enterovirus C'] & ['Human poliovirus 3 strain Sabin']	['Enterovirus C'] & ['Enterovirus C'] & ['Enterovirus C'] & ['Enterovirus C'] & ['Enterovirus C']
agilent_105730	44	156.0	WP_000062035.1 strains_non_MPA_non_topgraph_cdhit70_190118.csv	PNP\full_PNP_oligos_list_64aa_over20_nuc_15_15_14_15_16_end.csv	False	False	False	False	False	False	False	False	False	False	True	False	True	False	False	True	False	False																			1.0							Salmonella enterica subsp. enterica serovar Enteritidis str. P125109 & Salmonella enterica subsp. enterica serovar Muenchen & Salmonella enterica subsp. enterica serovar Infantis
agilent_105731	132	697.0	MH0088_GL0134456 (1/4) MPA_and_EM_topgraph_220218_subsample.csv	PNP\full_PNP_oligos_list_64aa_over20_nuc_15_15_14_15_16_end.csv	False	False	False	False	False	False	False	False	False	True	False	True	False	True	False	False	False	False																											C:integral component of membrane
agilent_105746	175	239.0	WP_004847114.1 (2/5) non_MPA_topgraph_sampling_040218.csv	PNP\full_PNP_oligos_list_64aa_over20_nuc_15_15_14_15_16_end.csv	False	False	False	False	False	False	False	False	False	False	True	True	False	False	False	False	True	False																										Ruminococcus torques ATCC 27756
agilent_105756	132	239.0	MH0032_GL0000224 MPA_PNP_EM_seqs_non_topgraph_seqs_final_210318.csv	PNP\full_PNP_oligos_list_64aa_over20_nuc_15_15_14_15_16_end.csv	False	False	False	False	False	False	False	False	False	True	False	False	True	True	False	False	False	False									1.0
agilent_105770	220	825.0	MH0203_GL0047990 MPA_PNP_EM_seqs_non_topgraph_seqs_final_210318.csv	PNP\full_PNP_oligos_list_64aa_over20_nuc_15_15_14_15_16_end.csv	False	False	False	False	False	False	False	False	False	True	False	False	True	True	False	False	False	False							1.0
agilent_105778	352	546.0	WP_003667590.1 (2/2) non_MPA_topgraph_sampling_040218.csv	PNP\full_PNP_oligos_list_64aa_over20_nuc_15_15_14_15_16_end.csv	False	False	False	False	False	False	False	False	False	False	True	True	False	False	False	False	False	True																										Lactobacillus reuteri DSM 20016
agilent_105783	376	440.0	MH0244_GL0153200 MPA_PNP_EM_seqs_non_topgraph_seqs_final_210318.csv	PNP\full_PNP_oligos_list_64aa_over20_nuc_15_15_14_15_16_end.csv	False	False	False	False	False	False	False	False	False	True	False	False	True	True	False	False	False	False							1.0
agilent_105786	396	958.0	159632143-stool1_revised_scaffold45173_1_gene67503 MPA_PNP_EM_seqs_non_topgraph_seqs_final_210318.csv	PNP\full_PNP_oligos_list_64aa_over20_nuc_15_15_14_15_16_end.csv	False	False	False	False	False	False	False	False	False	True	False	False	True	True	False	False	False	False											1.0
agilent_105791	0	510.0	WP_015438364.1 strains_non_MPA_non_topgraph_cdhit70_190118.csv	PNP\full_PNP_oligos_list_64aa_over20_nuc_15_15_14_15_16_end.csv	False	False	False	False	False	False	False	False	False	False	True	False	True	False	False	False	False	True																			1.0							Bifidobacterium breve UCC2003
agilent_105803	88	533.0	WP_011743794.1 strains_non_MPA_non_topgraph_cdhit70_190118.csv	PNP\full_PNP_oligos_list_64aa_over20_nuc_15_15_14_15_16_end.csv	False	False	False	False	False	False	False	False	False	False	True	False	True	False	False	False	False	True																			1.0							Bifidobacterium adolescentis ATCC 15703
agilent_105805	352	697.0	MH0060_GL0046831 (1/1) MPA_and_EM_topgraph_220218_subsample.csv	PNP\full_PNP_oligos_list_64aa_over20_nuc_15_15_14_15_16_end.csv	False	False	False	False	False	False	False	False	False	True	False	True	False	True	True	False	False	False																										Bacteroides uniformis ATCC 8492	F:oxidoreductase activity; P:oxidation-reduction process; C:outer membrane
agilent_105843	0	56.0	MH0002_GL0044177 (1/3) MPA_and_EM_topgraph_220218_subsample.csv	PNP\full_PNP_oligos_list_64aa_over20_nuc_15_15_14_15_16_end.csv	False	False	False	False	False	False	False	False	False	True	False	True	False	True	False	False	False	False																											C:integral component of membrane
agilent_105846	132	632.0	MH0044_GL0029247 MPA_PNP_EM_seqs_non_topgraph_seqs_final_210318.csv	PNP\full_PNP_oligos_list_64aa_over20_nuc_15_15_14_15_16_end.csv	False	False	False	False	False	False	False	False	False	True	False	False	True	True	False	False	False	False													1.0		1.0												C:integral component of membrane
agilent_105851	704	1001.0	158479027-stool1_revised_scaffold6858_1_gene87852 (1/1) MPA_and_EM_topgraph_220218_subsample.csv	PNP\full_PNP_oligos_list_64aa_over20_nuc_15_15_14_15_16_end.csv	False	False	False	False	False	False	False	False	False	True	False	True	False	True	True	False	False	False																										Bacteroides dorei CL03T12C01	P:signal transduction; C:cell outer membrane; F:receptor activity; P:transport
agilent_105866	176	273.0	T2D-41A_GL0102538 MPA_PNP_EM_seqs_non_topgraph_seqs_final_210318.csv	PNP\full_PNP_oligos_list_64aa_over20_nuc_15_15_14_15_16_end.csv	False	False	False	False	False	False	False	False	False	True	False	False	True	True	False	False	False	False									1.0
agilent_10587	88	856.0	envelope glycoprotein (3/8) & envelope protein (4/8) & env (2/2) & Envelope glycoprotein gp160 precursor & Envelope glycoprotein gp160 & Envelope surface glycoprotein gp160, precursor & Gp160 & gp41 & Envelope glycoprotein gp41 & Envelope glycoprotein & Chain P, Crystal Structure Of Anti-Hiv-1 V3 Fab 3074 In Complex With A Vi191 V3 Peptide & Truncated surface protein & envelope glylcoprotein	IEDB_and_control\full_iedb_oligos_list_clst70_control_64aa_over20_nuc_15_15_14_15_16_end.csv	True	False	False	False	True	True	True	False	False	False	False	False	False	False	False	False	False	False																						[DOID_526; DOID_2377; DOID_9074] & [DOID_526] & [DOID_526] & [DOID_526] & [DOID_526] & [DOID_526] & [DOID_526] & [DOID_526] & [DOID_526] & [DOID_526] & [DOID_526] & [DOID_526] & [DOID_526]		['Human immunodeficiency virus 1'; 'HIV-1 M:A'; 'HIV-1 M:C'] & ['Human immunodeficiency virus 1'; 'HIV-1 M:A'] & ['HIV-1 M:C'] & ['Human immunodeficiency virus 1'; 'HIV-1 M:B_HXB2R'; 'HIV-1 M:B_MN'; 'Human immunodeficiency virus type 1 (JRCSF ISOLATE)'; 'Human immunodeficiency virus type 1 (SF162 ISOLATE)'; 'HIV-1 M:B'; 'Human immunodeficiency virus type 1 (isolate YU2)'] & ['Human immunodeficien…	['Human immunodeficiency virus 1'] & ['Human immunodeficiency virus 1'] & ['Human immunodeficiency virus 1'] & ['Human immunodeficiency virus 1'] & ['Human immunodeficiency virus 1'] & ['Human immunodeficiency virus 1'] & ['Human immunodeficiency virus 1'] & ['Human immunodeficiency virus 1'] & ['Human immunodeficiency virus 1'] & ['Human immunodeficiency virus 1'] & ['Human immunodeficiency viru…
agilent_105871	440	797.0	MH0287_GL0186623 MPA_PNP_EM_seqs_non_topgraph_seqs_final_210318.csv	PNP\full_PNP_oligos_list_64aa_over20_nuc_15_15_14_15_16_end.csv	False	False	False	False	False	False	False	False	False	True	False	False	True	True	False	False	False	False							1.0
agilent_105882	0	211.0	WP_002917944.1 (1/1) non_MPA_topgraph_sampling_040218.csv	PNP\full_PNP_oligos_list_64aa_over20_nuc_15_15_14_15_16_end.csv	False	False	False	False	False	False	False	False	False	False	True	True	False	False	False	True	False	False																										Campylobacter coli
agilent_105897	220	446.0	WP_005831492.1 MPA_PNP_EM_seqs_non_topgraph_seqs_final_210318.csv	PNP\full_PNP_oligos_list_64aa_over20_nuc_15_15_14_15_16_end.csv	False	False	False	False	False	False	False	False	False	True	False	False	True	False	True	False	False	False				1.0																						Bacteroides uniformis ATCC 8492
agilent_105909	44	345.0	O2.UC41-1_GL0086773 MPA_PNP_EM_seqs_non_topgraph_seqs_final_210318.csv	PNP\full_PNP_oligos_list_64aa_over20_nuc_15_15_14_15_16_end.csv	False	False	False	False	False	False	False	False	False	True	False	False	True	True	False	False	False	False									1.0
agilent_105910	88	336.0	MH0003_GL0025462 (3/3) MPA_and_EM_topgraph_220218_subsample.csv	PNP\full_PNP_oligos_list_64aa_over20_nuc_15_15_14_15_16_end.csv	False	False	False	False	False	False	False	False	False	True	False	True	False	True	False	False	False	False																											F:ATP binding; F:ATPase activity, coupled to transmembrane movement of substances; P:transmembrane transport; C:integral component of membrane
agilent_10592	5852	14507.0	Mucin-16	IEDB_and_control\full_iedb_oligos_list_clst70_control_64aa_over20_nuc_15_15_14_15_16_end.csv	True	False	False	False	True	True	False	False	False	False	False	False	False	False	False	False	False	False																						[DOID_2377; DOID_8986; DOID_574]		['Homo sapiens']	['Homo sapiens']
agilent_105921	308	376.0	NP_833047.1 strains_non_MPA_non_topgraph_cdhit70_190118.csv	PNP\full_PNP_oligos_list_64aa_over20_nuc_15_15_14_15_16_end.csv	False	False	False	False	False	False	False	False	False	False	True	False	True	False	False	True	False	False																			1.0							Bacillus cereus ATCC 14579
agilent_105922	308	386.0	MH0396_GL0107708 (2/2) MPA_and_EM_topgraph_220218_subsample.csv	PNP\full_PNP_oligos_list_64aa_over20_nuc_15_15_14_15_16_end.csv	False	False	False	False	False	False	False	False	False	True	False	True	False	True	True	False	False	False																										[Eubacterium] rectale ATCC 33656	P:proteolysis; C:integral component of membrane; F:serine-type peptidase activity
agilent_105949	0	24.0	MH0003_GL0043329 (2/7) MPA_and_EM_topgraph_220218_subsample.csv	PNP\full_PNP_oligos_list_64aa_over20_nuc_15_15_14_15_16_end.csv	False	False	False	False	False	False	False	False	False	True	False	True	False	True	False	False	False	False																											C:integral component of membrane; P:gluconate transmembrane transport; F:gluconate transmembrane transporter activity
agilent_105957	308	890.0	MH0013_GL0027129 MPA_PNP_EM_seqs_non_topgraph_seqs_final_210318.csv	PNP\full_PNP_oligos_list_64aa_over20_nuc_15_15_14_15_16_end.csv	False	False	False	False	False	False	False	False	False	True	False	False	True	True	False	False	False	False									1.0
agilent_105967	792	1184.0	WP_011591007.1 strains_non_MPA_non_topgraph_cdhit70_190118.csv	PNP\full_PNP_oligos_list_64aa_over20_nuc_15_15_14_15_16_end.csv	False	False	False	False	False	False	False	False	False	False	True	False	True	False	False	True	False	False																			1.0							Clostridium perfringens ATCC 13124
agilent_10597	310	374.0	IgG Fc receptor I	IEDB_and_control\full_iedb_oligos_list_clst70_control_64aa_over20_nuc_15_15_14_15_16_end.csv	True	False	False	False	True	True	False	False	False	False	False	False	False	False	False	False	False	False																						[DOID_2377; DOID_332]		['Homo sapiens']	['Homo sapiens']
agilent_105971	352	623.0	O2.UC28-0_GL0040473 MPA_PNP_EM_seqs_non_topgraph_seqs_final_210318.csv	PNP\full_PNP_oligos_list_64aa_over20_nuc_15_15_14_15_16_end.csv	False	False	False	False	False	False	False	False	False	True	False	False	True	True	False	False	False	False							1.0
agilent_10599	799	1627.0	cell wall surface anchor family protein	IEDB_and_control\full_iedb_oligos_list_clst70_control_64aa_over20_nuc_15_15_14_15_16_end.csv	True	False	False	False	True	False	True	False	False	False	False	False	False	False	False	False	False	False																						[DOID_104]		['Staphylococcus aureus subsp. aureus COL']	['Staphylococcus aureus']
agilent_106007	264	862.0	N079A_GL0061030 MPA_PNP_EM_seqs_non_topgraph_seqs_final_210318.csv	PNP\full_PNP_oligos_list_64aa_over20_nuc_15_15_14_15_16_end.csv	False	False	False	False	False	False	False	False	False	True	False	False	True	True	False	False	False	False									1.0
agilent_106033	0	247.0	WP_001297957.1 strains_non_MPA_non_topgraph_cdhit70_190118.csv	PNP\full_PNP_oligos_list_64aa_over20_nuc_15_15_14_15_16_end.csv	False	False	False	False	False	False	False	False	False	False	True	False	True	False	False	False	False	True																			1.0							Escherichia coli Nissle 1917
agilent_106065	0	472.0	MH0073_GL0033435 MPA_PNP_EM_seqs_non_topgraph_seqs_final_210318.csv	PNP\full_PNP_oligos_list_64aa_over20_nuc_15_15_14_15_16_end.csv	False	False	False	False	False	False	False	False	False	True	False	False	True	True	False	False	False	False													1.0		1.0												P:transmembrane transport; C:integral component of membrane
agilent_106080	132	280.0	WP_000594517.1 strains_non_MPA_non_topgraph_cdhit70_190118.csv	PNP\full_PNP_oligos_list_64aa_over20_nuc_15_15_14_15_16_end.csv	False	False	False	False	False	False	False	False	False	False	True	False	True	False	False	True	False	False																1.0	C:extracellular region; P:pathogenesis; P:hemolysis in other organism		1.0	1.0						Staphylococcus aureus subsp. aureus MRSA252
agilent_106084	0	1070.0	MH0002_GL0058164 (1/1) MPA_and_EM_topgraph_220218_subsample.csv	PNP\full_PNP_oligos_list_64aa_over20_nuc_15_15_14_15_16_end.csv	False	False	False	False	False	False	False	False	False	True	False	True	False	True	True	False	False	False																										Bacteroides vulgatus ATCC 8482 & Bacteroides dorei CL03T12C01	P:signal transduction; C:membrane; F:receptor activity; P:transport
agilent_106095	88	239.0	MH0131_GL0122555 (2/2) MPA_and_EM_topgraph_220218_subsample.csv	PNP\full_PNP_oligos_list_64aa_over20_nuc_15_15_14_15_16_end.csv	False	False	False	False	False	False	False	False	False	True	False	True	False	True	True	False	False	False																										Blautia obeum ATCC 29174	P:obsolete electron transport; F:metal ion binding; F:electron carrier activity; C:integral component of membrane; F:4 iron, 4 sulfur cluster binding
agilent_106098	264	432.0	WP_005334541.1 strains_non_MPA_non_topgraph_cdhit70_190118.csv	PNP\full_PNP_oligos_list_64aa_over20_nuc_15_15_14_15_16_end.csv	False	False	False	False	False	False	False	False	False	False	True	False	True	False	False	False	True	False																1.0	P:glycolytic process; C:cell surface; C:phosphopyruvate hydratase complex; F:phosphopyruvate hydratase activity; F:magnesium ion binding; C:extracellular region; P:tryptophan biosynthetic process; P:gluconeogenesis; P:tyrosine biosynthetic process; P:L-phenylalanine biosynthetic process									Dorea formicigenerans ATCC 27755
agilent_106111	372	436.0	MH0003_GL0011128 MPA_PNP_EM_seqs_non_topgraph_seqs_final_210318.csv	PNP\full_PNP_oligos_list_64aa_over20_nuc_15_15_14_15_16_end.csv	False	False	False	False	False	False	False	False	False	True	False	False	True	True	True	False	False	False									1.0																	Bacteroides ovatus & Bacteroides uniformis ATCC 8492 & Bacteroides vulgatus ATCC 8482 & Bacteroides dorei CL03T12C01
agilent_106116	88	405.0	MH0002_GL0064750 MPA_PNP_EM_seqs_non_topgraph_seqs_final_210318.csv	PNP\full_PNP_oligos_list_64aa_over20_nuc_15_15_14_15_16_end.csv	False	False	False	False	False	False	False	False	False	True	False	False	True	True	True	False	False	False									1.0																	Bacteroides ovatus & Bacteroides vulgatus ATCC 8482 & Bacteroides dorei CL03T12C01
agilent_106133	572	785.0	MH0118_GL0063226 (2/2) MPA_and_EM_topgraph_220218_subsample.csv	PNP\full_PNP_oligos_list_64aa_over20_nuc_15_15_14_15_16_end.csv	False	False	False	False	False	False	False	False	False	True	False	True	False	True	True	False	False	False																										Dorea longicatena DSM 13814	C:integral component of membrane
agilent_106135	0	374.0	O2.UC13-1_GL0228726 MPA_PNP_EM_seqs_non_topgraph_seqs_final_210318.csv	PNP\full_PNP_oligos_list_64aa_over20_nuc_15_15_14_15_16_end.csv	False	False	False	False	False	False	False	False	False	True	False	False	True	True	False	False	False	False									1.0
agilent_106161	507	571.0	469591.HMPREF9008_04460 MPA_PNP_EM_seqs_non_topgraph_seqs_final_210318.csv	PNP\full_PNP_oligos_list_64aa_over20_nuc_15_15_14_15_16_end.csv	False	False	False	False	False	False	False	False	False	True	False	False	True	True	False	False	False	False									1.0
agilent_106163	396	522.0	MH0168_GL0112256 MPA_PNP_EM_seqs_non_topgraph_seqs_final_210318.csv	PNP\full_PNP_oligos_list_64aa_over20_nuc_15_15_14_15_16_end.csv	False	False	False	False	False	False	False	False	False	True	False	False	True	True	False	False	False	False												1.0
agilent_106164	138	202.0	159551223-stool1_revised_scaffold50991_2_gene63470 (2/2) MPA_and_EM_topgraph_220218_subsample.csv	PNP\full_PNP_oligos_list_64aa_over20_nuc_15_15_14_15_16_end.csv	False	False	False	False	False	False	False	False	False	True	False	True	False	True	False	False	False	False																											C:integral component of membrane
agilent_106172	0	22.0	WP_092976286.1 (1/7) non_MPA_topgraph_sampling_040218.csv	PNP\full_PNP_oligos_list_64aa_over20_nuc_15_15_14_15_16_end.csv	False	False	False	False	False	False	False	False	False	False	True	True	False	False	False	False	True	False																										Ruminococcus bromii
agilent_106186	176	742.0	WP_000207619.1 strains_non_MPA_non_topgraph_cdhit70_190118.csv	PNP\full_PNP_oligos_list_64aa_over20_nuc_15_15_14_15_16_end.csv	False	False	False	False	False	False	False	False	False	False	True	False	True	False	False	True	False	False																1.0	F:methionine synthase activity; P:homocysteine metabolic process; P:methionine biosynthetic process; P:methylation; C:extracellular region; C:cytosol; F:zinc ion binding; F:5-methyltetrahydropteroyltriglutamate-homocysteine S-methyltransferase activity									Staphylococcus aureus subsp. aureus MRSA252
agilent_106194	44	306.0	WP_001443145.1 strains_non_MPA_non_topgraph_cdhit70_190118.csv	PNP\full_PNP_oligos_list_64aa_over20_nuc_15_15_14_15_16_end.csv	False	False	False	False	False	False	False	False	False	False	True	False	True	False	False	False	False	True																			1.0							Escherichia coli Nissle 1917
agilent_1062	176	531.0	pyruvate kinase PKM isoform d & pyruvate kinase PKM isoform c	IEDB_and_control\full_iedb_oligos_list_clst70_control_64aa_over20_nuc_15_15_14_15_16_end.csv	True	False	False	False	True	True	False	False	False	False	False	False	False	False	False	False	False	False																						[DOID_2377] & [DOID_2377]		['Homo sapiens'] & ['Homo sapiens']	['Homo sapiens'] & ['Homo sapiens']
agilent_106204	44	408.0	WP_000792567.1 strains_non_MPA_non_topgraph_cdhit70_190118.csv	PNP\full_PNP_oligos_list_64aa_over20_nuc_15_15_14_15_16_end.csv	False	False	False	False	False	False	False	False	False	False	True	False	True	False	False	True	False	False																1.0	C:extracellular region; P:pathogenesis; F:IgG binding; C:immunoglobulin complex		1.0							Staphylococcus aureus subsp. aureus MRSA252
agilent_106218	0	209.0	WP_092975507.1 (1/5) non_MPA_topgraph_sampling_040218.csv	PNP\full_PNP_oligos_list_64aa_over20_nuc_15_15_14_15_16_end.csv	False	False	False	False	False	False	False	False	False	False	True	True	False	False	False	False	True	False																										Ruminococcus bromii
agilent_106226	220	441.0	T2D-87A_GL0038430 MPA_PNP_EM_seqs_non_topgraph_seqs_final_210318.csv	PNP\full_PNP_oligos_list_64aa_over20_nuc_15_15_14_15_16_end.csv	False	False	False	False	False	False	False	False	False	True	False	False	True	True	True	False	False	False									1.0																	Bacteroides uniformis ATCC 8492
agilent_106239	396	635.0	MH0062_GL0058668 MPA_PNP_EM_seqs_non_topgraph_seqs_final_210318.csv	PNP\full_PNP_oligos_list_64aa_over20_nuc_15_15_14_15_16_end.csv	False	False	False	False	False	False	False	False	False	True	False	False	True	True	True	False	False	False									1.0																	Faecalibacterium prausnitzii A2-165 & Faecalibacterium prausnitzii A2-165
agilent_10625	616	1301.0	180 kda immunodominant antigen/PAc protein homolog/SpaA protein homolog	IEDB_and_control\full_iedb_oligos_list_clst70_control_64aa_over20_nuc_15_15_14_15_16_end.csv	True	False	False	False	True	False	True	False	False	False	False	False	False	False	False	False	False	False																						[DOID_10314; DOID_104]		['Streptococcus oralis']	['Streptococcus oralis']
agilent_10626	308		positive (from uniprot): Rhinovirus B Genome polyprotein	IEDB_and_control\full_iedb_oligos_list_clst70_control_64aa_over20_nuc_15_15_14_15_16_end.csv	True	True	False	False	True	False	False	False	False	False	False	False	False	False	False	False	False	False
agilent_106298	44	276.0	WP_014484021.1 strains_non_MPA_non_topgraph_cdhit70_190118.csv	PNP\full_PNP_oligos_list_64aa_over20_nuc_15_15_14_15_16_end.csv	False	False	False	False	False	False	False	False	False	False	True	False	True	False	False	False	False	True																			1.0							Bifidobacterium breve UCC2003
agilent_10630	1012	3414.0	polyprotein (4/9)	IEDB_and_control\full_iedb_oligos_list_clst70_control_64aa_over20_nuc_15_15_14_15_16_end.csv	True	False	False	False	True	False	True	False	False	False	False	False	False	False	False	False	False	False																						[DOID_646; DOID_12205; DOID_2366]		['Kumlinge virus']	['Tick-borne encephalitis virus']
agilent_106301	0	31.0	WP_015439339.1 (1/5) non_MPA_topgraph_sampling_040218.csv	PNP\full_PNP_oligos_list_64aa_over20_nuc_15_15_14_15_16_end.csv	False	False	False	False	False	False	False	False	False	False	True	True	False	False	False	False	False	True																										Bifidobacterium breve UCC2003
agilent_106304	140	204.0	WP_001047565.1 (1/2) non_MPA_topgraph_sampling_040218.csv	PNP\full_PNP_oligos_list_64aa_over20_nuc_15_15_14_15_16_end.csv	False	False	False	False	False	False	False	False	False	False	True	True	False	False	False	True	False	False																										Salmonella enterica subsp. enterica serovar Infantis
agilent_106305	396	515.0	V1.UC38-0_GL0040177 MPA_PNP_EM_seqs_non_topgraph_seqs_final_210318.csv	PNP\full_PNP_oligos_list_64aa_over20_nuc_15_15_14_15_16_end.csv	False	False	False	False	False	False	False	False	False	True	False	False	True	True	False	False	False	False												1.0
agilent_106306	0	344.0	MH0157_GL0120641 MPA_PNP_EM_seqs_non_topgraph_seqs_final_210318.csv	PNP\full_PNP_oligos_list_64aa_over20_nuc_15_15_14_15_16_end.csv	False	False	False	False	False	False	False	False	False	True	False	False	True	True	False	False	False	False									1.0
agilent_106361	132	230.0	MH0039_GL0047324 (1/4) MPA_and_EM_topgraph_220218_subsample.csv	PNP\full_PNP_oligos_list_64aa_over20_nuc_15_15_14_15_16_end.csv	False	False	False	False	False	False	False	False	False	True	False	True	False	True	False	False	False	False																											C:integral component of membrane; C:plasma membrane
agilent_106386	0	141.0	MH0103_GL0016296 (2/7) MPA_and_EM_topgraph_220218_subsample.csv	PNP\full_PNP_oligos_list_64aa_over20_nuc_15_15_14_15_16_end.csv	False	False	False	False	False	False	False	False	False	True	False	True	False	True	False	False	False	False																											C:integral component of membrane
agilent_106390	264	363.0	763435843-stool1_revised_scaffold860_1_gene32489 (1/2) MPA_and_EM_topgraph_220218_subsample.csv	PNP\full_PNP_oligos_list_64aa_over20_nuc_15_15_14_15_16_end.csv	False	False	False	False	False	False	False	False	False	True	False	True	False	True	True	False	False	False																										Bacteroides ovatus & Bacteroides uniformis ATCC 8492	F:inositol-3-phosphate synthase activity; P:inositol biosynthetic process; P:phospholipid biosynthetic process; C:integral component of membrane; P:streptomycin biosynthetic process
agilent_10641	704	1381.0	Major capsid protein (1/2) & BcLF1	IEDB_and_control\full_iedb_oligos_list_clst70_control_64aa_over20_nuc_15_15_14_15_16_end.csv	True	False	False	False	True	False	True	False	False	False	False	False	False	False	False	False	False	False																						[DOID_934] & [DOID_2377]		['Human herpesvirus 4 strain B95-8'] & ['Human gammaherpesvirus 4']	['Human gammaherpesvirus 4'] & ['Human gammaherpesvirus 4']
agilent_106423	1760	1971.0	WP_010958816.1 (1/1) non_MPA_topgraph_sampling_040218.csv	PNP\full_PNP_oligos_list_64aa_over20_nuc_15_15_14_15_16_end.csv	False	False	False	False	False	False	False	False	False	False	True	True	False	False	False	True	False	False																										Listeria monocytogenes serotype 4b str. F2365
agilent_106443	44	485.0	YP_004891140.1 strains_non_MPA_non_topgraph_cdhit70_190118.csv	PNP\full_PNP_oligos_list_64aa_over20_nuc_15_15_14_15_16_end.csv	False	False	False	False	False	False	False	False	False	False	True	False	True	False	False	False	False	True																			1.0							Lactobacillus plantarum WCFS1
agilent_106466	352	948.0	MH0198_GL0007917 MPA_PNP_EM_seqs_non_topgraph_seqs_final_210318.csv	PNP\full_PNP_oligos_list_64aa_over20_nuc_15_15_14_15_16_end.csv	False	False	False	False	False	False	False	False	False	True	False	False	True	True	False	False	False	False									1.0
agilent_106472	176	357.0	T2D-53A_GL0042607 MPA_PNP_EM_seqs_non_topgraph_seqs_final_210318.csv	PNP\full_PNP_oligos_list_64aa_over20_nuc_15_15_14_15_16_end.csv	False	False	False	False	False	False	False	False	False	True	False	False	True	True	False	False	False	False									1.0
agilent_106488	220	399.0	MH0012_GL0132626 MPA_PNP_EM_seqs_non_topgraph_seqs_final_210318.csv	PNP\full_PNP_oligos_list_64aa_over20_nuc_15_15_14_15_16_end.csv	False	False	False	False	False	False	False	False	False	True	False	False	True	True	False	False	False	False									1.0
agilent_106491	930	994.0	MH0193_GL0081352 MPA_PNP_EM_seqs_non_topgraph_seqs_final_210318.csv	PNP\full_PNP_oligos_list_64aa_over20_nuc_15_15_14_15_16_end.csv	False	False	False	False	False	False	False	False	False	True	False	False	True	True	False	False	False	False									1.0
agilent_106497	0	314.0	MH0012_GL0182659 (4/6) MPA_and_EM_topgraph_220218_subsample.csv	PNP\full_PNP_oligos_list_64aa_over20_nuc_15_15_14_15_16_end.csv	False	False	False	False	False	False	False	False	False	True	False	True	False	True	False	False	False	False																											C:integral component of membrane; P:transport; F:transporter activity
agilent_106498	334	398.0	NP_816521.1 strains_non_MPA_non_topgraph_cdhit70_190118.csv	PNP\full_PNP_oligos_list_64aa_over20_nuc_15_15_14_15_16_end.csv	False	False	False	False	False	False	False	False	False	False	True	False	True	False	False	True	False	False																			1.0							Enterococcus faecalis V583
agilent_106517	44	979.0	NP_815907.1 strains_non_MPA_non_topgraph_cdhit70_190118.csv	PNP\full_PNP_oligos_list_64aa_over20_nuc_15_15_14_15_16_end.csv	False	False	False	False	False	False	False	False	False	False	True	False	True	False	False	True	False	False																			1.0							Enterococcus faecalis V583
agilent_106520	0	261.0	WP_014569127.1 strains_non_MPA_non_topgraph_cdhit70_190118.csv	PNP\full_PNP_oligos_list_64aa_over20_nuc_15_15_14_15_16_end.csv	False	False	False	False	False	False	False	False	False	False	True	False	True	False	False	False	False	True																			1.0							Lactobacillus rhamnosus GG
agilent_106524	484	811.0	YP_004890651.1 strains_non_MPA_non_topgraph_cdhit70_190118.csv	PNP\full_PNP_oligos_list_64aa_over20_nuc_15_15_14_15_16_end.csv	False	False	False	False	False	False	False	False	False	False	True	False	True	False	False	False	False	True																			1.0							Lactobacillus plantarum WCFS1
agilent_106526	0	240.0	NP_830302.1 strains_non_MPA_non_topgraph_cdhit70_190118.csv	PNP\full_PNP_oligos_list_64aa_over20_nuc_15_15_14_15_16_end.csv	False	False	False	False	False	False	False	False	False	False	True	False	True	False	False	True	False	False																			1.0							Bacillus cereus ATCC 14579
agilent_106531	356	420.0	MH0003_GL0114715 MPA_PNP_EM_seqs_non_topgraph_seqs_final_210318.csv	PNP\full_PNP_oligos_list_64aa_over20_nuc_15_15_14_15_16_end.csv	False	False	False	False	False	False	False	False	False	True	False	False	True	True	False	False	False	False													1.0		1.0												P:carbohydrate metabolic process; P:peptidoglycan metabolic process; C:membrane; F:lytic transglycosylase activity; F:hydrolase activity
agilent_106545	88	203.0	WP_024853685.1 (2/2) non_MPA_topgraph_sampling_040218.csv	PNP\full_PNP_oligos_list_64aa_over20_nuc_15_15_14_15_16_end.csv	False	False	False	False	False	False	False	False	False	False	True	True	False	False	False	False	True	False																										Ruminococcus gnavus AGR2154
agilent_106565	132	350.0	WP_004844113.1 strains_non_MPA_non_topgraph_cdhit70_190118.csv	PNP\full_PNP_oligos_list_64aa_over20_nuc_15_15_14_15_16_end.csv	False	False	False	False	False	False	False	False	False	False	True	False	True	False	False	False	True	False																			1.0							Dorea formicigenerans ATCC 27755
agilent_106575	44	262.0	WP_040015471.1 strains_non_MPA_non_topgraph_cdhit70_190118.csv	PNP\full_PNP_oligos_list_64aa_over20_nuc_15_15_14_15_16_end.csv	False	False	False	False	False	False	False	False	False	False	True	False	True	False	False	False	True	False																			1.0							Dorea formicigenerans ATCC 27755
agilent_106588	968	1415.0	411481.BIFADO_01826 MPA_PNP_EM_seqs_non_topgraph_seqs_final_210318.csv	PNP\full_PNP_oligos_list_64aa_over20_nuc_15_15_14_15_16_end.csv	False	False	False	False	False	False	False	False	False	True	False	False	True	True	False	False	False	False									1.0
agilent_106589	88	1040.0	MH0020_GL0046522 (1/1) MPA_and_EM_topgraph_220218_subsample.csv	PNP\full_PNP_oligos_list_64aa_over20_nuc_15_15_14_15_16_end.csv	False	False	False	False	False	False	False	False	False	True	False	True	False	True	False	False	False	False																											P:signal transduction; F:receptor activity; P:transport; C:outer membrane
agilent_10659	528		positive (from uniprot): Enterovirus B Genome polyprotein	IEDB_and_control\full_iedb_oligos_list_clst70_control_64aa_over20_nuc_15_15_14_15_16_end.csv	True	True	False	False	True	False	False	False	False	False	False	False	False	False	False	False	False	False
agilent_106610	440	880.0	MH0003_GL0061982 MPA_PNP_EM_seqs_non_topgraph_seqs_final_210318.csv	PNP\full_PNP_oligos_list_64aa_over20_nuc_15_15_14_15_16_end.csv	False	False	False	False	False	False	False	False	False	True	False	False	True	True	True	False	False	False									1.0																	Bacteroides ovatus
agilent_106615	396	540.0	MH0041_GL0006842 MPA_PNP_EM_seqs_non_topgraph_seqs_final_210318.csv	PNP\full_PNP_oligos_list_64aa_over20_nuc_15_15_14_15_16_end.csv	False	False	False	False	False	False	False	False	False	True	False	False	True	True	False	False	False	False									1.0
agilent_106628	264	884.0	O2.UC53-2_GL0085658 MPA_PNP_EM_seqs_non_topgraph_seqs_final_210318.csv	PNP\full_PNP_oligos_list_64aa_over20_nuc_15_15_14_15_16_end.csv	False	False	False	False	False	False	False	False	False	True	False	False	True	True	False	False	False	False									1.0
agilent_106664	394	458.0	YP_003970276.1 strains_non_MPA_non_topgraph_cdhit70_190118.csv	PNP\full_PNP_oligos_list_64aa_over20_nuc_15_15_14_15_16_end.csv	False	False	False	False	False	False	False	False	False	False	True	False	True	False	False	False	False	True																			1.0							Bifidobacterium bifidum PRL2010
agilent_106665	395	459.0	N032A_GL0012783 MPA_PNP_EM_seqs_non_topgraph_seqs_final_210318.csv	PNP\full_PNP_oligos_list_64aa_over20_nuc_15_15_14_15_16_end.csv	False	False	False	False	False	False	False	False	False	True	False	False	True	True	False	False	False	False									1.0
agilent_106686	484	793.0	WP_009243442.1 (1/1) non_MPA_topgraph_sampling_040218.csv	PNP\full_PNP_oligos_list_64aa_over20_nuc_15_15_14_15_16_end.csv	False	False	False	False	False	False	False	False	False	False	True	True	False	False	False	False	True	False																										Ruminococcus torques ATCC 27756
agilent_106705	0	21.0	N075A_GL0040711 (3/8) MPA_and_EM_topgraph_220218_subsample.csv	PNP\full_PNP_oligos_list_64aa_over20_nuc_15_15_14_15_16_end.csv	False	False	False	False	False	False	False	False	False	True	False	True	False	True	True	False	False	False																										[Eubacterium] hallii DSM 3353	C:integral component of membrane; F:phosphotransferase activity, for other substituted phosphate groups; P:phospholipid biosynthetic process
agilent_106712	44	280.0	WP_014570196.1 (3/4) non_MPA_topgraph_sampling_040218.csv	PNP\full_PNP_oligos_list_64aa_over20_nuc_15_15_14_15_16_end.csv	False	False	False	False	False	False	False	False	False	False	True	True	False	False	False	False	False	True																										Lactobacillus rhamnosus GG
agilent_106718	44	403.0	WP_003455362.1 strains_non_MPA_non_topgraph_cdhit70_190118.csv	PNP\full_PNP_oligos_list_64aa_over20_nuc_15_15_14_15_16_end.csv	False	False	False	False	False	False	False	False	False	False	True	False	True	False	False	True	False	False																			1.0							Clostridium perfringens ATCC 13124
agilent_106728	79	143.0	MH0088_GL0045527 (1/1) MPA_and_EM_topgraph_220218_subsample.csv	PNP\full_PNP_oligos_list_64aa_over20_nuc_15_15_14_15_16_end.csv	False	False	False	False	False	False	False	False	False	True	False	True	False	True	False	False	False	False																											C:integral component of membrane
agilent_106729	176	571.0	MH0003_GL0031945 MPA_PNP_EM_seqs_non_topgraph_seqs_final_210318.csv	PNP\full_PNP_oligos_list_64aa_over20_nuc_15_15_14_15_16_end.csv	False	False	False	False	False	False	False	False	False	True	False	False	True	True	True	False	False	False									1.0																	Bacteroides ovatus
agilent_106733	88	1632.0	WP_000736276.1 strains_non_MPA_non_topgraph_cdhit70_190118.csv	PNP\full_PNP_oligos_list_64aa_over20_nuc_15_15_14_15_16_end.csv	False	False	False	False	False	False	False	False	False	False	True	False	True	False	False	True	False	False																			1.0							Shigella sonnei 53G
agilent_106734	132	314.0	O2.UC46-0_GL0031912 (3/3) MPA_and_EM_topgraph_220218_subsample.csv	PNP\full_PNP_oligos_list_64aa_over20_nuc_15_15_14_15_16_end.csv	False	False	False	False	False	False	False	False	False	True	False	True	False	True	False	False	False	False																											F:ATP binding; F:ATPase activity, coupled to transmembrane movement of substances; P:transmembrane transport; C:integral component of membrane
agilent_106745	528	1510.0	435591.BDI_2669 (1/1) MPA_and_EM_topgraph_220218_subsample.csv	PNP\full_PNP_oligos_list_64aa_over20_nuc_15_15_14_15_16_end.csv	False	False	False	False	False	False	False	False	False	True	False	True	False	True	False	False	False	False																											C:integral component of membrane
agilent_106749	88	1215.0	WP_005334040.1 (1/1) non_MPA_topgraph_sampling_040218.csv	PNP\full_PNP_oligos_list_64aa_over20_nuc_15_15_14_15_16_end.csv	False	False	False	False	False	False	False	False	False	False	True	True	False	False	False	False	True	False																										Dorea formicigenerans ATCC 27755
agilent_106755	248	312.0	WP_000446354.1 (1/1) non_MPA_topgraph_sampling_040218.csv	PNP\full_PNP_oligos_list_64aa_over20_nuc_15_15_14_15_16_end.csv	False	False	False	False	False	False	False	False	False	False	True	True	False	False	False	True	False	False																										Shigella sonnei 53G
agilent_106762	44	200.0	YP_002344024.1 strains_non_MPA_non_topgraph_cdhit70_190118.csv	PNP\full_PNP_oligos_list_64aa_over20_nuc_15_15_14_15_16_end.csv	False	False	False	False	False	False	False	False	False	False	True	False	True	False	False	True	False	False																			1.0							Campylobacter jejuni subsp. jejuni NCTC 11168 = ATCC 700819
agilent_106773	660	1307.0	MH0458_GL0165138 MPA_PNP_EM_seqs_non_topgraph_seqs_final_210318.csv	PNP\full_PNP_oligos_list_64aa_over20_nuc_15_15_14_15_16_end.csv	False	False	False	False	False	False	False	False	False	True	False	False	True	True	False	False	False	False									1.0
agilent_106774	220	892.0	WP_063674229.1 MPA_PNP_EM_seqs_non_topgraph_seqs_final_210318.csv	PNP\full_PNP_oligos_list_64aa_over20_nuc_15_15_14_15_16_end.csv	False	False	False	False	False	False	False	False	False	True	False	False	True	False	True	False	False	False				1.0																						Bacteroides dorei CL03T12C01 & Bacteroides dorei CL03T12C01
agilent_106801	44	332.0	WP_038939471.1 strains_non_MPA_non_topgraph_cdhit70_190118.csv	PNP\full_PNP_oligos_list_64aa_over20_nuc_15_15_14_15_16_end.csv	False	False	False	False	False	False	False	False	False	False	True	False	True	False	False	True	False	False																			1.0							Vibrio vulnificus
agilent_106817	0	1971.0	WP_010958816.1 (1/1) non_MPA_topgraph_sampling_040218.csv	PNP\full_PNP_oligos_list_64aa_over20_nuc_15_15_14_15_16_end.csv	False	False	False	False	False	False	False	False	False	False	True	True	False	False	False	True	False	False																										Listeria monocytogenes serotype 4b str. F2365
agilent_106834	176	1308.0	YP_194583.1 (1/1) non_MPA_topgraph_sampling_040218.csv	PNP\full_PNP_oligos_list_64aa_over20_nuc_15_15_14_15_16_end.csv	False	False	False	False	False	False	False	False	False	False	True	True	False	False	False	False	False	True																										Lactobacillus acidophilus NCFM
agilent_106852	352	656.0	MH0003_GL0014436 MPA_PNP_EM_seqs_non_topgraph_seqs_final_210318.csv	PNP\full_PNP_oligos_list_64aa_over20_nuc_15_15_14_15_16_end.csv	False	False	False	False	False	False	False	False	False	True	False	False	True	True	False	False	False	False											1.0
agilent_106859	264	565.0	MH0067_GL0036797 MPA_PNP_EM_seqs_non_topgraph_seqs_final_210318.csv	PNP\full_PNP_oligos_list_64aa_over20_nuc_15_15_14_15_16_end.csv	False	False	False	False	False	False	False	False	False	True	False	False	True	True	False	False	False	False									1.0
agilent_106868	88	1051.0	MH0039_GL0001130 (1/1) MPA_and_EM_topgraph_220218_subsample.csv	PNP\full_PNP_oligos_list_64aa_over20_nuc_15_15_14_15_16_end.csv	False	False	False	False	False	False	False	False	False	True	False	True	False	True	False	False	False	False																											P:signal transduction; C:membrane; F:receptor activity; P:transport
agilent_106870	211	275.0	WP_005686167.1 (2/2) non_MPA_topgraph_sampling_040218.csv	PNP\full_PNP_oligos_list_64aa_over20_nuc_15_15_14_15_16_end.csv	False	False	False	False	False	False	False	False	False	False	True	True	False	False	False	False	False	True																										Lactobacillus rhamnosus GG
agilent_106903	88	284.0	WP_000737654.1 strains_non_MPA_non_topgraph_cdhit70_190118.csv	PNP\full_PNP_oligos_list_64aa_over20_nuc_15_15_14_15_16_end.csv	False	False	False	False	False	False	False	False	False	False	True	False	True	False	False	True	False	False																			1.0							Staphylococcus aureus subsp. aureus MRSA252
agilent_106909	1100	1172.0	DOM025_GL0062666 MPA_PNP_EM_seqs_non_topgraph_seqs_final_210318.csv	PNP\full_PNP_oligos_list_64aa_over20_nuc_15_15_14_15_16_end.csv	False	False	False	False	False	False	False	False	False	True	False	False	True	True	False	False	False	False										1.0
agilent_106935	0	189.0	MH0280_GL0131218 MPA_PNP_EM_seqs_non_topgraph_seqs_final_210318.csv	PNP\full_PNP_oligos_list_64aa_over20_nuc_15_15_14_15_16_end.csv	False	False	False	False	False	False	False	False	False	True	False	False	True	True	True	False	False	False									1.0																	Bacteroides ovatus
agilent_106951	264	801.0	MH0010_GL0021895 (1/1) MPA_and_EM_topgraph_220218_subsample.csv	PNP\full_PNP_oligos_list_64aa_over20_nuc_15_15_14_15_16_end.csv	False	False	False	False	False	False	False	False	False	True	False	True	False	True	True	False	False	False																										Bacteroides uniformis ATCC 8492	F:polysaccharide transmembrane transporter activity; P:polysaccharide transport; C:membrane
agilent_106964	132	315.0	WP_000728052.1 strains_non_MPA_non_topgraph_cdhit70_190118.csv	PNP\full_PNP_oligos_list_64aa_over20_nuc_15_15_14_15_16_end.csv	False	False	False	False	False	False	False	False	False	False	True	False	True	False	False	True	False	False																			1.0							Staphylococcus aureus subsp. aureus MRSA252
agilent_106970	132	319.0	N103A_GL0004398 (2/2) MPA_and_EM_topgraph_220218_subsample.csv	PNP\full_PNP_oligos_list_64aa_over20_nuc_15_15_14_15_16_end.csv	False	False	False	False	False	False	False	False	False	True	False	True	False	True	False	False	False	False																											P:peptidoglycan catabolic process; P:peptidoglycan biosynthetic process; C:integral component of membrane; F:N-acetylmuramoyl-L-alanine amidase activity
agilent_106977	50	114.0	WP_000769690.1 strains_non_MPA_non_topgraph_cdhit70_190118.csv	PNP\full_PNP_oligos_list_64aa_over20_nuc_15_15_14_15_16_end.csv	False	False	False	False	False	False	False	False	False	False	True	False	True	False	False	True	False	False																			1.0							Staphylococcus aureus subsp. aureus MRSA252
agilent_106978	0	54.0	WP_004845046.1 (4/4) non_MPA_topgraph_sampling_040218.csv	PNP\full_PNP_oligos_list_64aa_over20_nuc_15_15_14_15_16_end.csv	False	False	False	False	False	False	False	False	False	False	True	True	False	False	False	False	True	False																										Ruminococcus torques ATCC 27756
agilent_106987	176	487.0	O2.UC46-1_GL0109282 MPA_PNP_EM_seqs_non_topgraph_seqs_final_210318.csv	PNP\full_PNP_oligos_list_64aa_over20_nuc_15_15_14_15_16_end.csv	False	False	False	False	False	False	False	False	False	True	False	False	True	True	False	False	False	False									1.0
agilent_107019	1364	1686.0	WP_023550536.1 strains_non_MPA_non_topgraph_cdhit70_190118.csv	PNP\full_PNP_oligos_list_64aa_over20_nuc_15_15_14_15_16_end.csv	False	False	False	False	False	False	False	False	False	False	True	False	True	False	False	True	False	False																			1.0							Listeria monocytogenes serotype 1/2b str. 10-0810
agilent_107022	264	417.0	WP_005330926.1 (7/7) non_MPA_topgraph_sampling_040218.csv	PNP\full_PNP_oligos_list_64aa_over20_nuc_15_15_14_15_16_end.csv	False	False	False	False	False	False	False	False	False	False	True	True	False	False	False	False	True	False																										Dorea formicigenerans ATCC 27755
agilent_107027	220	523.0	WP_000238807.1 strains_non_MPA_non_topgraph_cdhit70_190118.csv	PNP\full_PNP_oligos_list_64aa_over20_nuc_15_15_14_15_16_end.csv	False	False	False	False	False	False	False	False	False	False	True	False	True	False	False	True	False	False																			1.0							Vibrio cholerae AM-19226
agilent_107041	176	262.0	V1.CD22-0_GL0177730 MPA_PNP_EM_seqs_non_topgraph_seqs_final_210318.csv	PNP\full_PNP_oligos_list_64aa_over20_nuc_15_15_14_15_16_end.csv	False	False	False	False	False	False	False	False	False	True	False	False	True	True	True	False	False	False									1.0																	Bacteroides uniformis ATCC 8492
agilent_107047	132	208.0	WP_000088114.1 (1/1) non_MPA_topgraph_sampling_040218.csv	PNP\full_PNP_oligos_list_64aa_over20_nuc_15_15_14_15_16_end.csv	False	False	False	False	False	False	False	False	False	False	True	True	False	False	False	True	False	False																										Shigella sonnei 53G
agilent_107053	744	808.0	V1.FI27_GL0171973 MPA_PNP_EM_seqs_non_topgraph_seqs_final_210318.csv	PNP\full_PNP_oligos_list_64aa_over20_nuc_15_15_14_15_16_end.csv	False	False	False	False	False	False	False	False	False	True	False	False	True	True	False	False	False	False							1.0
agilent_107071	440	641.0	MH0002_GL0053903 MPA_PNP_EM_seqs_non_topgraph_seqs_final_210318.csv	PNP\full_PNP_oligos_list_64aa_over20_nuc_15_15_14_15_16_end.csv	False	False	False	False	False	False	False	False	False	True	False	False	True	True	True	False	False	False									1.0																	Bacteroides uniformis ATCC 8492
agilent_107072	44	671.0	WP_020899335.1 (3/3) non_MPA_topgraph_sampling_040218.csv	PNP\full_PNP_oligos_list_64aa_over20_nuc_15_15_14_15_16_end.csv	False	False	False	False	False	False	False	False	False	False	True	True	False	False	False	True	False	False																										Salmonella enterica subsp. enterica serovar Muenchen
agilent_107087	25	89.0	WP_024853104.1 (6/6) non_MPA_topgraph_sampling_040218.csv	PNP\full_PNP_oligos_list_64aa_over20_nuc_15_15_14_15_16_end.csv	False	False	False	False	False	False	False	False	False	False	True	True	False	False	False	False	True	False																										Ruminococcus gnavus AGR2154
agilent_107088	924	1330.0	MH0123_GL0102623 MPA_PNP_EM_seqs_non_topgraph_seqs_final_210318.csv	PNP\full_PNP_oligos_list_64aa_over20_nuc_15_15_14_15_16_end.csv	False	False	False	False	False	False	False	False	False	True	False	False	True	True	False	False	False	False									1.0
agilent_107097	44	481.0	WP_005334551.1 (1/1) non_MPA_topgraph_sampling_040218.csv	PNP\full_PNP_oligos_list_64aa_over20_nuc_15_15_14_15_16_end.csv	False	False	False	False	False	False	False	False	False	False	True	True	False	False	False	False	True	False																										Dorea formicigenerans ATCC 27755
agilent_107148	88	245.0	WP_015438569.1 strains_non_MPA_non_topgraph_cdhit70_190118.csv	PNP\full_PNP_oligos_list_64aa_over20_nuc_15_15_14_15_16_end.csv	False	False	False	False	False	False	False	False	False	False	True	False	True	False	False	False	False	True																			1.0							Bifidobacterium breve UCC2003
agilent_107181	308	525.0	WP_011590270.1 strains_non_MPA_non_topgraph_cdhit70_190118.csv	PNP\full_PNP_oligos_list_64aa_over20_nuc_15_15_14_15_16_end.csv	False	False	False	False	False	False	False	False	False	False	True	False	True	False	False	True	False	False																			1.0							Clostridium perfringens ATCC 13124
agilent_107197	352	820.0	MH0006_GL0220062 MPA_PNP_EM_seqs_non_topgraph_seqs_final_210318.csv	PNP\full_PNP_oligos_list_64aa_over20_nuc_15_15_14_15_16_end.csv	False	False	False	False	False	False	False	False	False	True	False	False	True	True	False	False	False	False									1.0
agilent_107215	220	423.0	MH0160_GL0081305 (4/4) MPA_and_EM_topgraph_220218_subsample.csv	PNP\full_PNP_oligos_list_64aa_over20_nuc_15_15_14_15_16_end.csv	False	False	False	False	False	False	False	False	False	True	False	True	False	True	True	False	False	False																										[Eubacterium] rectale ATCC 33656	F:cardiolipin synthase activity; C:integral component of membrane; C:plasma membrane; P:cardiolipin biosynthetic process
agilent_107216	132	610.0	MH0161_GL0124558 (3/3) MPA_and_EM_topgraph_220218_subsample.csv	PNP\full_PNP_oligos_list_64aa_over20_nuc_15_15_14_15_16_end.csv	False	False	False	False	False	False	False	False	False	True	False	True	False	True	False	False	False	False																											C:integral component of membrane
agilent_107225	0	517.0	WP_003731372.1 (1/2) non_MPA_topgraph_sampling_040218.csv	PNP\full_PNP_oligos_list_64aa_over20_nuc_15_15_14_15_16_end.csv	False	False	False	False	False	False	False	False	False	False	True	True	False	False	False	True	False	False																										Listeria monocytogenes serotype 4b str. F2365
agilent_107246	88	389.0	MH0360_GL0051575 MPA_PNP_EM_seqs_non_topgraph_seqs_final_210318.csv	PNP\full_PNP_oligos_list_64aa_over20_nuc_15_15_14_15_16_end.csv	False	False	False	False	False	False	False	False	False	True	False	False	True	True	True	False	False	False									1.0	1.0																Bacteroides vulgatus ATCC 8482 & Bacteroides dorei CL03T12C01
agilent_107251	220	488.0	YP_534994.1 strains_non_MPA_non_topgraph_cdhit70_190118.csv	PNP\full_PNP_oligos_list_64aa_over20_nuc_15_15_14_15_16_end.csv	False	False	False	False	False	False	False	False	False	False	True	False	True	False	False	False	False	True																			1.0							Lactobacillus salivarius UCC118
agilent_107255	264	497.0	WP_018593634.1 strains_non_MPA_non_topgraph_cdhit70_190118.csv	PNP\full_PNP_oligos_list_64aa_over20_nuc_15_15_14_15_16_end.csv	False	False	False	False	False	False	False	False	False	False	True	False	True	False	False	False	True	False																			1.0							Blautia producta ATCC 27340 = DSM 2950
agilent_107259	209	273.0	MH0067_GL0019941 MPA_PNP_EM_seqs_non_topgraph_seqs_final_210318.csv	PNP\full_PNP_oligos_list_64aa_over20_nuc_15_15_14_15_16_end.csv	False	False	False	False	False	False	False	False	False	True	False	False	True	True	False	False	False	False									1.0
agilent_107264	308	756.0	MH0188_GL0058457 MPA_PNP_EM_seqs_non_topgraph_seqs_final_210318.csv	PNP\full_PNP_oligos_list_64aa_over20_nuc_15_15_14_15_16_end.csv	False	False	False	False	False	False	False	False	False	True	False	False	True	True	False	False	False	False												1.0
agilent_107268	572	924.0	T2D-31A_GL0066714 MPA_PNP_EM_seqs_non_topgraph_seqs_final_210318.csv	PNP\full_PNP_oligos_list_64aa_over20_nuc_15_15_14_15_16_end.csv	False	False	False	False	False	False	False	False	False	True	False	False	True	True	False	False	False	False									1.0	1.0
agilent_10727	440	1627.0	Adhesin P1 precursor (Cytadhesin P1) (Attachment protein) & ADP1_MYCPN adhesin P1	IEDB_and_control\full_iedb_oligos_list_clst70_control_64aa_over20_nuc_15_15_14_15_16_end.csv	True	False	False	False	True	False	True	False	False	False	False	False	False	False	False	False	False	False																						[DOID_874] & [DOID_874]		['Mycoplasma pneumoniae FH'; 'Mycoplasma pneumoniae'] & ['Mycoplasma pneumoniae M129']	['Mycoplasma pneumoniae'] & ['Mycoplasma pneumoniae']
agilent_107272	660	1616.0	WP_009243039.1 (1/1) non_MPA_topgraph_sampling_040218.csv	PNP\full_PNP_oligos_list_64aa_over20_nuc_15_15_14_15_16_end.csv	False	False	False	False	False	False	False	False	False	False	True	True	False	False	False	False	True	False																										Ruminococcus torques ATCC 27756
agilent_107278	748	834.0	MH0418_GL0094578 MPA_PNP_EM_seqs_non_topgraph_seqs_final_210318.csv	PNP\full_PNP_oligos_list_64aa_over20_nuc_15_15_14_15_16_end.csv	False	False	False	False	False	False	False	False	False	True	False	False	True	True	False	False	False	False											1.0
agilent_107282	220	404.0	WP_002778177.1 (2/3) non_MPA_topgraph_sampling_040218.csv	PNP\full_PNP_oligos_list_64aa_over20_nuc_15_15_14_15_16_end.csv	False	False	False	False	False	False	False	False	False	False	True	True	False	False	False	True	False	False																										Campylobacter coli
agilent_107290	44	307.0	MH0188_GL0137612 MPA_PNP_EM_seqs_non_topgraph_seqs_final_210318.csv	PNP\full_PNP_oligos_list_64aa_over20_nuc_15_15_14_15_16_end.csv	False	False	False	False	False	False	False	False	False	True	False	False	True	True	True	False	False	False									1.0																	[Eubacterium] hallii DSM 3353
agilent_107306	220	801.0	MH0002_GL0069930 MPA_PNP_EM_seqs_non_topgraph_seqs_final_210318.csv	PNP\full_PNP_oligos_list_64aa_over20_nuc_15_15_14_15_16_end.csv	False	False	False	False	False	False	False	False	False	True	False	False	True	True	True	False	False	False									1.0																	Bacteroides uniformis ATCC 8492
agilent_107312	308	550.0	WP_007883784.1 MPA_PNP_EM_seqs_non_topgraph_seqs_final_210318.csv	PNP\full_PNP_oligos_list_64aa_over20_nuc_15_15_14_15_16_end.csv	False	False	False	False	False	False	False	False	False	True	False	False	True	False	True	False	False	False	1.0		C:bacterial-type flagellum basal body; P:bacterial-type flagellum-dependent cell motility			1.0																				Roseburia inulinivorans DSM 16841
agilent_107315	158	222.0	WP_015438745.1 (1/4) non_MPA_topgraph_sampling_040218.csv	PNP\full_PNP_oligos_list_64aa_over20_nuc_15_15_14_15_16_end.csv	False	False	False	False	False	False	False	False	False	False	True	True	False	False	False	False	False	True																										Bifidobacterium breve UCC2003
agilent_107318	616	888.0	MH0371_GL0045624 MPA_PNP_EM_seqs_non_topgraph_seqs_final_210318.csv	PNP\full_PNP_oligos_list_64aa_over20_nuc_15_15_14_15_16_end.csv	False	False	False	False	False	False	False	False	False	True	False	False	True	True	True	False	False	False									1.0																	Bacteroides vulgatus ATCC 8482 & Bacteroides dorei CL03T12C01
agilent_107327	396	937.0	WP_039448936.1 strains_non_MPA_non_topgraph_cdhit70_190118.csv	PNP\full_PNP_oligos_list_64aa_over20_nuc_15_15_14_15_16_end.csv	False	False	False	False	False	False	False	False	False	False	True	False	True	False	False	True	False	False																			1.0							Vibrio vulnificus
agilent_107333	176	1123.0	WP_018597325.1 strains_non_MPA_non_topgraph_cdhit70_190118.csv	PNP\full_PNP_oligos_list_64aa_over20_nuc_15_15_14_15_16_end.csv	False	False	False	False	False	False	False	False	False	False	True	False	True	False	False	False	True	False																			1.0							Blautia producta ATCC 27340 = DSM 2950
agilent_107334	176	265.0	WP_015439169.1 (1/2) non_MPA_topgraph_sampling_040218.csv	PNP\full_PNP_oligos_list_64aa_over20_nuc_15_15_14_15_16_end.csv	False	False	False	False	False	False	False	False	False	False	True	True	False	False	False	False	False	True																										Bifidobacterium breve UCC2003
agilent_107341	396	859.0	MH0073_GL0045612 MPA_PNP_EM_seqs_non_topgraph_seqs_final_210318.csv	PNP\full_PNP_oligos_list_64aa_over20_nuc_15_15_14_15_16_end.csv	False	False	False	False	False	False	False	False	False	True	False	False	True	True	False	False	False	False							1.0
agilent_107350	44	1087.0	MH0020_GL0038770 (1/1) MPA_and_EM_topgraph_220218_subsample.csv	PNP\full_PNP_oligos_list_64aa_over20_nuc_15_15_14_15_16_end.csv	False	False	False	False	False	False	False	False	False	True	False	True	False	True	False	False	False	False																											P:signal transduction; F:receptor activity; P:transport; C:outer membrane
agilent_107357	1056	1796.0	WP_005348699.1 MPA_PNP_EM_seqs_non_topgraph_seqs_final_210318.csv	PNP\full_PNP_oligos_list_64aa_over20_nuc_15_15_14_15_16_end.csv	False	False	False	False	False	False	False	False	False	True	False	False	True	False	True	False	False	False				1.0																						[Eubacterium] hallii DSM 3353
agilent_107358	220	1488.0	469593.HMPREF9011_01210 MPA_PNP_EM_seqs_non_topgraph_seqs_final_210318.csv	PNP\full_PNP_oligos_list_64aa_over20_nuc_15_15_14_15_16_end.csv	False	False	False	False	False	False	False	False	False	True	False	False	True	True	False	False	False	False													1.0		1.0												C:integral component of membrane
agilent_107363	185	249.0	WP_003832262.1 strains_non_MPA_non_topgraph_cdhit70_190118.csv	PNP\full_PNP_oligos_list_64aa_over20_nuc_15_15_14_15_16_end.csv	False	False	False	False	False	False	False	False	False	False	True	False	True	False	False	False	False	True																			1.0							Bifidobacterium breve UCC2003
agilent_107368	95	159.0	WP_000047148.1 strains_non_MPA_non_topgraph_cdhit70_190118.csv	PNP\full_PNP_oligos_list_64aa_over20_nuc_15_15_14_15_16_end.csv	False	False	False	False	False	False	False	False	False	False	True	False	True	False	False	True	False	False																			1.0							Salmonella enterica subsp. enterica serovar Muenchen & Salmonella enterica subsp. enterica serovar Infantis
agilent_107372	155	219.0	WP_018593388.1 strains_non_MPA_non_topgraph_cdhit70_190118.csv	PNP\full_PNP_oligos_list_64aa_over20_nuc_15_15_14_15_16_end.csv	False	False	False	False	False	False	False	False	False	False	True	False	True	False	False	False	True	False																			1.0							Blautia producta ATCC 27340 = DSM 2950
agilent_107376	132	240.0	MH0013_GL0025556 (1/4) MPA_and_EM_topgraph_220218_subsample.csv	PNP\full_PNP_oligos_list_64aa_over20_nuc_15_15_14_15_16_end.csv	False	False	False	False	False	False	False	False	False	True	False	True	False	True	False	False	False	False																											C:integral component of membrane; C:plasma membrane
agilent_107389	1188	1927.0	WP_010989342.1 strains_non_MPA_non_topgraph_cdhit70_190118.csv	PNP\full_PNP_oligos_list_64aa_over20_nuc_15_15_14_15_16_end.csv	False	False	False	False	False	False	False	False	False	False	True	False	True	False	False	True	False	False																			1.0							Listeria monocytogenes serotype 1/2a str. 08-6569
agilent_107394	10	74.0	MH0012_GL0083887 (5/6) MPA_and_EM_topgraph_220218_subsample.csv	PNP\full_PNP_oligos_list_64aa_over20_nuc_15_15_14_15_16_end.csv	False	False	False	False	False	False	False	False	False	True	False	True	False	True	False	False	False	False																											P:regulation of cell shape; P:cell division; C:integral component of membrane; P:cell cycle
agilent_107400	0	863.0	WP_052587884.1 MPA_PNP_EM_seqs_non_topgraph_seqs_final_210318.csv	PNP\full_PNP_oligos_list_64aa_over20_nuc_15_15_14_15_16_end.csv	False	False	False	False	False	False	False	False	False	True	False	False	True	False	True	False	False	False				1.0																						Bacteroides ovatus
agilent_107412	484	646.0	WP_000498847.1 strains_non_MPA_non_topgraph_cdhit70_190118.csv	PNP\full_PNP_oligos_list_64aa_over20_nuc_15_15_14_15_16_end.csv	False	False	False	False	False	False	False	False	False	False	True	False	True	False	False	False	False	True																			1.0							Escherichia coli Nissle 1917
agilent_107415	396	529.0	MH0134_GL0020350 MPA_PNP_EM_seqs_non_topgraph_seqs_final_210318.csv	PNP\full_PNP_oligos_list_64aa_over20_nuc_15_15_14_15_16_end.csv	False	False	False	False	False	False	False	False	False	True	False	False	True	True	False	False	False	False							1.0
agilent_107442	440	735.0	MH0188_GL0151862 MPA_PNP_EM_seqs_non_topgraph_seqs_final_210318.csv	PNP\full_PNP_oligos_list_64aa_over20_nuc_15_15_14_15_16_end.csv	False	False	False	False	False	False	False	False	False	True	False	False	True	True	False	False	False	False									1.0
agilent_107443	176	721.0	V1.FI08_GL0013431 MPA_PNP_EM_seqs_non_topgraph_seqs_final_210318.csv	PNP\full_PNP_oligos_list_64aa_over20_nuc_15_15_14_15_16_end.csv	False	False	False	False	False	False	False	False	False	True	False	False	True	True	False	False	False	False									1.0
agilent_107456	132	236.0	WP_009931069.1 (1/2) non_MPA_topgraph_sampling_040218.csv	PNP\full_PNP_oligos_list_64aa_over20_nuc_15_15_14_15_16_end.csv	False	False	False	False	False	False	False	False	False	False	True	True	False	False	False	True	False	False																										Listeria monocytogenes serotype 1/2a str. 08-6569
agilent_107460	308	1189.0	DLF004_GL0020811 MPA_PNP_EM_seqs_non_topgraph_seqs_final_210318.csv	PNP\full_PNP_oligos_list_64aa_over20_nuc_15_15_14_15_16_end.csv	False	False	False	False	False	False	False	False	False	True	False	False	True	True	False	False	False	False									1.0
agilent_107469	0	455.0	MH0196_GL0162972 MPA_PNP_EM_seqs_non_topgraph_seqs_final_210318.csv	PNP\full_PNP_oligos_list_64aa_over20_nuc_15_15_14_15_16_end.csv	False	False	False	False	False	False	False	False	False	True	False	False	True	True	False	False	False	False									1.0
agilent_1075	439		positive (from uniprot): Human herpesvirus 4 Epstein-Barr nuclear antigen 1	IEDB_and_control\full_iedb_oligos_list_clst70_control_64aa_over20_nuc_15_15_14_15_16_end.csv	True	True	False	False	True	False	False	False	False	False	False	False	False	False	False	False	False	False
agilent_107525	44	765.0	MH0039_GL0045385 (1/1) MPA_and_EM_topgraph_220218_subsample.csv	PNP\full_PNP_oligos_list_64aa_over20_nuc_15_15_14_15_16_end.csv	False	False	False	False	False	False	False	False	False	True	False	True	False	True	False	False	False	False																											F:nucleotide binding; C:transcription factor complex; F:transcription factor activity, sequence-specific DNA binding; P:signal transduction; C:integral component of membrane; P:regulation of transcription, DNA-templated; F:sequence-specific DNA binding; P:phosphorylation; P:regulation of transcription, DNA-templated; F:kinase activity
agilent_107529	0	73.0	WP_000669514.1 strains_non_MPA_non_topgraph_cdhit70_190118.csv	PNP\full_PNP_oligos_list_64aa_over20_nuc_15_15_14_15_16_end.csv	False	False	False	False	False	False	False	False	False	False	True	False	True	False	False	True	False	False																			1.0							Staphylococcus aureus subsp. aureus MRSA252
agilent_107533	1364	1660.0	WP_011590734.1 strains_non_MPA_non_topgraph_cdhit70_190118.csv	PNP\full_PNP_oligos_list_64aa_over20_nuc_15_15_14_15_16_end.csv	False	False	False	False	False	False	False	False	False	False	True	False	True	False	False	True	False	False																			1.0	1.0						Clostridium perfringens ATCC 13124
agilent_107551	176	935.0	N088A_GL0135886 MPA_PNP_EM_seqs_non_topgraph_seqs_final_210318.csv	PNP\full_PNP_oligos_list_64aa_over20_nuc_15_15_14_15_16_end.csv	False	False	False	False	False	False	False	False	False	True	False	False	True	True	True	False	False	False									1.0					1.0												Bacteroides ovatus	P:carbohydrate metabolic process; F:chondroitin-sulfate-ABC endolyase activity; C:extracellular region; F:carbohydrate binding
agilent_107560	6	70.0	WP_018594431.1 strains_non_MPA_non_topgraph_cdhit70_190118.csv	PNP\full_PNP_oligos_list_64aa_over20_nuc_15_15_14_15_16_end.csv	False	False	False	False	False	False	False	False	False	False	True	False	True	False	False	False	True	False																				1.0						Blautia producta ATCC 27340 = DSM 2950
agilent_107571	0	63.0	MH0067_GL0054002 (3/5) MPA_and_EM_topgraph_220218_subsample.csv	PNP\full_PNP_oligos_list_64aa_over20_nuc_15_15_14_15_16_end.csv	False	False	False	False	False	False	False	False	False	True	False	True	False	True	False	False	False	False																											P:drug transmembrane transport; F:antiporter activity; C:integral component of membrane; F:drug transmembrane transporter activity
agilent_107578	264	823.0	MH0003_GL0024143 MPA_PNP_EM_seqs_non_topgraph_seqs_final_210318.csv	PNP\full_PNP_oligos_list_64aa_over20_nuc_15_15_14_15_16_end.csv	False	False	False	False	False	False	False	False	False	True	False	False	True	True	True	False	False	False									1.0																	Bacteroides uniformis ATCC 8492
agilent_107580	0	137.0	159227541-stool1_revised_C434663_1_gene41849 (2/2) MPA_and_EM_topgraph_220218_subsample.csv	PNP\full_PNP_oligos_list_64aa_over20_nuc_15_15_14_15_16_end.csv	False	False	False	False	False	False	False	False	False	True	False	True	False	True	True	False	False	False																										Bacteroides uniformis ATCC 8492	C:integral component of membrane
agilent_107598	264	573.0	V1.FI19_GL0020438 MPA_PNP_EM_seqs_non_topgraph_seqs_final_210318.csv	PNP\full_PNP_oligos_list_64aa_over20_nuc_15_15_14_15_16_end.csv	False	False	False	False	False	False	False	False	False	True	False	False	True	True	False	False	False	False									1.0
agilent_10760	176	498.0	zinc metalloproteinase aureolysin	IEDB_and_control\full_iedb_oligos_list_clst70_control_64aa_over20_nuc_15_15_14_15_16_end.csv	True	False	False	False	True	False	True	False	False	False	False	False	False	False	False	False	False	False																						[DOID_104]		['Staphylococcus aureus subsp. aureus COL']	['Staphylococcus aureus']
agilent_107607	836	924.0	WP_031622255.1 strains_non_MPA_non_topgraph_cdhit70_190118.csv	PNP\full_PNP_oligos_list_64aa_over20_nuc_15_15_14_15_16_end.csv	False	False	False	False	False	False	False	False	False	False	True	False	True	False	False	True	False	False																				1.0						Salmonella enterica subsp. enterica serovar Enteritidis str. P125109
agilent_107608	132	357.0	V1.UC22-1_GL0077990 (1/2) MPA_and_EM_topgraph_220218_subsample.csv	PNP\full_PNP_oligos_list_64aa_over20_nuc_15_15_14_15_16_end.csv	False	False	False	False	False	False	False	False	False	True	False	True	False	True	False	False	False	False																											C:transcription factor complex; F:transcription factor activity, sequence-specific DNA binding; P:regulation of transcription, DNA-templated; P:phosphoenolpyruvate-dependent sugar phosphotransferase system; C:protein-N(PI)-phosphohistidine-sugar phosphotransferase complex; F:protein-N(PI)-phosphohistidine-sugar phosphotransferase activity; P:carbohydrate transmembrane transport; P:regulation of t…
agilent_107619	0	30.0	WP_005331748.1 (2/4) non_MPA_topgraph_sampling_040218.csv	PNP\full_PNP_oligos_list_64aa_over20_nuc_15_15_14_15_16_end.csv	False	False	False	False	False	False	False	False	False	False	True	True	False	False	False	False	True	False																										Dorea formicigenerans ATCC 27755
agilent_107627	484	877.0	MH0027_GL0016232 (2/2) MPA_and_EM_topgraph_220218_subsample.csv	PNP\full_PNP_oligos_list_64aa_over20_nuc_15_15_14_15_16_end.csv	False	False	False	False	False	False	False	False	False	True	False	True	False	True	True	False	False	False																										Bacteroides uniformis ATCC 8492	P:signal transduction; C:membrane; F:receptor activity; P:transport
agilent_107635	352	637.0	MH0020_GL0014342 (2/2) MPA_and_EM_topgraph_220218_subsample.csv	PNP\full_PNP_oligos_list_64aa_over20_nuc_15_15_14_15_16_end.csv	False	False	False	False	False	False	False	False	False	True	False	True	False	True	False	False	False	False																											C:integral component of membrane; C:cell outer membrane
agilent_107650	0	82.0	MH0205_GL0036173 (1/1) MPA_and_EM_topgraph_220218_subsample.csv	PNP\full_PNP_oligos_list_64aa_over20_nuc_15_15_14_15_16_end.csv	False	False	False	False	False	False	False	False	False	True	False	True	False	True	False	False	False	False																											F:ATPase activity; F:ATP binding; F:zinc ion binding; P:protein catabolic process; P:proteolysis; C:integral component of membrane; F:metalloendopeptidase activity; C:plasma membrane
agilent_107656	308	403.0	WP_003456415.1 strains_non_MPA_non_topgraph_cdhit70_190118.csv	PNP\full_PNP_oligos_list_64aa_over20_nuc_15_15_14_15_16_end.csv	False	False	False	False	False	False	False	False	False	False	True	False	True	False	False	True	False	False																			1.0							Clostridium perfringens ATCC 13124
agilent_107658	88	264.0	V1.FI14_GL0094034 MPA_PNP_EM_seqs_non_topgraph_seqs_final_210318.csv	PNP\full_PNP_oligos_list_64aa_over20_nuc_15_15_14_15_16_end.csv	False	False	False	False	False	False	False	False	False	True	False	False	True	True	True	False	False	False									1.0																	Bacteroides ovatus
agilent_107682	484	1080.0	MH0002_GL0040757 (1/1) MPA_and_EM_topgraph_220218_subsample.csv	PNP\full_PNP_oligos_list_64aa_over20_nuc_15_15_14_15_16_end.csv	False	False	False	False	False	False	False	False	False	True	False	True	False	True	True	False	False	False																										Bacteroides uniformis ATCC 8492	P:signal transduction; C:cell outer membrane; F:receptor activity; P:transport
agilent_107690	440	691.0	MH0270_GL0030519 MPA_PNP_EM_seqs_non_topgraph_seqs_final_210318.csv	PNP\full_PNP_oligos_list_64aa_over20_nuc_15_15_14_15_16_end.csv	False	False	False	False	False	False	False	False	False	True	False	False	True	True	False	False	False	False									1.0
agilent_107696	968	1074.0	T2D-11A_GL0066187 (1/1) MPA_and_EM_topgraph_220218_subsample.csv	PNP\full_PNP_oligos_list_64aa_over20_nuc_15_15_14_15_16_end.csv	False	False	False	False	False	False	False	False	False	True	False	True	False	True	False	False	False	False																											P:signal transduction; C:membrane; F:receptor activity; P:transport
agilent_107725	484	883.0	V1.CD20-0_GL0140948 MPA_PNP_EM_seqs_non_topgraph_seqs_final_210318.csv	PNP\full_PNP_oligos_list_64aa_over20_nuc_15_15_14_15_16_end.csv	False	False	False	False	False	False	False	False	False	True	False	False	True	True	False	False	False	False									1.0
agilent_107727	616	877.0	MH0027_GL0016232 (2/2) MPA_and_EM_topgraph_220218_subsample.csv	PNP\full_PNP_oligos_list_64aa_over20_nuc_15_15_14_15_16_end.csv	False	False	False	False	False	False	False	False	False	True	False	True	False	True	True	False	False	False																										Bacteroides uniformis ATCC 8492	P:signal transduction; C:membrane; F:receptor activity; P:transport
agilent_107743	308	409.0	MH0143_GL0025144 MPA_PNP_EM_seqs_non_topgraph_seqs_final_210318.csv	PNP\full_PNP_oligos_list_64aa_over20_nuc_15_15_14_15_16_end.csv	False	False	False	False	False	False	False	False	False	True	False	False	True	True	False	False	False	False									1.0
agilent_107760	440	1160.0	MH0142_GL0109128 MPA_PNP_EM_seqs_non_topgraph_seqs_final_210318.csv	PNP\full_PNP_oligos_list_64aa_over20_nuc_15_15_14_15_16_end.csv	False	False	False	False	False	False	False	False	False	True	False	False	True	True	False	False	False	False									1.0
agilent_107766	792	1047.0	MH0058_GL0072236 (1/1) MPA_and_EM_topgraph_220218_subsample.csv	PNP\full_PNP_oligos_list_64aa_over20_nuc_15_15_14_15_16_end.csv	False	False	False	False	False	False	False	False	False	True	False	True	False	True	False	False	False	False																											P:signal transduction; C:membrane; F:receptor activity; P:transport
agilent_107776	44	456.0	DLM022_GL0118646 MPA_PNP_EM_seqs_non_topgraph_seqs_final_210318.csv	PNP\full_PNP_oligos_list_64aa_over20_nuc_15_15_14_15_16_end.csv	False	False	False	False	False	False	False	False	False	True	False	False	True	True	False	False	False	False									1.0
agilent_107784	132	383.0	MH0045_GL0030895 (2/2) MPA_and_EM_topgraph_220218_subsample.csv	PNP\full_PNP_oligos_list_64aa_over20_nuc_15_15_14_15_16_end.csv	False	False	False	False	False	False	False	False	False	True	False	True	False	True	False	False	False	False																											P:proteolysis; C:integral component of membrane; F:serine-type peptidase activity
agilent_107785	308	450.0	WP_005830666.1 MPA_PNP_EM_seqs_non_topgraph_seqs_final_210318.csv	PNP\full_PNP_oligos_list_64aa_over20_nuc_15_15_14_15_16_end.csv	False	False	False	False	False	False	False	False	False	True	False	False	True	False	True	False	False	False				1.0																						Bacteroides uniformis ATCC 8492
agilent_107818	132	389.0	MH0360_GL0051575 MPA_PNP_EM_seqs_non_topgraph_seqs_final_210318.csv	PNP\full_PNP_oligos_list_64aa_over20_nuc_15_15_14_15_16_end.csv	False	False	False	False	False	False	False	False	False	True	False	False	True	True	True	False	False	False									1.0	1.0																Bacteroides vulgatus ATCC 8482 & Bacteroides dorei CL03T12C01
agilent_107844	0	142.0	O2.UC23-2_GL0130981 (2/2) MPA_and_EM_topgraph_220218_subsample.csv	PNP\full_PNP_oligos_list_64aa_over20_nuc_15_15_14_15_16_end.csv	False	False	False	False	False	False	False	False	False	True	False	True	False	True	True	False	False	False																										Bacteroides uniformis ATCC 8492	C:proton-transporting ATP synthase complex, coupling factor F(o); C:integral component of membrane; C:plasma membrane; P:plasma membrane ATP synthesis coupled proton transport; F:proton-transporting ATP synthase activity, rotational mechanism
agilent_107888	44	297.0	YP_004890550.1 strains_non_MPA_non_topgraph_cdhit70_190118.csv	PNP\full_PNP_oligos_list_64aa_over20_nuc_15_15_14_15_16_end.csv	False	False	False	False	False	False	False	False	False	False	True	False	True	False	False	False	False	True																			1.0							Lactobacillus plantarum WCFS1
agilent_107912	440	802.0	MH0006_GL0033658 MPA_PNP_EM_seqs_non_topgraph_seqs_final_210318.csv	PNP\full_PNP_oligos_list_64aa_over20_nuc_15_15_14_15_16_end.csv	False	False	False	False	False	False	False	False	False	True	False	False	True	True	False	False	False	False									1.0
agilent_107916	671	735.0	MH0014_GL0116249 (1/1) MPA_and_EM_topgraph_220218_subsample.csv	PNP\full_PNP_oligos_list_64aa_over20_nuc_15_15_14_15_16_end.csv	False	False	False	False	False	False	False	False	False	True	False	True	False	True	False	False	False	False																											F:calcium ion binding; C:integral component of membrane
agilent_107918	396	942.0	O2.UC26-0_GL0075621 (2/2) MPA_and_EM_topgraph_220218_subsample.csv	PNP\full_PNP_oligos_list_64aa_over20_nuc_15_15_14_15_16_end.csv	False	False	False	False	False	False	False	False	False	True	False	True	False	True	True	False	False	False																										Blautia obeum ATCC 29174 & [Eubacterium] hallii DSM 3353	F:phosphorelay sensor kinase activity; C:protein histidine kinase complex; P:phosphorelay signal transduction system; C:integral component of membrane; P:signal transduction by protein phosphorylation; C:intracellular
agilent_107942	176	274.0	V1.CD53-0_GL0001578 (3/3) MPA_and_EM_topgraph_220218_subsample.csv	PNP\full_PNP_oligos_list_64aa_over20_nuc_15_15_14_15_16_end.csv	False	False	False	False	False	False	False	False	False	True	False	True	False	True	False	False	False	False																											F:phosphorelay sensor kinase activity; F:ATP binding; C:protein histidine kinase complex; P:phosphorelay signal transduction system; C:integral component of membrane; P:signal transduction by protein phosphorylation; C:intracellular
agilent_107951	102	166.0	SZEY-26A_GL0063766 MPA_PNP_EM_seqs_non_topgraph_seqs_final_210318.csv	PNP\full_PNP_oligos_list_64aa_over20_nuc_15_15_14_15_16_end.csv	False	False	False	False	False	False	False	False	False	True	False	False	True	True	False	False	False	False									1.0
agilent_107959	176	667.0	O2.UC36-1_GL0127006 MPA_PNP_EM_seqs_non_topgraph_seqs_final_210318.csv	PNP\full_PNP_oligos_list_64aa_over20_nuc_15_15_14_15_16_end.csv	False	False	False	False	False	False	False	False	False	True	False	False	True	True	False	False	False	False									1.0
agilent_10796	748	1063.0	polyprotein (5/9) & unnamed protein product (6/8) & structural polyprotein (3/3) & 110 kd polyprotein precursor & Structural polyprotein (1/2) & E1 protein	IEDB_and_control\full_iedb_oligos_list_clst70_control_64aa_over20_nuc_15_15_14_15_16_end.csv	True	False	False	False	True	False	True	False	False	False	False	False	False	False	False	False	False	False																						[DOID_8781] & [] & [DOID_8781] & [] & [] & [DOID_8781]		['Rubella virus'; 'Rubella virus vaccine strain RA27/3'] & ['Rubella virus vaccine strain RA27/3'] & ['Rubella virus'] & ['Rubella virus'; 'Rubella virus strain M33'] & ['Rubella virus strain Therien'; 'Rubella virus'] & ['Rubella virus']	['Rubella virus'] & ['Rubella virus'] & ['Rubella virus'] & ['Rubella virus'] & ['Rubella virus'] & ['Rubella virus']
agilent_107974	0	253.0	WP_002777140.1 (2/2) non_MPA_topgraph_sampling_040218.csv	PNP\full_PNP_oligos_list_64aa_over20_nuc_15_15_14_15_16_end.csv	False	False	False	False	False	False	False	False	False	False	True	True	False	False	False	True	False	False																										Campylobacter coli
agilent_107984	1320	1499.0	WP_039451299.1 strains_non_MPA_non_topgraph_cdhit70_190118.csv	PNP\full_PNP_oligos_list_64aa_over20_nuc_15_15_14_15_16_end.csv	False	False	False	False	False	False	False	False	False	False	True	False	True	False	False	True	False	False																			1.0							Vibrio vulnificus
agilent_107988	220	2068.0	MH0146_GL0088977 MPA_PNP_EM_seqs_non_topgraph_seqs_final_210318.csv	PNP\full_PNP_oligos_list_64aa_over20_nuc_15_15_14_15_16_end.csv	False	False	False	False	False	False	False	False	False	True	False	False	True	True	False	False	False	False							1.0
agilent_107992	264	387.0	V1.FI11_GL0141560 (2/2) MPA_and_EM_topgraph_220218_subsample.csv	PNP\full_PNP_oligos_list_64aa_over20_nuc_15_15_14_15_16_end.csv	False	False	False	False	False	False	False	False	False	True	False	True	False	True	True	False	False	False																										[Eubacterium] rectale ATCC 33656	P:protein transport; C:integral component of membrane; P:protein folding; F:isomerase activity
agilent_107999	308	455.0	MH0067_GL0043243 MPA_PNP_EM_seqs_non_topgraph_seqs_final_210318.csv	PNP\full_PNP_oligos_list_64aa_over20_nuc_15_15_14_15_16_end.csv	False	False	False	False	False	False	False	False	False	True	False	False	True	True	False	False	False	False									1.0
agilent_108	440	637.0	Protein arginine N-methyltransferase 5	IEDB_and_control\full_iedb_oligos_list_clst70_control_64aa_over20_nuc_15_15_14_15_16_end.csv	True	False	False	False	True	True	False	False	False	False	False	False	False	False	False	False	False	False																						[DOID_8986; DOID_2377; DOID_574]		['Homo sapiens']	['Homo sapiens']
agilent_108006	0	21.0	WP_022037417.1 (5/7) non_MPA_topgraph_sampling_040218.csv	PNP\full_PNP_oligos_list_64aa_over20_nuc_15_15_14_15_16_end.csv	False	False	False	False	False	False	False	False	False	False	True	True	False	False	False	False	True	False																										Ruminococcus gnavus AGR2154
agilent_108026	440	558.0	YP_098036.1 strains_non_MPA_non_topgraph_cdhit70_190118.csv	PNP\full_PNP_oligos_list_64aa_over20_nuc_15_15_14_15_16_end.csv	False	False	False	False	False	False	False	False	False	False	True	False	True	False	False	False	True	False																			1.0							Bacteroides fragilis YCH46
agilent_108049	352	659.0	MH0013_GL0008993 MPA_PNP_EM_seqs_non_topgraph_seqs_final_210318.csv	PNP\full_PNP_oligos_list_64aa_over20_nuc_15_15_14_15_16_end.csv	False	False	False	False	False	False	False	False	False	True	False	False	True	True	True	False	False	False									1.0																	Bacteroides ovatus
agilent_10807	312	3075.0	laminin, alpha 1, isoform CRA_b	IEDB_and_control\full_iedb_oligos_list_clst70_control_64aa_over20_nuc_15_15_14_15_16_end.csv	True	False	False	False	True	False	True	False	False	False	False	False	False	False	False	False	False	False																						[DOID_8481]		['Homo sapiens']	['Homo sapiens']
agilent_108087	44	431.0	718255.RO1_19910 MPA_PNP_EM_seqs_non_topgraph_seqs_final_210318.csv	PNP\full_PNP_oligos_list_64aa_over20_nuc_15_15_14_15_16_end.csv	False	False	False	False	False	False	False	False	False	True	False	False	True	True	False	False	False	False												1.0
agilent_108088	0	21.0	MH0020_GL0036134 (4/5) MPA_and_EM_topgraph_220218_subsample.csv	PNP\full_PNP_oligos_list_64aa_over20_nuc_15_15_14_15_16_end.csv	False	False	False	False	False	False	False	False	False	True	False	True	False	True	False	False	False	False																											C:integral component of membrane
agilent_108097	0	483.0	WP_004296900.1 MPA_PNP_EM_seqs_non_topgraph_seqs_final_210318.csv	PNP\full_PNP_oligos_list_64aa_over20_nuc_15_15_14_15_16_end.csv	False	False	False	False	False	False	False	False	False	True	False	False	True	False	True	False	False	False				1.0																						Bacteroides ovatus
agilent_108102	0	44.0	WP_012951213.1 (4/5) non_MPA_topgraph_sampling_040218.csv	PNP\full_PNP_oligos_list_64aa_over20_nuc_15_15_14_15_16_end.csv	False	False	False	False	False	False	False	False	False	False	True	True	False	False	False	True	False	False																										Listeria monocytogenes serotype 1/2a str. 08-6569
agilent_108103	1100	1279.0	MH0356_GL0139632 (1/1) MPA_and_EM_topgraph_220218_subsample.csv	PNP\full_PNP_oligos_list_64aa_over20_nuc_15_15_14_15_16_end.csv	False	False	False	False	False	False	False	False	False	True	False	True	False	True	True	False	False	False																										[Eubacterium] rectale ATCC 33656	F:collagen binding; C:collagen trimer; C:integral component of membrane
agilent_108112	220	498.0	WP_088900179.1 strains_non_MPA_non_topgraph_cdhit70_190118.csv	PNP\full_PNP_oligos_list_64aa_over20_nuc_15_15_14_15_16_end.csv	False	False	False	False	False	False	False	False	False	False	True	False	True	False	False	True	False	False																			1.0							Vibrio vulnificus
agilent_10812	176	526.0	butyrophilin precursor & Butyrophilin subfamily 1 member A1 & butyrophilin, partial	IEDB_and_control\full_iedb_oligos_list_clst70_control_64aa_over20_nuc_15_15_14_15_16_end.csv	True	False	False	False	True	True	False	False	False	False	False	False	False	False	False	False	False	False																						[DOID_2377] & [DOID_2377] & [DOID_2377]		['Bos taurus'] & ['Bos taurus'] & ['Bos taurus']	['Bos taurus'] & ['Bos taurus'] & ['Bos taurus']
agilent_108121	120	184.0	YP_004889536.1 (2/2) non_MPA_topgraph_sampling_040218.csv	PNP\full_PNP_oligos_list_64aa_over20_nuc_15_15_14_15_16_end.csv	False	False	False	False	False	False	False	False	False	False	True	True	False	False	False	False	False	True																										Lactobacillus plantarum WCFS1
agilent_108135	0	246.0	V1.FI31_GL0032383 MPA_PNP_EM_seqs_non_topgraph_seqs_final_210318.csv	PNP\full_PNP_oligos_list_64aa_over20_nuc_15_15_14_15_16_end.csv	False	False	False	False	False	False	False	False	False	True	False	False	True	True	False	False	False	False											1.0
agilent_108147	440	1023.0	MH0002_GL0071847 MPA_PNP_EM_seqs_non_topgraph_seqs_final_210318.csv	PNP\full_PNP_oligos_list_64aa_over20_nuc_15_15_14_15_16_end.csv	False	False	False	False	False	False	False	False	False	True	False	False	True	True	False	False	False	False													1.0		1.0												P:signal transduction; C:membrane; F:receptor activity; P:transport
agilent_108153	44	277.0	WP_003464144.1 strains_non_MPA_non_topgraph_cdhit70_190118.csv	PNP\full_PNP_oligos_list_64aa_over20_nuc_15_15_14_15_16_end.csv	False	False	False	False	False	False	False	False	False	False	True	False	True	False	False	True	False	False																			1.0							Clostridium perfringens ATCC 13124
agilent_108168	88	204.0	WP_004299196.1 MPA_PNP_EM_seqs_non_topgraph_seqs_final_210318.csv	PNP\full_PNP_oligos_list_64aa_over20_nuc_15_15_14_15_16_end.csv	False	False	False	False	False	False	False	False	False	True	False	False	True	False	True	False	False	False				1.0																						Bacteroides ovatus
agilent_108170	344	408.0	WP_000556295.1 (3/3) non_MPA_topgraph_sampling_040218.csv	PNP\full_PNP_oligos_list_64aa_over20_nuc_15_15_14_15_16_end.csv	False	False	False	False	False	False	False	False	False	False	True	True	False	False	False	True	False	False																										Shigella sonnei 53G
agilent_108175	264	787.0	V1.FI01_GL0043795 MPA_PNP_EM_seqs_non_topgraph_seqs_final_210318.csv	PNP\full_PNP_oligos_list_64aa_over20_nuc_15_15_14_15_16_end.csv	False	False	False	False	False	False	False	False	False	True	False	False	True	True	False	False	False	False									1.0
agilent_108223	0	543.0	MH0382_GL0158888 (2/2) MPA_and_EM_topgraph_220218_subsample.csv	PNP\full_PNP_oligos_list_64aa_over20_nuc_15_15_14_15_16_end.csv	False	False	False	False	False	False	False	False	False	True	False	True	False	True	False	False	False	False																											F:chitinase activity; P:carbohydrate metabolic process; P:cell wall macromolecule catabolic process; P:chitin catabolic process; C:membrane
agilent_108227	352	862.0	WP_024853271.1 strains_non_MPA_non_topgraph_cdhit70_190118.csv	PNP\full_PNP_oligos_list_64aa_over20_nuc_15_15_14_15_16_end.csv	False	False	False	False	False	False	False	False	False	False	True	False	True	False	False	False	True	False																			1.0	1.0						Ruminococcus gnavus AGR2154
agilent_108234	1577	2528.0	WP_005685718.1 (1/1) non_MPA_topgraph_sampling_040218.csv	PNP\full_PNP_oligos_list_64aa_over20_nuc_15_15_14_15_16_end.csv	False	False	False	False	False	False	False	False	False	False	True	True	False	False	False	False	False	True																										Lactobacillus rhamnosus GG
agilent_108250	220	352.0	V1.FI18_GL0022222 MPA_PNP_EM_seqs_non_topgraph_seqs_final_210318.csv	PNP\full_PNP_oligos_list_64aa_over20_nuc_15_15_14_15_16_end.csv	False	False	False	False	False	False	False	False	False	True	False	False	True	True	True	False	False	False									1.0																	Bacteroides vulgatus ATCC 8482 & Bacteroides dorei CL03T12C01
agilent_108263	0	22.0	160643649-stool1_revised_C608000_1_gene14078 (2/5) MPA_and_EM_topgraph_220218_subsample.csv	PNP\full_PNP_oligos_list_64aa_over20_nuc_15_15_14_15_16_end.csv	False	False	False	False	False	False	False	False	False	True	False	True	False	True	False	False	False	False																											P:oligopeptide transmembrane transport; F:oligopeptide-transporting ATPase activity; C:integral component of membrane; C:plasma membrane
agilent_108267	0	118.0	MH0257_GL0018092 (1/2) MPA_and_EM_topgraph_220218_subsample.csv	PNP\full_PNP_oligos_list_64aa_over20_nuc_15_15_14_15_16_end.csv	False	False	False	False	False	False	False	False	False	True	False	True	False	True	True	False	False	False																										Bacteroides ovatus & Bacteroides uniformis ATCC 8492 & Bacteroides vulgatus ATCC 8482 & Bacteroides dorei CL03T12C01 & Bacteroides vulgatus ATCC 8482 & Bacteroides dorei CL03T12C01	P:cell division; C:integral component of membrane; C:plasma membrane; P:cell cycle
agilent_108286	616	890.0	MH0013_GL0027129 MPA_PNP_EM_seqs_non_topgraph_seqs_final_210318.csv	PNP\full_PNP_oligos_list_64aa_over20_nuc_15_15_14_15_16_end.csv	False	False	False	False	False	False	False	False	False	True	False	False	True	True	False	False	False	False									1.0
agilent_108307	275	339.0	NP_814771.1 strains_non_MPA_non_topgraph_cdhit70_190118.csv	PNP\full_PNP_oligos_list_64aa_over20_nuc_15_15_14_15_16_end.csv	False	False	False	False	False	False	False	False	False	False	True	False	True	False	False	True	False	False																			1.0							Enterococcus faecalis V583
agilent_108317	208	272.0	MH0161_GL0011611 (2/2) MPA_and_EM_topgraph_220218_subsample.csv	PNP\full_PNP_oligos_list_64aa_over20_nuc_15_15_14_15_16_end.csv	False	False	False	False	False	False	False	False	False	True	False	True	False	True	False	False	False	False																											C:membrane
agilent_108322	176	270.0	NLM029_GL0059676 (1/1) MPA_and_EM_topgraph_220218_subsample.csv	PNP\full_PNP_oligos_list_64aa_over20_nuc_15_15_14_15_16_end.csv	False	False	False	False	False	False	False	False	False	True	False	True	False	True	False	False	False	False																											F:ATPase-coupled molybdate transmembrane transporter activity; C:outer membrane-bounded periplasmic space; P:molybdate ion transport
agilent_108328	1056	1242.0	WP_004845365.1 (2/2) non_MPA_topgraph_sampling_040218.csv	PNP\full_PNP_oligos_list_64aa_over20_nuc_15_15_14_15_16_end.csv	False	False	False	False	False	False	False	False	False	False	True	True	False	False	False	False	True	False																										Ruminococcus torques ATCC 27756
agilent_108336	220	454.0	MH0406_GL0106686 MPA_PNP_EM_seqs_non_topgraph_seqs_final_210318.csv	PNP\full_PNP_oligos_list_64aa_over20_nuc_15_15_14_15_16_end.csv	False	False	False	False	False	False	False	False	False	True	False	False	True	True	False	False	False	False									1.0
agilent_108339	132	322.0	WP_018594515.1 strains_non_MPA_non_topgraph_cdhit70_190118.csv	PNP\full_PNP_oligos_list_64aa_over20_nuc_15_15_14_15_16_end.csv	False	False	False	False	False	False	False	False	False	False	True	False	True	False	False	False	True	False																			1.0							Blautia producta ATCC 27340 = DSM 2950
agilent_108352	44	1448.0	WP_004847548.1 (1/1) non_MPA_topgraph_sampling_040218.csv	PNP\full_PNP_oligos_list_64aa_over20_nuc_15_15_14_15_16_end.csv	False	False	False	False	False	False	False	False	False	False	True	True	False	False	False	False	True	False																										Ruminococcus torques ATCC 27756
agilent_108357	176	292.0	NP_310337.1 strains_non_MPA_non_topgraph_cdhit70_190118.csv	PNP\full_PNP_oligos_list_64aa_over20_nuc_15_15_14_15_16_end.csv	False	False	False	False	False	False	False	False	False	False	True	False	True	False	False	True	False	False																			1.0							Escherichia coli O157:H7 str. Sakai
agilent_108358	220	765.0	WP_004297716.1 MPA_PNP_EM_seqs_non_topgraph_seqs_final_210318.csv	PNP\full_PNP_oligos_list_64aa_over20_nuc_15_15_14_15_16_end.csv	False	False	False	False	False	False	False	False	False	True	False	False	True	False	True	False	False	False				1.0																						Bacteroides ovatus & Bacteroides ovatus
agilent_108360	0	274.0	MH0196_GL0128602 MPA_PNP_EM_seqs_non_topgraph_seqs_final_210318.csv	PNP\full_PNP_oligos_list_64aa_over20_nuc_15_15_14_15_16_end.csv	False	False	False	False	False	False	False	False	False	True	False	False	True	True	False	False	False	False									1.0
agilent_108373	70	134.0	NP_832940.1 strains_non_MPA_non_topgraph_cdhit70_190118.csv	PNP\full_PNP_oligos_list_64aa_over20_nuc_15_15_14_15_16_end.csv	False	False	False	False	False	False	False	False	False	False	True	False	True	False	False	True	False	False																			1.0							Bacillus cereus ATCC 14579
agilent_10838	132	422.0	Nucleoprotein (1/5) & N protein & nucleocapsid protein (2/5)	IEDB_and_control\full_iedb_oligos_list_clst70_control_64aa_over20_nuc_15_15_14_15_16_end.csv	True	False	False	False	True	False	True	False	False	False	False	False	False	False	False	False	False	False																						[DOID_2945] & [DOID_2945] & [DOID_2945]		['SARS coronavirus'; 'SARS coronavirus BJ01'] & ['SARS coronavirus Urbani'] & ['SARS coronavirus']	['Severe acute respiratory syndrome-related coronavirus'] & ['Severe acute respiratory syndrome-related coronavirus'] & ['Severe acute respiratory syndrome-related coronavirus']
agilent_108380	24	88.0	MH0002_GL0054951 (1/3) MPA_and_EM_topgraph_220218_subsample.csv	PNP\full_PNP_oligos_list_64aa_over20_nuc_15_15_14_15_16_end.csv	False	False	False	False	False	False	False	False	False	True	False	True	False	True	True	False	False	False																										Bacteroides uniformis ATCC 8492	C:integral component of membrane; P:lipopolysaccharide biosynthetic process
agilent_108394	528	756.0	MH0060_GL0037640 MPA_PNP_EM_seqs_non_topgraph_seqs_final_210318.csv	PNP\full_PNP_oligos_list_64aa_over20_nuc_15_15_14_15_16_end.csv	False	False	False	False	False	False	False	False	False	True	False	False	True	True	False	False	False	False									1.0
agilent_108400	176	278.0	YP_099914.1 strains_non_MPA_non_topgraph_cdhit70_190118.csv	PNP\full_PNP_oligos_list_64aa_over20_nuc_15_15_14_15_16_end.csv	False	False	False	False	False	False	False	False	False	False	True	False	True	False	False	False	True	False																			1.0							Bacteroides fragilis YCH46
agilent_108405	660	960.0	MH0230_GL0031627 MPA_PNP_EM_seqs_non_topgraph_seqs_final_210318.csv	PNP\full_PNP_oligos_list_64aa_over20_nuc_15_15_14_15_16_end.csv	False	False	False	False	False	False	False	False	False	True	False	False	True	True	True	False	False	False									1.0																	Bacteroides uniformis ATCC 8492
agilent_108406	308	410.0	MH0142_GL0047247 MPA_PNP_EM_seqs_non_topgraph_seqs_final_210318.csv	PNP\full_PNP_oligos_list_64aa_over20_nuc_15_15_14_15_16_end.csv	False	False	False	False	False	False	False	False	False	True	False	False	True	True	True	False	False	False									1.0																	[Eubacterium] rectale ATCC 33656
agilent_108409	88	397.0	MH0230_GL0001817 MPA_PNP_EM_seqs_non_topgraph_seqs_final_210318.csv	PNP\full_PNP_oligos_list_64aa_over20_nuc_15_15_14_15_16_end.csv	False	False	False	False	False	False	False	False	False	True	False	False	True	True	False	False	False	False									1.0
agilent_108412	88	274.0	159227541-stool1_revised_scaffold3671_1_gene59748 (2/2) MPA_and_EM_topgraph_220218_subsample.csv	PNP\full_PNP_oligos_list_64aa_over20_nuc_15_15_14_15_16_end.csv	False	False	False	False	False	False	False	False	False	True	False	True	False	True	True	False	False	False																										Bacteroides ovatus	P:nucleic acid phosphodiester bond hydrolysis; F:exonuclease activity; F:endonuclease activity; C:integral component of membrane
agilent_108416	308	550.0	WP_008782291.1 MPA_PNP_EM_seqs_non_topgraph_seqs_final_210318.csv	PNP\full_PNP_oligos_list_64aa_over20_nuc_15_15_14_15_16_end.csv	False	False	False	False	False	False	False	False	False	True	False	False	True	False	True	False	False	False				1.0																						Bacteroides vulgatus ATCC 8482 & Bacteroides dorei CL03T12C01
agilent_108420	352	690.0	WP_052294439.1 strains_non_MPA_non_topgraph_cdhit70_190118.csv	PNP\full_PNP_oligos_list_64aa_over20_nuc_15_15_14_15_16_end.csv	False	False	False	False	False	False	False	False	False	False	True	False	True	False	False	False	True	False																			1.0							Akkermansia muciniphila ATCC BAA-835
agilent_108423	981	1045.0	WP_058102022.1 (1/1) non_MPA_topgraph_sampling_040218.csv	PNP\full_PNP_oligos_list_64aa_over20_nuc_15_15_14_15_16_end.csv	False	False	False	False	False	False	False	False	False	False	True	True	False	False	False	False	False	True																										Bifidobacterium longum 35624
agilent_108425	704	1272.0	WP_012420699.1 strains_non_MPA_non_topgraph_cdhit70_190118.csv	PNP\full_PNP_oligos_list_64aa_over20_nuc_15_15_14_15_16_end.csv	False	False	False	False	False	False	False	False	False	False	True	False	True	False	False	False	True	False																			1.0							Akkermansia muciniphila ATCC BAA-835
agilent_108427	176	276.0	WP_014484021.1 strains_non_MPA_non_topgraph_cdhit70_190118.csv	PNP\full_PNP_oligos_list_64aa_over20_nuc_15_15_14_15_16_end.csv	False	False	False	False	False	False	False	False	False	False	True	False	True	False	False	False	False	True																			1.0							Bifidobacterium breve UCC2003
agilent_108429	308	1158.0	WP_012741193.1 MPA_PNP_EM_seqs_non_topgraph_seqs_final_210318.csv	PNP\full_PNP_oligos_list_64aa_over20_nuc_15_15_14_15_16_end.csv	False	False	False	False	False	False	False	False	False	True	False	False	True	False	True	False	False	False				1.0																						[Eubacterium] rectale ATCC 33656
agilent_108442	88	701.0	V1.CD43-0_GL0063270 MPA_PNP_EM_seqs_non_topgraph_seqs_final_210318.csv	PNP\full_PNP_oligos_list_64aa_over20_nuc_15_15_14_15_16_end.csv	False	False	False	False	False	False	False	False	False	True	False	False	True	True	False	False	False	False									1.0
agilent_108450	88	316.0	MH0127_GL0085140 (1/5) MPA_and_EM_topgraph_220218_subsample.csv	PNP\full_PNP_oligos_list_64aa_over20_nuc_15_15_14_15_16_end.csv	False	False	False	False	False	False	False	False	False	True	False	True	False	True	True	False	False	False																										Dorea longicatena DSM 13814	P:magnesium ion transport; F:metal ion binding; P:cation transmembrane transport; C:integral component of membrane; F:magnesium ion transmembrane transporter activity; C:plasma membrane
agilent_108453	132	1448.0	WP_004847548.1 (1/1) non_MPA_topgraph_sampling_040218.csv	PNP\full_PNP_oligos_list_64aa_over20_nuc_15_15_14_15_16_end.csv	False	False	False	False	False	False	False	False	False	False	True	True	False	False	False	False	True	False																										Ruminococcus torques ATCC 27756
agilent_108454	1188	1515.0	WP_039446866.1 strains_non_MPA_non_topgraph_cdhit70_190118.csv	PNP\full_PNP_oligos_list_64aa_over20_nuc_15_15_14_15_16_end.csv	False	False	False	False	False	False	False	False	False	False	True	False	True	False	False	True	False	False																				1.0						Vibrio vulnificus
agilent_108461	132	561.0	YP_194161.1 (1/1) non_MPA_topgraph_sampling_040218.csv	PNP\full_PNP_oligos_list_64aa_over20_nuc_15_15_14_15_16_end.csv	False	False	False	False	False	False	False	False	False	False	True	True	False	False	False	False	False	True																										Lactobacillus acidophilus NCFM
agilent_108474	220	292.0	MH0039_GL0046690 MPA_PNP_EM_seqs_non_topgraph_seqs_final_210318.csv	PNP\full_PNP_oligos_list_64aa_over20_nuc_15_15_14_15_16_end.csv	False	False	False	False	False	False	False	False	False	True	False	False	True	True	False	False	False	False									1.0
agilent_108513	176	474.0	MH0267_GL0204644 MPA_PNP_EM_seqs_non_topgraph_seqs_final_210318.csv	PNP\full_PNP_oligos_list_64aa_over20_nuc_15_15_14_15_16_end.csv	False	False	False	False	False	False	False	False	False	True	False	False	True	True	False	False	False	False									1.0
agilent_108518	44	433.0	O2.UC22-1_GL0070325 MPA_PNP_EM_seqs_non_topgraph_seqs_final_210318.csv	PNP\full_PNP_oligos_list_64aa_over20_nuc_15_15_14_15_16_end.csv	False	False	False	False	False	False	False	False	False	True	False	False	True	True	False	False	False	False							1.0
agilent_108520	484	729.0	MH0028_GL0092477 MPA_PNP_EM_seqs_non_topgraph_seqs_final_210318.csv	PNP\full_PNP_oligos_list_64aa_over20_nuc_15_15_14_15_16_end.csv	False	False	False	False	False	False	False	False	False	True	False	False	True	True	True	False	False	False									1.0																	Bacteroides vulgatus ATCC 8482 & Bacteroides dorei CL03T12C01
agilent_108525	284	348.0	MH0002_GL0062356 MPA_PNP_EM_seqs_non_topgraph_seqs_final_210318.csv	PNP\full_PNP_oligos_list_64aa_over20_nuc_15_15_14_15_16_end.csv	False	False	False	False	False	False	False	False	False	True	False	False	True	True	False	False	False	False										1.0
agilent_108539	924	1814.0	WP_004847598.1 strains_non_MPA_non_topgraph_cdhit70_190118.csv	PNP\full_PNP_oligos_list_64aa_over20_nuc_15_15_14_15_16_end.csv	False	False	False	False	False	False	False	False	False	False	True	False	True	False	False	False	True	False																			1.0							Ruminococcus torques ATCC 27756
agilent_108546	88	768.0	V1.UC47-4_GL0187606 MPA_PNP_EM_seqs_non_topgraph_seqs_final_210318.csv	PNP\full_PNP_oligos_list_64aa_over20_nuc_15_15_14_15_16_end.csv	False	False	False	False	False	False	False	False	False	True	False	False	True	True	False	False	False	False												1.0
agilent_108550	170	234.0	YP_534977.1 (1/3) non_MPA_topgraph_sampling_040218.csv	PNP\full_PNP_oligos_list_64aa_over20_nuc_15_15_14_15_16_end.csv	False	False	False	False	False	False	False	False	False	False	True	True	False	False	False	False	False	True																										Lactobacillus salivarius UCC118
agilent_108555	88	483.0	WP_001891960.1 strains_non_MPA_non_topgraph_cdhit70_190118.csv	PNP\full_PNP_oligos_list_64aa_over20_nuc_15_15_14_15_16_end.csv	False	False	False	False	False	False	False	False	False	False	True	False	True	False	False	True	False	False																			1.0							Vibrio cholerae AM-19226
agilent_108560	88	216.0	MH0020_GL0002716 MPA_PNP_EM_seqs_non_topgraph_seqs_final_210318.csv	PNP\full_PNP_oligos_list_64aa_over20_nuc_15_15_14_15_16_end.csv	False	False	False	False	False	False	False	False	False	True	False	False	True	True	False	False	False	False									1.0
agilent_108561	293	357.0	MH0010_GL0023850 (3/3) MPA_and_EM_topgraph_220218_subsample.csv	PNP\full_PNP_oligos_list_64aa_over20_nuc_15_15_14_15_16_end.csv	False	False	False	False	False	False	False	False	False	True	False	True	False	True	False	False	False	False																											P:chemotaxis; P:signal transduction; C:integral component of membrane; F:signal transducer activity
agilent_108568	459	523.0	YP_099021.1 strains_non_MPA_non_topgraph_cdhit70_190118.csv	PNP\full_PNP_oligos_list_64aa_over20_nuc_15_15_14_15_16_end.csv	False	False	False	False	False	False	False	False	False	False	True	False	True	False	False	False	True	False																			1.0							Bacteroides fragilis YCH46
agilent_108569	514	578.0	765560005-stool1_revised_scaffold12079_1_gene103582 MPA_PNP_EM_seqs_non_topgraph_seqs_final_210318.csv	PNP\full_PNP_oligos_list_64aa_over20_nuc_15_15_14_15_16_end.csv	False	False	False	False	False	False	False	False	False	True	False	False	True	True	False	False	False	False											1.0
agilent_108570	792	1036.0	NOF013_GL0050722 (1/1) MPA_and_EM_topgraph_220218_subsample.csv	PNP\full_PNP_oligos_list_64aa_over20_nuc_15_15_14_15_16_end.csv	False	False	False	False	False	False	False	False	False	True	False	True	False	True	True	False	False	False																										Bacteroides vulgatus ATCC 8482 & Bacteroides dorei CL03T12C01	P:signal transduction; C:cell outer membrane; F:receptor activity; P:transport
agilent_108578	484	752.0	YP_100524.1 strains_non_MPA_non_topgraph_cdhit70_190118.csv	PNP\full_PNP_oligos_list_64aa_over20_nuc_15_15_14_15_16_end.csv	False	False	False	False	False	False	False	False	False	False	True	False	True	False	False	False	True	False																			1.0							Bacteroides fragilis YCH46
agilent_108588	176	685.0	MH0140_GL0086920 (2/2) MPA_and_EM_topgraph_220218_subsample.csv	PNP\full_PNP_oligos_list_64aa_over20_nuc_15_15_14_15_16_end.csv	False	False	False	False	False	False	False	False	False	True	False	True	False	True	True	False	False	False																										Bacteroides ovatus	C:integral component of membrane; F:penicillin binding
agilent_108622	352	692.0	MH0006_GL0151046 MPA_PNP_EM_seqs_non_topgraph_seqs_final_210318.csv	PNP\full_PNP_oligos_list_64aa_over20_nuc_15_15_14_15_16_end.csv	False	False	False	False	False	False	False	False	False	True	False	False	True	True	False	False	False	False									1.0
agilent_108636	88	304.0	V1.FI35_GL0074172 MPA_PNP_EM_seqs_non_topgraph_seqs_final_210318.csv	PNP\full_PNP_oligos_list_64aa_over20_nuc_15_15_14_15_16_end.csv	False	False	False	False	False	False	False	False	False	True	False	False	True	True	False	False	False	False									1.0
agilent_108677	88	303.0	O2.UC36-1_GL0094379 MPA_PNP_EM_seqs_non_topgraph_seqs_final_210318.csv	PNP\full_PNP_oligos_list_64aa_over20_nuc_15_15_14_15_16_end.csv	False	False	False	False	False	False	False	False	False	True	False	False	True	True	False	False	False	False										1.0
agilent_108703	1037	1101.0	MH0391_GL0009658 MPA_PNP_EM_seqs_non_topgraph_seqs_final_210318.csv	PNP\full_PNP_oligos_list_64aa_over20_nuc_15_15_14_15_16_end.csv	False	False	False	False	False	False	False	False	False	True	False	False	True	True	False	False	False	False									1.0
agilent_108713	440	820.0	WP_001529381.1 strains_non_MPA_non_topgraph_cdhit70_190118.csv	PNP\full_PNP_oligos_list_64aa_over20_nuc_15_15_14_15_16_end.csv	False	False	False	False	False	False	False	False	False	False	True	False	True	False	False	False	False	True																				1.0						Escherichia coli Nissle 1917
agilent_108736	176	297.0	WP_001214655.1 strains_non_MPA_non_topgraph_cdhit70_190118.csv	PNP\full_PNP_oligos_list_64aa_over20_nuc_15_15_14_15_16_end.csv	False	False	False	False	False	False	False	False	False	False	True	False	True	False	False	True	False	False																			1.0							Staphylococcus aureus subsp. aureus MRSA252
agilent_108759	616	971.0	MH0002_GL0028891 (2/2) MPA_and_EM_topgraph_220218_subsample.csv	PNP\full_PNP_oligos_list_64aa_over20_nuc_15_15_14_15_16_end.csv	False	False	False	False	False	False	False	False	False	True	False	True	False	True	False	False	False	False																											P:signal transduction; C:cell outer membrane; F:receptor activity; P:transport
agilent_108779	132	328.0	WP_000676561.1 strains_non_MPA_non_topgraph_cdhit70_190118.csv	PNP\full_PNP_oligos_list_64aa_over20_nuc_15_15_14_15_16_end.csv	False	False	False	False	False	False	False	False	False	False	True	False	True	False	False	True	False	False																1.0	C:extracellular region; P:proteolysis; F:serine-type endopeptidase activity; P:pathogenesis		1.0	1.0						Staphylococcus aureus subsp. aureus MRSA252
agilent_108784	748	1434.0	765640925-stool1_revised_scaffold12412_4_gene944 (1/1) MPA_and_EM_topgraph_220218_subsample.csv	PNP\full_PNP_oligos_list_64aa_over20_nuc_15_15_14_15_16_end.csv	False	False	False	False	False	False	False	False	False	True	False	True	False	True	True	False	False	False																										Bacteroides vulgatus ATCC 8482 & Bacteroides dorei CL03T12C01	C:integral component of membrane; P:biosynthetic process
agilent_108790	748	1149.0	MH0162_GL0102405 MPA_PNP_EM_seqs_non_topgraph_seqs_final_210318.csv	PNP\full_PNP_oligos_list_64aa_over20_nuc_15_15_14_15_16_end.csv	False	False	False	False	False	False	False	False	False	True	False	False	True	True	False	False	False	False									1.0
agilent_1088	396	561.0	tegument protein pp65 & 65 kDa lower matrix phosphoprotein & pp65 & HCMVUL83	IEDB_and_control\full_iedb_oligos_list_clst70_control_64aa_over20_nuc_15_15_14_15_16_end.csv	True	False	False	False	True	True	False	False	False	False	False	False	False	False	False	False	False	False																						[] & [DOID_9074; DOID_934] & [] & []		['Human betaherpesvirus 5'] & ['Human herpesvirus 5 strain AD169'] & ['Human betaherpesvirus 5'] & ['Human betaherpesvirus 5']	['Human betaherpesvirus 5'] & ['Human betaherpesvirus 5'] & ['Human betaherpesvirus 5'] & ['Human betaherpesvirus 5']
agilent_108816	242	306.0	O2.UC12-1_GL0141771 MPA_PNP_EM_seqs_non_topgraph_seqs_final_210318.csv	PNP\full_PNP_oligos_list_64aa_over20_nuc_15_15_14_15_16_end.csv	False	False	False	False	False	False	False	False	False	True	False	False	True	True	False	False	False	False												1.0
agilent_108834	88	265.0	O2.UC22-1_GL0012496 (1/1) MPA_and_EM_topgraph_220218_subsample.csv	PNP\full_PNP_oligos_list_64aa_over20_nuc_15_15_14_15_16_end.csv	False	False	False	False	False	False	False	False	False	True	False	True	False	True	True	False	False	False																										Faecalibacterium prausnitzii A2-165	C:integral component of membrane
agilent_108836	176	253.0	WP_015438931.1 (1/5) non_MPA_topgraph_sampling_040218.csv	PNP\full_PNP_oligos_list_64aa_over20_nuc_15_15_14_15_16_end.csv	False	False	False	False	False	False	False	False	False	False	True	True	False	False	False	False	False	True																										Bifidobacterium breve UCC2003
agilent_108844	308	446.0	585543.HMPREF0969_02096 MPA_PNP_EM_seqs_non_topgraph_seqs_final_210318.csv	PNP\full_PNP_oligos_list_64aa_over20_nuc_15_15_14_15_16_end.csv	False	False	False	False	False	False	False	False	False	True	False	False	True	True	True	False	False	False									1.0																	Bacteroides uniformis ATCC 8492
agilent_108845	484	740.0	WP_015764984.1 strains_non_MPA_non_topgraph_cdhit70_190118.csv	PNP\full_PNP_oligos_list_64aa_over20_nuc_15_15_14_15_16_end.csv	False	False	False	False	False	False	False	False	False	False	True	False	True	False	False	False	False	True																				1.0						Lactobacillus rhamnosus GG
agilent_108847	484	728.0	YP_193548.1 strains_non_MPA_non_topgraph_cdhit70_190118.csv	PNP\full_PNP_oligos_list_64aa_over20_nuc_15_15_14_15_16_end.csv	False	False	False	False	False	False	False	False	False	False	True	False	True	False	False	False	False	True																				1.0						Lactobacillus acidophilus NCFM
agilent_108851	1716	2161.0	WP_004845999.1 (1/1) non_MPA_topgraph_sampling_040218.csv	PNP\full_PNP_oligos_list_64aa_over20_nuc_15_15_14_15_16_end.csv	False	False	False	False	False	False	False	False	False	False	True	True	False	False	False	False	True	False																										Ruminococcus torques ATCC 27756
agilent_108860	308	507.0	WP_039446979.1 strains_non_MPA_non_topgraph_cdhit70_190118.csv	PNP\full_PNP_oligos_list_64aa_over20_nuc_15_15_14_15_16_end.csv	False	False	False	False	False	False	False	False	False	False	True	False	True	False	False	True	False	False																			1.0							Vibrio vulnificus
agilent_108870	44	165.0	WP_018597267.1 strains_non_MPA_non_topgraph_cdhit70_190118.csv	PNP\full_PNP_oligos_list_64aa_over20_nuc_15_15_14_15_16_end.csv	False	False	False	False	False	False	False	False	False	False	True	False	True	False	False	False	True	False																			1.0							Blautia producta ATCC 27340 = DSM 2950
agilent_108873	0	258.0	159146620-stool1_revised_scaffold9261_1_gene30939 MPA_PNP_EM_seqs_non_topgraph_seqs_final_210318.csv	PNP\full_PNP_oligos_list_64aa_over20_nuc_15_15_14_15_16_end.csv	False	False	False	False	False	False	False	False	False	True	False	False	True	True	True	False	False	False									1.0	1.0																Bacteroides vulgatus ATCC 8482 & Bacteroides dorei CL03T12C01
agilent_108881	220	582.0	MH0100_GL0072734 MPA_PNP_EM_seqs_non_topgraph_seqs_final_210318.csv	PNP\full_PNP_oligos_list_64aa_over20_nuc_15_15_14_15_16_end.csv	False	False	False	False	False	False	False	False	False	True	False	False	True	True	False	False	False	False								1.0
agilent_108889	440	915.0	YP_098302.1 strains_non_MPA_non_topgraph_cdhit70_190118.csv	PNP\full_PNP_oligos_list_64aa_over20_nuc_15_15_14_15_16_end.csv	False	False	False	False	False	False	False	False	False	False	True	False	True	False	False	False	True	False																			1.0							Bacteroides fragilis YCH46
agilent_108901	132	568.0	WP_039448350.1 strains_non_MPA_non_topgraph_cdhit70_190118.csv	PNP\full_PNP_oligos_list_64aa_over20_nuc_15_15_14_15_16_end.csv	False	False	False	False	False	False	False	False	False	False	True	False	True	False	False	True	False	False																			1.0							Vibrio vulnificus
agilent_108908	792	1722.0	WP_044930604.1 (1/1) non_MPA_topgraph_sampling_040218.csv	PNP\full_PNP_oligos_list_64aa_over20_nuc_15_15_14_15_16_end.csv	False	False	False	False	False	False	False	False	False	False	True	True	False	False	False	False	True	False																										Ruminococcus gnavus AGR2154
agilent_108909	44	152.0	MH0178_GL0066012 (2/2) MPA_and_EM_topgraph_220218_subsample.csv	PNP\full_PNP_oligos_list_64aa_over20_nuc_15_15_14_15_16_end.csv	False	False	False	False	False	False	False	False	False	True	False	True	False	True	True	False	False	False																										[Eubacterium] rectale ATCC 33656	C:integral component of membrane
agilent_108917	220	365.0	NLM022_GL0022255 (3/3) MPA_and_EM_topgraph_220218_subsample.csv	PNP\full_PNP_oligos_list_64aa_over20_nuc_15_15_14_15_16_end.csv	False	False	False	False	False	False	False	False	False	True	False	True	False	True	True	False	False	False																										[Eubacterium] rectale ATCC 33656 & Roseburia inulinivorans DSM 16841	P:chemotaxis; P:signal transduction; C:integral component of membrane; F:signal transducer activity
agilent_108921	176	287.0	V1.CD55-0_GL0067236 MPA_PNP_EM_seqs_non_topgraph_seqs_final_210318.csv	PNP\full_PNP_oligos_list_64aa_over20_nuc_15_15_14_15_16_end.csv	False	False	False	False	False	False	False	False	False	True	False	False	True	True	True	False	False	False							1.0																			Faecalibacterium prausnitzii A2-165
agilent_108931	44	534.0	MH0019_GL0030694 MPA_PNP_EM_seqs_non_topgraph_seqs_final_210318.csv	PNP\full_PNP_oligos_list_64aa_over20_nuc_15_15_14_15_16_end.csv	False	False	False	False	False	False	False	False	False	True	False	False	True	True	False	False	False	False									1.0
agilent_10894	44	409.0	PROBABLE ISOCITRATE DEHYDROGENASE [NADP] ICD1 (OXALOSUCCINATE DECARBOXYLASE) (IDH) (NADP+-SPECIFIC ICDH) (IDP)	IEDB_and_control\full_iedb_oligos_list_clst70_control_64aa_over20_nuc_15_15_14_15_16_end.csv	True	False	False	False	True	False	True	False	False	False	False	False	False	False	False	False	False	False																						[DOID_399]		['Mycobacterium tuberculosis']	['Mycobacterium tuberculosis']
agilent_108957	176	265.0	MH0176_GL0139639 MPA_PNP_EM_seqs_non_topgraph_seqs_final_210318.csv	PNP\full_PNP_oligos_list_64aa_over20_nuc_15_15_14_15_16_end.csv	False	False	False	False	False	False	False	False	False	True	False	False	True	True	False	False	False	False									1.0
agilent_108965	44	383.0	MH0001_GL0006936 MPA_PNP_EM_seqs_non_topgraph_seqs_final_210318.csv	PNP\full_PNP_oligos_list_64aa_over20_nuc_15_15_14_15_16_end.csv	False	False	False	False	False	False	False	False	False	True	False	False	True	True	False	False	False	False									1.0
agilent_108982	220	512.0	MH0028_GL0041500 MPA_PNP_EM_seqs_non_topgraph_seqs_final_210318.csv	PNP\full_PNP_oligos_list_64aa_over20_nuc_15_15_14_15_16_end.csv	False	False	False	False	False	False	False	False	False	True	False	False	True	True	True	False	False	False									1.0																	Bacteroides vulgatus ATCC 8482 & Bacteroides dorei CL03T12C01
agilent_108983	232	296.0	WP_011162448.1 strains_non_MPA_non_topgraph_cdhit70_190118.csv	PNP\full_PNP_oligos_list_64aa_over20_nuc_15_15_14_15_16_end.csv	False	False	False	False	False	False	False	False	False	False	True	False	True	False	False	False	False	True																			1.0							Lactobacillus johnsonii NCC 533
agilent_108988	792	1016.0	WP_063674211.1 (2/2) MPA_and_EM_topgraph_220218_subsample.csv	PNP\full_PNP_oligos_list_64aa_over20_nuc_15_15_14_15_16_end.csv	False	False	False	False	False	False	False	False	False	True	False	True	False	True	True	False	False	False																										Bacteroides dorei CL03T12C01
agilent_108989	1540	1632.0	WP_000736276.1 strains_non_MPA_non_topgraph_cdhit70_190118.csv	PNP\full_PNP_oligos_list_64aa_over20_nuc_15_15_14_15_16_end.csv	False	False	False	False	False	False	False	False	False	False	True	False	True	False	False	True	False	False																			1.0							Shigella sonnei 53G
agilent_1090	1332	1419.0	Collagen alpha-1(II) chain (2/2) & collagen, type II, alpha 1	IEDB_and_control\full_iedb_oligos_list_clst70_control_64aa_over20_nuc_15_15_14_15_16_end.csv	True	False	False	False	True	True	False	False	False	False	False	False	False	False	False	False	False	False																						[DOID_7148] & [DOID_7148]		['Rattus norvegicus'] & ['Rattus norvegicus']	['Rattus norvegicus'] & ['Rattus norvegicus']
agilent_109000	308	732.0	NP_831113.1 strains_non_MPA_non_topgraph_cdhit70_190118.csv	PNP\full_PNP_oligos_list_64aa_over20_nuc_15_15_14_15_16_end.csv	False	False	False	False	False	False	False	False	False	False	True	False	True	False	False	True	False	False																			1.0							Bacillus cereus ATCC 14579
agilent_109012	44	901.0	435590.BVU_0393 MPA_PNP_EM_seqs_non_topgraph_seqs_final_210318.csv	PNP\full_PNP_oligos_list_64aa_over20_nuc_15_15_14_15_16_end.csv	False	False	False	False	False	False	False	False	False	True	False	False	True	True	True	False	False	False										1.0																Bacteroides ovatus & Bacteroides vulgatus ATCC 8482 & Bacteroides dorei CL03T12C01
agilent_109027	220	558.0	YP_193202.1 (3/3) non_MPA_topgraph_sampling_040218.csv	PNP\full_PNP_oligos_list_64aa_over20_nuc_15_15_14_15_16_end.csv	False	False	False	False	False	False	False	False	False	False	True	True	False	False	False	False	False	True																										Lactobacillus acidophilus NCFM
agilent_10903	264	2227.0	Genome polyprotein (2/6) & polyprotein (8/9) & hypothetical protein (16/16) & Polyprotein (2/2) & VP1 (4/4) & hepatitis virus A polyprotein precursor & VP3 & 1B VP2 mature peptide	IEDB_and_control\full_iedb_oligos_list_clst70_control_64aa_over20_nuc_15_15_14_15_16_end.csv	True	False	False	False	True	False	True	False	False	False	False	False	False	False	False	False	False	False																						[DOID_12549] & [DOID_12549] & [] & [DOID_12549] & [DOID_12549] & [DOID_12549; DOID_2043] & [DOID_12549] & [DOID_12549]		['Human hepatitis A virus Hu/Australia/HM175/1976'; 'Hepatovirus A'; 'Human hepatitis A virus'] & ['Hepatovirus A'] & ['Hepatovirus A'] & ['Hepatovirus A'] & ['Hepatovirus A'] & ['Hepatovirus A'] & ['Hepatovirus A'] & ['Hepatovirus A']	['Hepatovirus A'] & ['Hepatovirus A'] & ['Hepatovirus A'] & ['Hepatovirus A'] & ['Hepatovirus A'] & ['Hepatovirus A'] & ['Hepatovirus A'] & ['Hepatovirus A']
agilent_109038	44	444.0	MH0196_GL0204546 MPA_PNP_EM_seqs_non_topgraph_seqs_final_210318.csv	PNP\full_PNP_oligos_list_64aa_over20_nuc_15_15_14_15_16_end.csv	False	False	False	False	False	False	False	False	False	True	False	False	True	True	False	False	False	False									1.0
agilent_109045	148	212.0	WP_005685637.1 (6/7) non_MPA_topgraph_sampling_040218.csv	PNP\full_PNP_oligos_list_64aa_over20_nuc_15_15_14_15_16_end.csv	False	False	False	False	False	False	False	False	False	False	True	True	False	False	False	False	False	True																										Lactobacillus rhamnosus GG
agilent_109056	396	498.0	MH0267_GL0173751 (2/2) MPA_and_EM_topgraph_220218_subsample.csv	PNP\full_PNP_oligos_list_64aa_over20_nuc_15_15_14_15_16_end.csv	False	False	False	False	False	False	False	False	False	True	False	True	False	True	False	False	False	False																											C:integral component of membrane
agilent_109068	572	698.0	MH0003_GL0046015 (1/1) MPA_and_EM_topgraph_220218_subsample.csv	PNP\full_PNP_oligos_list_64aa_over20_nuc_15_15_14_15_16_end.csv	False	False	False	False	False	False	False	False	False	True	False	True	False	True	True	False	False	False																										Bacteroides vulgatus ATCC 8482 & Bacteroides dorei CL03T12C01	P:cell division; P:peptidoglycan biosynthetic process; C:peptidoglycan-based cell wall; C:integral component of membrane; F:penicillin binding; F:peptidoglycan glycosyltransferase activity
agilent_109080	153	217.0	V1.UC51-0_GL0042570 (2/2) MPA_and_EM_topgraph_220218_subsample.csv	PNP\full_PNP_oligos_list_64aa_over20_nuc_15_15_14_15_16_end.csv	False	False	False	False	False	False	False	False	False	True	False	True	False	True	False	False	False	False																											C:integral component of membrane
agilent_109088	396	520.0	T2D-41A_GL0049902 MPA_PNP_EM_seqs_non_topgraph_seqs_final_210318.csv	PNP\full_PNP_oligos_list_64aa_over20_nuc_15_15_14_15_16_end.csv	False	False	False	False	False	False	False	False	False	True	False	False	True	True	False	False	False	False									1.0
agilent_109095	440	1024.0	159551223-stool2_revised_scaffold49362_1_gene115337 (1/1) MPA_and_EM_topgraph_220218_subsample.csv	PNP\full_PNP_oligos_list_64aa_over20_nuc_15_15_14_15_16_end.csv	False	False	False	False	False	False	False	False	False	True	False	True	False	True	False	False	False	False																											P:signal transduction; C:cell outer membrane; F:receptor activity; P:transport
agilent_109100	88	315.0	MH0055_GL0014661 MPA_PNP_EM_seqs_non_topgraph_seqs_final_210318.csv	PNP\full_PNP_oligos_list_64aa_over20_nuc_15_15_14_15_16_end.csv	False	False	False	False	False	False	False	False	False	True	False	False	True	True	False	False	False	False									1.0
agilent_10911	264	543.0	neurofilament light polypeptide	IEDB_and_control\full_iedb_oligos_list_clst70_control_64aa_over20_nuc_15_15_14_15_16_end.csv	True	False	False	False	True	True	False	False	False	False	False	False	False	False	False	False	False	False																						[DOID_2377]		['Homo sapiens']	['Homo sapiens']
agilent_109111	88	375.0	MH0086_GL0013867 MPA_PNP_EM_seqs_non_topgraph_seqs_final_210318.csv	PNP\full_PNP_oligos_list_64aa_over20_nuc_15_15_14_15_16_end.csv	False	False	False	False	False	False	False	False	False	True	False	False	True	True	False	False	False	False									1.0
agilent_109150	601	665.0	MH0003_GL0099907 MPA_PNP_EM_seqs_non_topgraph_seqs_final_210318.csv	PNP\full_PNP_oligos_list_64aa_over20_nuc_15_15_14_15_16_end.csv	False	False	False	False	False	False	False	False	False	True	False	False	True	True	False	False	False	False									1.0
agilent_109154	88	379.0	MH0193_GL0155650 MPA_PNP_EM_seqs_non_topgraph_seqs_final_210318.csv	PNP\full_PNP_oligos_list_64aa_over20_nuc_15_15_14_15_16_end.csv	False	False	False	False	False	False	False	False	False	True	False	False	True	True	False	False	False	False							1.0
agilent_109158	142	206.0	MH0185_GL0095799 (2/2) MPA_and_EM_topgraph_220218_subsample.csv	PNP\full_PNP_oligos_list_64aa_over20_nuc_15_15_14_15_16_end.csv	False	False	False	False	False	False	False	False	False	True	False	True	False	True	False	False	False	False																											P:carbohydrate metabolic process; P:peptidoglycan metabolic process; C:membrane; F:lytic transglycosylase activity
agilent_109200	44	229.0	MH0014_GL0102800 (2/2) MPA_and_EM_topgraph_220218_subsample.csv	PNP\full_PNP_oligos_list_64aa_over20_nuc_15_15_14_15_16_end.csv	False	False	False	False	False	False	False	False	False	True	False	True	False	True	False	False	False	False																											C:integral component of membrane
agilent_109201	176	429.0	WP_012419168.1 (2/2) non_MPA_topgraph_sampling_040218.csv	PNP\full_PNP_oligos_list_64aa_over20_nuc_15_15_14_15_16_end.csv	False	False	False	False	False	False	False	False	False	False	True	True	False	False	False	False	True	False																										Akkermansia muciniphila ATCC BAA-835
agilent_109207	44	139.0	YP_535493.1 (1/1) non_MPA_topgraph_sampling_040218.csv	PNP\full_PNP_oligos_list_64aa_over20_nuc_15_15_14_15_16_end.csv	False	False	False	False	False	False	False	False	False	False	True	True	False	False	False	False	False	True																										Lactobacillus salivarius UCC118
agilent_109213	132	352.0	MH0177_GL0011389 (1/1) MPA_and_EM_topgraph_220218_subsample.csv	PNP\full_PNP_oligos_list_64aa_over20_nuc_15_15_14_15_16_end.csv	False	False	False	False	False	False	False	False	False	True	False	True	False	True	False	False	False	False																											C:integral component of membrane; F:carbohydrate binding
agilent_109218	220	411.0	WP_003727903.1 strains_non_MPA_non_topgraph_cdhit70_190118.csv	PNP\full_PNP_oligos_list_64aa_over20_nuc_15_15_14_15_16_end.csv	False	False	False	False	False	False	False	False	False	False	True	False	True	False	False	True	False	False																			1.0							Listeria monocytogenes serotype 4b str. F2365 & Listeria monocytogenes serotype 1/2b str. 10-0810
agilent_109223	87	151.0	WP_011080652.1 strains_non_MPA_non_topgraph_cdhit70_190118.csv	PNP\full_PNP_oligos_list_64aa_over20_nuc_15_15_14_15_16_end.csv	False	False	False	False	False	False	False	False	False	False	True	False	True	False	False	True	False	False																			1.0							Vibrio vulnificus
agilent_109226	220	285.0	V1.CD6-0-PT_GL0140162 MPA_PNP_EM_seqs_non_topgraph_seqs_final_210318.csv	PNP\full_PNP_oligos_list_64aa_over20_nuc_15_15_14_15_16_end.csv	False	False	False	False	False	False	False	False	False	True	False	False	True	True	False	False	False	False									1.0
agilent_109242	572	1657.0	WP_011590307.1 strains_non_MPA_non_topgraph_cdhit70_190118.csv	PNP\full_PNP_oligos_list_64aa_over20_nuc_15_15_14_15_16_end.csv	False	False	False	False	False	False	False	False	False	False	True	False	True	False	False	True	False	False																			1.0							Clostridium perfringens ATCC 13124
agilent_109243	44	344.0	MH0374_GL0086347 MPA_PNP_EM_seqs_non_topgraph_seqs_final_210318.csv	PNP\full_PNP_oligos_list_64aa_over20_nuc_15_15_14_15_16_end.csv	False	False	False	False	False	False	False	False	False	True	False	False	True	True	False	False	False	False													1.0		1.0												P:transmembrane transport; C:membrane
agilent_109250	44	311.0	MH0188_GL0027623 MPA_PNP_EM_seqs_non_topgraph_seqs_final_210318.csv	PNP\full_PNP_oligos_list_64aa_over20_nuc_15_15_14_15_16_end.csv	False	False	False	False	False	False	False	False	False	True	False	False	True	True	False	False	False	False											1.0
agilent_109288	88	160.0	WP_012419349.1 (1/2) non_MPA_topgraph_sampling_040218.csv	PNP\full_PNP_oligos_list_64aa_over20_nuc_15_15_14_15_16_end.csv	False	False	False	False	False	False	False	False	False	False	True	True	False	False	False	False	True	False																										Akkermansia muciniphila ATCC BAA-835
agilent_109312	836	1155.0	WP_004297807.1 MPA_PNP_EM_seqs_non_topgraph_seqs_final_210318.csv	PNP\full_PNP_oligos_list_64aa_over20_nuc_15_15_14_15_16_end.csv	False	False	False	False	False	False	False	False	False	True	False	False	True	False	True	False	False	False				1.0																						Bacteroides ovatus
agilent_109313	277	341.0	MH0026_GL0026790 MPA_PNP_EM_seqs_non_topgraph_seqs_final_210318.csv	PNP\full_PNP_oligos_list_64aa_over20_nuc_15_15_14_15_16_end.csv	False	False	False	False	False	False	False	False	False	True	False	False	True	True	False	False	False	False									1.0
agilent_109325	748	1069.0	MH0032_GL0025063 MPA_PNP_EM_seqs_non_topgraph_seqs_final_210318.csv	PNP\full_PNP_oligos_list_64aa_over20_nuc_15_15_14_15_16_end.csv	False	False	False	False	False	False	False	False	False	True	False	False	True	True	False	False	False	False									1.0
agilent_109331	132	362.0	MH0003_GL0057980 MPA_PNP_EM_seqs_non_topgraph_seqs_final_210318.csv	PNP\full_PNP_oligos_list_64aa_over20_nuc_15_15_14_15_16_end.csv	False	False	False	False	False	False	False	False	False	True	False	False	True	True	False	False	False	False									1.0
agilent_109332	88	438.0	WP_000930348.1 strains_non_MPA_non_topgraph_cdhit70_190118.csv	PNP\full_PNP_oligos_list_64aa_over20_nuc_15_15_14_15_16_end.csv	False	False	False	False	False	False	False	False	False	False	True	False	True	False	False	True	False	False																			1.0							Vibrio cholerae AM-19226
agilent_109346	88	339.0	V1.FI12_GL0072021 MPA_PNP_EM_seqs_non_topgraph_seqs_final_210318.csv	PNP\full_PNP_oligos_list_64aa_over20_nuc_15_15_14_15_16_end.csv	False	False	False	False	False	False	False	False	False	True	False	False	True	True	False	False	False	False												1.0
agilent_109354	44	1056.0	MH0406_GL0026840 (2/2) MPA_and_EM_topgraph_220218_subsample.csv	PNP\full_PNP_oligos_list_64aa_over20_nuc_15_15_14_15_16_end.csv	False	False	False	False	False	False	False	False	False	True	False	True	False	True	False	False	False	False																											P:signal transduction; C:membrane; F:receptor activity; P:transport
agilent_109355	88	425.0	ED50A_GL0023202 MPA_PNP_EM_seqs_non_topgraph_seqs_final_210318.csv	PNP\full_PNP_oligos_list_64aa_over20_nuc_15_15_14_15_16_end.csv	False	False	False	False	False	False	False	False	False	True	False	False	True	True	False	False	False	False											1.0
agilent_109365	52	116.0	MH0349_GL0044258 (1/1) MPA_and_EM_topgraph_220218_subsample.csv	PNP\full_PNP_oligos_list_64aa_over20_nuc_15_15_14_15_16_end.csv	False	False	False	False	False	False	False	False	False	True	False	True	False	True	False	False	False	False																											C:integral component of membrane; P:unidirectional conjugation
agilent_109370	44	1197.0	MH0262_GL0058766 MPA_PNP_EM_seqs_non_topgraph_seqs_final_210318.csv	PNP\full_PNP_oligos_list_64aa_over20_nuc_15_15_14_15_16_end.csv	False	False	False	False	False	False	False	False	False	True	False	False	True	True	False	False	False	False									1.0
agilent_109397	220	668.0	MH0002_GL0040754 MPA_PNP_EM_seqs_non_topgraph_seqs_final_210318.csv	PNP\full_PNP_oligos_list_64aa_over20_nuc_15_15_14_15_16_end.csv	False	False	False	False	False	False	False	False	False	True	False	False	True	True	True	False	False	False									1.0																	Bacteroides uniformis ATCC 8492
agilent_1094	616	757.0	polymerase PB1	IEDB_and_control\full_iedb_oligos_list_clst70_control_64aa_over20_nuc_15_15_14_15_16_end.csv	True	False	False	False	True	False	True	False	False	False	False	False	False	False	False	False	False	False																						[DOID_8469]		['Influenza A virus (A/Viet Nam/1203/2004(H5N1))']	['Influenza A virus']
agilent_109425	176	596.0	MH0013_GL0029868 MPA_PNP_EM_seqs_non_topgraph_seqs_final_210318.csv	PNP\full_PNP_oligos_list_64aa_over20_nuc_15_15_14_15_16_end.csv	False	False	False	False	False	False	False	False	False	True	False	False	True	True	False	False	False	False									1.0
agilent_109437	2068	2190.0	MH0227_GL0082454 (1/1) MPA_and_EM_topgraph_220218_subsample.csv	PNP\full_PNP_oligos_list_64aa_over20_nuc_15_15_14_15_16_end.csv	False	False	False	False	False	False	False	False	False	True	False	True	False	True	True	False	False	False																										Blautia obeum ATCC 29174	C:integral component of membrane
agilent_109451	264	699.0	MH0006_GL0078829 MPA_PNP_EM_seqs_non_topgraph_seqs_final_210318.csv	PNP\full_PNP_oligos_list_64aa_over20_nuc_15_15_14_15_16_end.csv	False	False	False	False	False	False	False	False	False	True	False	False	True	True	False	False	False	False									1.0
agilent_10947	44	306.0	RNA binding protein, autoantigenic (hnRNP-associated with lethal yellow homolog (mouse)), isoform CRA_c	IEDB_and_control\full_iedb_oligos_list_clst70_control_64aa_over20_nuc_15_15_14_15_16_end.csv	True	False	False	False	True	True	False	False	False	False	False	False	False	False	False	False	False	False																						[DOID_9074]		['Homo sapiens']	['Homo sapiens']
agilent_109478	610	674.0	WP_001238842.1 strains_non_MPA_non_topgraph_cdhit70_190118.csv	PNP\full_PNP_oligos_list_64aa_over20_nuc_15_15_14_15_16_end.csv	False	False	False	False	False	False	False	False	False	False	True	False	True	False	False	True	False	False																1.0	P:nucleic acid phosphodiester bond hydrolysis; P:protein phosphorylation; F:peptidase inhibitor activity; F:protein kinase activity; F:calcium ion binding; F:ATP-dependent DNA helicase activity; F:3'-5' exonuclease activity; F:ATP binding; P:negative regulation of peptidase activity; F:single-stranded DNA binding; C:extracellular region; P:DNA unwinding involved in DNA replication; C:replication …									Salmonella enterica subsp. enterica serovar Enteritidis str. P125109 & Salmonella enterica subsp. enterica serovar Muenchen & Salmonella enterica subsp. enterica serovar Infantis
agilent_109479	44	680.0	MH0196_GL0161883 MPA_PNP_EM_seqs_non_topgraph_seqs_final_210318.csv	PNP\full_PNP_oligos_list_64aa_over20_nuc_15_15_14_15_16_end.csv	False	False	False	False	False	False	False	False	False	True	False	False	True	True	False	False	False	False							1.0
agilent_10951	572	1256.0	Bifunctional autolysin precursor	IEDB_and_control\full_iedb_oligos_list_clst70_control_64aa_over20_nuc_15_15_14_15_16_end.csv	True	False	False	False	True	False	True	False	False	False	False	False	False	False	False	False	False	False																						[DOID_104]		['Staphylococcus aureus subsp. aureus COL']	['Staphylococcus aureus']
agilent_109515	308	554.0	MH0272_GL0051349 MPA_PNP_EM_seqs_non_topgraph_seqs_final_210318.csv	PNP\full_PNP_oligos_list_64aa_over20_nuc_15_15_14_15_16_end.csv	False	False	False	False	False	False	False	False	False	True	False	False	True	True	False	False	False	False									1.0
agilent_109558	308	411.0	MH0088_GL0041218 (2/2) MPA_and_EM_topgraph_220218_subsample.csv	PNP\full_PNP_oligos_list_64aa_over20_nuc_15_15_14_15_16_end.csv	False	False	False	False	False	False	False	False	False	True	False	True	False	True	False	False	False	False																											C:integral component of membrane; P:transport; F:transporter activity
agilent_109567	220	291.0	MH0170_GL0112448 (2/2) MPA_and_EM_topgraph_220218_subsample.csv	PNP\full_PNP_oligos_list_64aa_over20_nuc_15_15_14_15_16_end.csv	False	False	False	False	False	False	False	False	False	True	False	True	False	True	False	False	False	False																											C:integral component of membrane
agilent_10958	660	1259.0	Autism susceptibility gene 2 protein	IEDB_and_control\full_iedb_oligos_list_clst70_control_64aa_over20_nuc_15_15_14_15_16_end.csv	True	False	False	False	True	True	False	False	False	False	False	False	False	False	False	False	False	False																						[DOID_8986; DOID_2377; DOID_574]		['Homo sapiens']	['Homo sapiens']
agilent_10959	330	394.0	glycoprotein D (1/2) & glycoprotein D [human herpesvirus 1] & Glycoprotein D precursor & positive (from uniprot): Human herpesvirus 1 Envelope glycoprotein D	IEDB_and_control\full_iedb_oligos_list_clst70_control_64aa_over20_nuc_15_15_14_15_16_end.csv	True	True	False	False	True	False	True	False	False	False	False	False	False	False	False	False	False	False																						[DOID_8566] & [] & []		['Human alphaherpesvirus 1'; 'Human herpesvirus 1 strain KOS'] & ['Human alphaherpesvirus 1'] & ['Human alphaherpesvirus 1']	['Human alphaherpesvirus 1'] & ['Human alphaherpesvirus 1'] & ['Human alphaherpesvirus 1']
agilent_109595	264	1101.0	411477.PARMER_04058 MPA_PNP_EM_seqs_non_topgraph_seqs_final_210318.csv	PNP\full_PNP_oligos_list_64aa_over20_nuc_15_15_14_15_16_end.csv	False	False	False	False	False	False	False	False	False	True	False	False	True	True	False	False	False	False									1.0
agilent_10960	264	853.0	pneumococcal histidine triad protein D (1/2) & histidine motif-containing protein, partial	IEDB_and_control\full_iedb_oligos_list_clst70_control_64aa_over20_nuc_15_15_14_15_16_end.csv	True	False	False	False	True	False	True	False	False	False	False	False	False	False	False	False	False	False																						[DOID_10533] & [DOID_10533]		['Streptococcus pneumoniae'] & ['Streptococcus pneumoniae']	['Streptococcus pneumoniae'] & ['Streptococcus pneumoniae']
agilent_109601	396	530.0	MH0006_GL0172530 MPA_PNP_EM_seqs_non_topgraph_seqs_final_210318.csv	PNP\full_PNP_oligos_list_64aa_over20_nuc_15_15_14_15_16_end.csv	False	False	False	False	False	False	False	False	False	True	False	False	True	True	False	False	False	False									1.0
agilent_10961	2508	2677.0	Probable helicase senataxin	IEDB_and_control\full_iedb_oligos_list_clst70_control_64aa_over20_nuc_15_15_14_15_16_end.csv	True	False	False	False	True	True	False	False	False	False	False	False	False	False	False	False	False	False																						[DOID_2377; DOID_8986; DOID_574]		['Homo sapiens']	['Homo sapiens']
agilent_109611	220	462.0	WP_007853030.1 (2/3) MPA_and_EM_topgraph_220218_subsample.csv	PNP\full_PNP_oligos_list_64aa_over20_nuc_15_15_14_15_16_end.csv	False	False	False	False	False	False	False	False	False	True	False	True	False	True	True	False	False	False																										Bacteroides vulgatus ATCC 8482 & Bacteroides dorei CL03T12C01 & Bacteroides dorei CL03T12C01
agilent_109629	660	957.0	160704339-stool1_revised_scaffold11580_1_gene75137 MPA_PNP_EM_seqs_non_topgraph_seqs_final_210318.csv	PNP\full_PNP_oligos_list_64aa_over20_nuc_15_15_14_15_16_end.csv	False	False	False	False	False	False	False	False	False	True	False	False	True	True	False	False	False	False									1.0
agilent_109652	85	149.0	O2.UC40-0_GL0005098 (2/3) MPA_and_EM_topgraph_220218_subsample.csv	PNP\full_PNP_oligos_list_64aa_over20_nuc_15_15_14_15_16_end.csv	False	False	False	False	False	False	False	False	False	True	False	True	False	True	False	False	False	False																											F:phosphorelay sensor kinase activity; F:ATP binding; P:phosphorelay signal transduction system; C:integral component of membrane; P:signal transduction by protein phosphorylation; C:intracellular; P:peptidyl-histidine phosphorylation
agilent_109657	44	227.0	MH0305_GL0044557 MPA_PNP_EM_seqs_non_topgraph_seqs_final_210318.csv	PNP\full_PNP_oligos_list_64aa_over20_nuc_15_15_14_15_16_end.csv	False	False	False	False	False	False	False	False	False	True	False	False	True	True	False	False	False	False											1.0
agilent_109661	118	182.0	YP_193672.1 (1/1) non_MPA_topgraph_sampling_040218.csv	PNP\full_PNP_oligos_list_64aa_over20_nuc_15_15_14_15_16_end.csv	False	False	False	False	False	False	False	False	False	False	True	True	False	False	False	False	False	True																										Lactobacillus acidophilus NCFM
agilent_109692	440	943.0	MH0198_GL0042261 MPA_PNP_EM_seqs_non_topgraph_seqs_final_210318.csv	PNP\full_PNP_oligos_list_64aa_over20_nuc_15_15_14_15_16_end.csv	False	False	False	False	False	False	False	False	False	True	False	False	True	True	False	False	False	False									1.0
agilent_109693	176	681.0	MH0089_GL0053775 (2/2) MPA_and_EM_topgraph_220218_subsample.csv	PNP\full_PNP_oligos_list_64aa_over20_nuc_15_15_14_15_16_end.csv	False	False	False	False	False	False	False	False	False	True	False	True	False	True	False	False	False	False																											C:integral component of membrane
agilent_109706	88	352.0	V1.CD50-0_GL0149197 MPA_PNP_EM_seqs_non_topgraph_seqs_final_210318.csv	PNP\full_PNP_oligos_list_64aa_over20_nuc_15_15_14_15_16_end.csv	False	False	False	False	False	False	False	False	False	True	False	False	True	True	False	False	False	False									1.0
agilent_109712	440	524.0	WP_000079828.1 strains_non_MPA_non_topgraph_cdhit70_190118.csv	PNP\full_PNP_oligos_list_64aa_over20_nuc_15_15_14_15_16_end.csv	False	False	False	False	False	False	False	False	False	False	True	False	True	False	False	True	False	False																1.0	C:extracellular region; F:structural molecule activity; P:bacterial-type flagellum-dependent cell motility; C:bacterial-type flagellum filament				1.0					Shigella sonnei 53G
agilent_109716	220	537.0	O2.UC8-2_GL0179983 (2/2) MPA_and_EM_topgraph_220218_subsample.csv	PNP\full_PNP_oligos_list_64aa_over20_nuc_15_15_14_15_16_end.csv	False	False	False	False	False	False	False	False	False	True	False	True	False	True	True	False	False	False																										Bacteroides ovatus	P:proteolysis; C:integral component of membrane; F:serine-type peptidase activity
agilent_109730	220	335.0	WP_014569972.1 strains_non_MPA_non_topgraph_cdhit70_190118.csv	PNP\full_PNP_oligos_list_64aa_over20_nuc_15_15_14_15_16_end.csv	False	False	False	False	False	False	False	False	False	False	True	False	True	False	False	False	False	True																			1.0							Lactobacillus rhamnosus GG
agilent_109734	596	660.0	MH0384_GL0149961 MPA_PNP_EM_seqs_non_topgraph_seqs_final_210318.csv	PNP\full_PNP_oligos_list_64aa_over20_nuc_15_15_14_15_16_end.csv	False	False	False	False	False	False	False	False	False	True	False	False	True	True	True	False	False	False									1.0																	Bacteroides dorei CL03T12C01
agilent_109743	0	143.0	MH0141_GL0014512 MPA_PNP_EM_seqs_non_topgraph_seqs_final_210318.csv	PNP\full_PNP_oligos_list_64aa_over20_nuc_15_15_14_15_16_end.csv	False	False	False	False	False	False	False	False	False	True	False	False	True	True	False	False	False	False											1.0
agilent_109749	220	426.0	WP_004268778.1 strains_non_MPA_non_topgraph_cdhit70_190118.csv	PNP\full_PNP_oligos_list_64aa_over20_nuc_15_15_14_15_16_end.csv	False	False	False	False	False	False	False	False	False	False	True	False	True	False	False	False	False	True																			1.0							Bifidobacterium animalis subsp. lactis DSM 10140
agilent_109759	132	254.0	MH0398_GL0152610 (3/3) MPA_and_EM_topgraph_220218_subsample.csv	PNP\full_PNP_oligos_list_64aa_over20_nuc_15_15_14_15_16_end.csv	False	False	False	False	False	False	False	False	False	True	False	True	False	True	True	False	False	False																										Bacteroides uniformis ATCC 8492 & Bacteroides vulgatus ATCC 8482 & Bacteroides dorei CL03T12C01	P:proteolysis; C:integral component of membrane; F:peptidase activity
agilent_10978	1760	1827.0	Sucrase-isomaltase, intestinal	IEDB_and_control\full_iedb_oligos_list_clst70_control_64aa_over20_nuc_15_15_14_15_16_end.csv	True	False	False	False	True	True	False	False	False	False	False	False	False	False	False	False	False	False																						[DOID_8577; DOID_8778]		['Homo sapiens']	['Homo sapiens']
agilent_109785	44	269.0	MH0038_GL0011341 MPA_PNP_EM_seqs_non_topgraph_seqs_final_210318.csv	PNP\full_PNP_oligos_list_64aa_over20_nuc_15_15_14_15_16_end.csv	False	False	False	False	False	False	False	False	False	True	False	False	True	True	False	False	False	False									1.0
agilent_109803	176	271.0	763577454-stool1_revised_scaffold54797_1_gene83846 MPA_PNP_EM_seqs_non_topgraph_seqs_final_210318.csv	PNP\full_PNP_oligos_list_64aa_over20_nuc_15_15_14_15_16_end.csv	False	False	False	False	False	False	False	False	False	True	False	False	True	True	False	False	False	False							1.0
agilent_109833	924	1556.0	WP_005343925.1 MPA_PNP_EM_seqs_non_topgraph_seqs_final_210318.csv	PNP\full_PNP_oligos_list_64aa_over20_nuc_15_15_14_15_16_end.csv	False	False	False	False	False	False	False	False	False	True	False	False	True	False	True	False	False	False				1.0																						[Eubacterium] hallii DSM 3353
agilent_109834	132	248.0	MH0092_GL0053879 (2/2) MPA_and_EM_topgraph_220218_subsample.csv	PNP\full_PNP_oligos_list_64aa_over20_nuc_15_15_14_15_16_end.csv	False	False	False	False	False	False	False	False	False	True	False	True	False	True	True	False	False	False																										Faecalibacterium prausnitzii A2-165	F:GTP binding; P:regulation of translational elongation; P:positive regulation of translation; F:translation elongation factor activity; F:ribosome binding; F:GTPase activity; C:ribosome; C:plasma membrane
agilent_109851	1408	2066.0	MH0062_GL0000166 MPA_PNP_EM_seqs_non_topgraph_seqs_final_210318.csv	PNP\full_PNP_oligos_list_64aa_over20_nuc_15_15_14_15_16_end.csv	False	False	False	False	False	False	False	False	False	True	False	False	True	True	False	False	False	False									1.0
agilent_109860	1232	1336.0	MH0239_GL0168999 MPA_PNP_EM_seqs_non_topgraph_seqs_final_210318.csv	PNP\full_PNP_oligos_list_64aa_over20_nuc_15_15_14_15_16_end.csv	False	False	False	False	False	False	False	False	False	True	False	False	True	True	False	False	False	False									1.0
agilent_109861	176	433.0	WP_003669563.1 (2/2) non_MPA_topgraph_sampling_040218.csv	PNP\full_PNP_oligos_list_64aa_over20_nuc_15_15_14_15_16_end.csv	False	False	False	False	False	False	False	False	False	False	True	True	False	False	False	False	False	True																										Lactobacillus reuteri DSM 20016
agilent_109868	1056	1207.0	657321.RBR_10980 MPA_PNP_EM_seqs_non_topgraph_seqs_final_210318.csv	PNP\full_PNP_oligos_list_64aa_over20_nuc_15_15_14_15_16_end.csv	False	False	False	False	False	False	False	False	False	True	False	False	True	True	False	False	False	False									1.0
agilent_109886	1100	1487.0	411479.BACUNI_02430 (1/1) MPA_and_EM_topgraph_220218_subsample.csv	PNP\full_PNP_oligos_list_64aa_over20_nuc_15_15_14_15_16_end.csv	False	False	False	False	False	False	False	False	False	True	False	True	False	True	True	False	False	False																										Bacteroides uniformis ATCC 8492	C:integral component of membrane
agilent_10990	176	336.0	XRCC4 protein	IEDB_and_control\full_iedb_oligos_list_clst70_control_64aa_over20_nuc_15_15_14_15_16_end.csv	True	False	False	False	True	True	False	False	False	False	False	False	False	False	False	False	False	False																						[DOID_9074]		['Homo sapiens']	['Homo sapiens']
agilent_109902	132	657.0	NLM008_GL0032452 MPA_PNP_EM_seqs_non_topgraph_seqs_final_210318.csv	PNP\full_PNP_oligos_list_64aa_over20_nuc_15_15_14_15_16_end.csv	False	False	False	False	False	False	False	False	False	True	False	False	True	True	False	False	False	False									1.0					1.0													P:xylan catabolic process; C:extracellular region; F:alpha-glucuronidase activity
agilent_109916	704	1977.0	WP_023550235.1 strains_non_MPA_non_topgraph_cdhit70_190118.csv	PNP\full_PNP_oligos_list_64aa_over20_nuc_15_15_14_15_16_end.csv	False	False	False	False	False	False	False	False	False	False	True	False	True	False	False	True	False	False																			1.0							Listeria monocytogenes serotype 1/2b str. 10-0810
agilent_109928	480	544.0	MH0010_GL0042894 MPA_PNP_EM_seqs_non_topgraph_seqs_final_210318.csv	PNP\full_PNP_oligos_list_64aa_over20_nuc_15_15_14_15_16_end.csv	False	False	False	False	False	False	False	False	False	True	False	False	True	True	True	False	False	False									1.0																	Bacteroides vulgatus ATCC 8482 & Bacteroides dorei CL03T12C01
agilent_109931	132	253.0	MH0133_GL0028481 MPA_PNP_EM_seqs_non_topgraph_seqs_final_210318.csv	PNP\full_PNP_oligos_list_64aa_over20_nuc_15_15_14_15_16_end.csv	False	False	False	False	False	False	False	False	False	True	False	False	True	True	False	False	False	False									1.0
agilent_109941	748	818.0	MH0002_GL0004081 MPA_PNP_EM_seqs_non_topgraph_seqs_final_210318.csv	PNP\full_PNP_oligos_list_64aa_over20_nuc_15_15_14_15_16_end.csv	False	False	False	False	False	False	False	False	False	True	False	False	True	True	True	False	False	False							1.0																			[Eubacterium] rectale ATCC 33656
agilent_109949	44	300.0	MH0003_GL0114426 MPA_PNP_EM_seqs_non_topgraph_seqs_final_210318.csv	PNP\full_PNP_oligos_list_64aa_over20_nuc_15_15_14_15_16_end.csv	False	False	False	False	False	False	False	False	False	True	False	False	True	True	False	False	False	False									1.0
agilent_109950	132	848.0	MH0092_GL0130805 MPA_PNP_EM_seqs_non_topgraph_seqs_final_210318.csv	PNP\full_PNP_oligos_list_64aa_over20_nuc_15_15_14_15_16_end.csv	False	False	False	False	False	False	False	False	False	True	False	False	True	True	False	False	False	False							1.0
agilent_109952	133	197.0	O2.UC29-1_GL0017399 MPA_PNP_EM_seqs_non_topgraph_seqs_final_210318.csv	PNP\full_PNP_oligos_list_64aa_over20_nuc_15_15_14_15_16_end.csv	False	False	False	False	False	False	False	False	False	True	False	False	True	True	False	False	False	False												1.0
agilent_109962	44	240.0	WP_000766852.1 strains_non_MPA_non_topgraph_cdhit70_190118.csv	PNP\full_PNP_oligos_list_64aa_over20_nuc_15_15_14_15_16_end.csv	False	False	False	False	False	False	False	False	False	False	True	False	True	False	False	False	False	True																			1.0							Escherichia coli Nissle 1917
agilent_109968	261	325.0	YP_100519.1 strains_non_MPA_non_topgraph_cdhit70_190118.csv	PNP\full_PNP_oligos_list_64aa_over20_nuc_15_15_14_15_16_end.csv	False	False	False	False	False	False	False	False	False	False	True	False	True	False	False	False	True	False																			1.0							Bacteroides fragilis YCH46
agilent_109976	352	633.0	MH0008_GL0031558 MPA_PNP_EM_seqs_non_topgraph_seqs_final_210318.csv	PNP\full_PNP_oligos_list_64aa_over20_nuc_15_15_14_15_16_end.csv	False	False	False	False	False	False	False	False	False	True	False	False	True	True	False	False	False	False									1.0
agilent_110004	484	698.0	WP_005826709.1 MPA_PNP_EM_seqs_non_topgraph_seqs_final_210318.csv	PNP\full_PNP_oligos_list_64aa_over20_nuc_15_15_14_15_16_end.csv	False	False	False	False	False	False	False	False	False	True	False	False	True	True	True	False	False	False				1.0																						Bacteroides uniformis ATCC 8492
agilent_110011	745	809.0	MH0012_GL0233205 MPA_PNP_EM_seqs_non_topgraph_seqs_final_210318.csv	PNP\full_PNP_oligos_list_64aa_over20_nuc_15_15_14_15_16_end.csv	False	False	False	False	False	False	False	False	False	True	False	False	True	True	False	False	False	False									1.0
agilent_110012	396	506.0	WP_020438185.1 strains_non_MPA_non_topgraph_cdhit70_190118.csv	PNP\full_PNP_oligos_list_64aa_over20_nuc_15_15_14_15_16_end.csv	False	False	False	False	False	False	False	False	False	False	True	False	True	False	False	True	False	False																1.0	C:extracellular region; F:structural molecule activity; P:bacterial-type flagellum-dependent cell motility; C:bacterial-type flagellum filament				1.0					Salmonella enterica subsp. enterica serovar Muenchen
agilent_110014	44	1087.0	WP_000177755.1 strains_non_MPA_non_topgraph_cdhit70_190118.csv	PNP\full_PNP_oligos_list_64aa_over20_nuc_15_15_14_15_16_end.csv	False	False	False	False	False	False	False	False	False	False	True	False	True	False	False	False	False	True																			1.0							Escherichia coli Nissle 1917
agilent_110016	792	1078.0	MH0067_GL0000640 (2/2) MPA_and_EM_topgraph_220218_subsample.csv	PNP\full_PNP_oligos_list_64aa_over20_nuc_15_15_14_15_16_end.csv	False	False	False	False	False	False	False	False	False	True	False	True	False	True	False	False	False	False																											P:signal transduction; C:integral component of membrane; F:receptor activity; P:transport; C:outer membrane
agilent_110017	44	395.0	MH0188_GL0092857 MPA_PNP_EM_seqs_non_topgraph_seqs_final_210318.csv	PNP\full_PNP_oligos_list_64aa_over20_nuc_15_15_14_15_16_end.csv	False	False	False	False	False	False	False	False	False	True	False	False	True	True	False	False	False	False												1.0
agilent_110020	699	763.0	WP_081015855.1 MPA_PNP_EM_seqs_non_topgraph_seqs_final_210318.csv	PNP\full_PNP_oligos_list_64aa_over20_nuc_15_15_14_15_16_end.csv	False	False	False	False	False	False	False	False	False	True	False	False	True	False	True	False	False	False				1.0																						Bacteroides ovatus
agilent_110041	0	297.0	WP_017419961.1 strains_non_MPA_non_topgraph_cdhit70_190118.csv	PNP\full_PNP_oligos_list_64aa_over20_nuc_15_15_14_15_16_end.csv	False	False	False	False	False	False	False	False	False	False	True	False	True	False	False	True	False	False																			1.0							Vibrio vulnificus
agilent_110044	220	402.0	MH0127_GL0097362 MPA_PNP_EM_seqs_non_topgraph_seqs_final_210318.csv	PNP\full_PNP_oligos_list_64aa_over20_nuc_15_15_14_15_16_end.csv	False	False	False	False	False	False	False	False	False	True	False	False	True	True	False	False	False	False											1.0
agilent_110050	88	345.0	MH0014_GL0064911 MPA_PNP_EM_seqs_non_topgraph_seqs_final_210318.csv	PNP\full_PNP_oligos_list_64aa_over20_nuc_15_15_14_15_16_end.csv	False	False	False	False	False	False	False	False	False	True	False	False	True	True	False	False	False	False									1.0
agilent_110066	132	270.0	WP_005333658.1 strains_non_MPA_non_topgraph_cdhit70_190118.csv	PNP\full_PNP_oligos_list_64aa_over20_nuc_15_15_14_15_16_end.csv	False	False	False	False	False	False	False	False	False	False	True	False	True	False	False	False	True	False																			1.0							Dorea formicigenerans ATCC 27755
agilent_110074	44	256.0	MH0012_GL0069817 MPA_PNP_EM_seqs_non_topgraph_seqs_final_210318.csv	PNP\full_PNP_oligos_list_64aa_over20_nuc_15_15_14_15_16_end.csv	False	False	False	False	False	False	False	False	False	True	False	False	True	True	True	False	False	False									1.0																	Dorea longicatena DSM 13814
agilent_110093	616	1174.0	MH0356_GL0124338 MPA_PNP_EM_seqs_non_topgraph_seqs_final_210318.csv	PNP\full_PNP_oligos_list_64aa_over20_nuc_15_15_14_15_16_end.csv	False	False	False	False	False	False	False	False	False	True	False	False	True	True	False	False	False	False												1.0
agilent_110104	132	446.0	585543.HMPREF0969_02096 MPA_PNP_EM_seqs_non_topgraph_seqs_final_210318.csv	PNP\full_PNP_oligos_list_64aa_over20_nuc_15_15_14_15_16_end.csv	False	False	False	False	False	False	False	False	False	True	False	False	True	True	True	False	False	False									1.0																	Bacteroides uniformis ATCC 8492
agilent_110122	109	173.0	WP_088900013.1 strains_non_MPA_non_topgraph_cdhit70_190118.csv	PNP\full_PNP_oligos_list_64aa_over20_nuc_15_15_14_15_16_end.csv	False	False	False	False	False	False	False	False	False	False	True	False	True	False	False	True	False	False																			1.0							Vibrio vulnificus
agilent_110124	88	164.0	NLF006_GL0013589 (1/2) MPA_and_EM_topgraph_220218_subsample.csv	PNP\full_PNP_oligos_list_64aa_over20_nuc_15_15_14_15_16_end.csv	False	False	False	False	False	False	False	False	False	True	False	True	False	True	True	False	False	False																										[Eubacterium] rectale ATCC 33656	F:oxaloacetate decarboxylase activity; P:arginine metabolic process; P:proline metabolic process; C:integral component of membrane; P:sodium ion export; F:sodium ion transmembrane transporter activity; P:pyruvate metabolic process
agilent_110131	44	279.0	V1.UC38-0_GL0092356 MPA_PNP_EM_seqs_non_topgraph_seqs_final_210318.csv	PNP\full_PNP_oligos_list_64aa_over20_nuc_15_15_14_15_16_end.csv	False	False	False	False	False	False	False	False	False	True	False	False	True	True	False	False	False	False									1.0
agilent_110134	528	1020.0	NOM010_GL0041204 MPA_PNP_EM_seqs_non_topgraph_seqs_final_210318.csv	PNP\full_PNP_oligos_list_64aa_over20_nuc_15_15_14_15_16_end.csv	False	False	False	False	False	False	False	False	False	True	False	False	True	True	True	False	False	False									1.0																	Bacteroides vulgatus ATCC 8482 & Bacteroides dorei CL03T12C01
agilent_110144	0	65.0	160158126-stool1_revised_C317290_1_gene40199 (2/2) MPA_and_EM_topgraph_220218_subsample.csv	PNP\full_PNP_oligos_list_64aa_over20_nuc_15_15_14_15_16_end.csv	False	False	False	False	False	False	False	False	False	True	False	True	False	True	False	False	False	False																											C:integral component of membrane
agilent_110149	308	439.0	MH0012_GL0169975 MPA_PNP_EM_seqs_non_topgraph_seqs_final_210318.csv	PNP\full_PNP_oligos_list_64aa_over20_nuc_15_15_14_15_16_end.csv	False	False	False	False	False	False	False	False	False	True	False	False	True	True	False	False	False	False							1.0
agilent_110156	968	1078.0	MH0006_GL0057816 (2/2) MPA_and_EM_topgraph_220218_subsample.csv	PNP\full_PNP_oligos_list_64aa_over20_nuc_15_15_14_15_16_end.csv	False	False	False	False	False	False	False	False	False	True	False	True	False	True	True	False	False	False																										Bacteroides vulgatus ATCC 8482	P:signal transduction; C:membrane; F:receptor activity; P:transport
agilent_110198	88	769.0	O2.UC20-0_GL0050599 MPA_PNP_EM_seqs_non_topgraph_seqs_final_210318.csv	PNP\full_PNP_oligos_list_64aa_over20_nuc_15_15_14_15_16_end.csv	False	False	False	False	False	False	False	False	False	True	False	False	True	True	False	False	False	False													1.0		1.0												P:signal transduction; C:membrane; F:receptor activity; P:transport
agilent_110199	352	521.0	MH0345_GL0028215 MPA_PNP_EM_seqs_non_topgraph_seqs_final_210318.csv	PNP\full_PNP_oligos_list_64aa_over20_nuc_15_15_14_15_16_end.csv	False	False	False	False	False	False	False	False	False	True	False	False	True	True	False	False	False	False								1.0
agilent_110205	384	448.0	MH0200_GL0026772 MPA_PNP_EM_seqs_non_topgraph_seqs_final_210318.csv	PNP\full_PNP_oligos_list_64aa_over20_nuc_15_15_14_15_16_end.csv	False	False	False	False	False	False	False	False	False	True	False	False	True	True	True	False	False	False									1.0	1.0																Bacteroides vulgatus ATCC 8482 & Bacteroides dorei CL03T12C01
agilent_110209	132	237.0	WP_080502237.1 strains_non_MPA_non_topgraph_cdhit70_190118.csv	PNP\full_PNP_oligos_list_64aa_over20_nuc_15_15_14_15_16_end.csv	False	False	False	False	False	False	False	False	False	False	True	False	True	False	False	False	False	True																			1.0							Lactobacillus johnsonii NCC 533
agilent_110231	294	358.0	159268001-stool2_revised_scaffold17730_1_gene18950 MPA_PNP_EM_seqs_non_topgraph_seqs_final_210318.csv	PNP\full_PNP_oligos_list_64aa_over20_nuc_15_15_14_15_16_end.csv	False	False	False	False	False	False	False	False	False	True	False	False	True	True	True	False	False	False									1.0																	Bacteroides ovatus & Bacteroides uniformis ATCC 8492
agilent_110256	44	541.0	MH0074_GL0007115 MPA_PNP_EM_seqs_non_topgraph_seqs_final_210318.csv	PNP\full_PNP_oligos_list_64aa_over20_nuc_15_15_14_15_16_end.csv	False	False	False	False	False	False	False	False	False	True	False	False	True	True	False	False	False	False										1.0
agilent_110279	144	208.0	WP_021294039.1 strains_non_MPA_non_topgraph_cdhit70_190118.csv	PNP\full_PNP_oligos_list_64aa_over20_nuc_15_15_14_15_16_end.csv	False	False	False	False	False	False	False	False	False	False	True	False	True	False	False	True	False	False																1.0	F:ribokinase activity; F:3-isopropylmalate dehydratase activity; P:D-ribose metabolic process; P:carbohydrate phosphorylation; C:3-isopropylmalate dehydratase complex; F:isomerase activity; C:extracellular region; P:leucine biosynthetic process; F:carboxylic ester hydrolase activity; P:pentose-phosphate shunt; P:isoleucine biosynthetic process; P:valine biosynthetic process									Salmonella enterica subsp. enterica serovar Muenchen
agilent_110284	132	304.0	MH0020_GL0004933 MPA_PNP_EM_seqs_non_topgraph_seqs_final_210318.csv	PNP\full_PNP_oligos_list_64aa_over20_nuc_15_15_14_15_16_end.csv	False	False	False	False	False	False	False	False	False	True	False	False	True	True	True	False	False	False									1.0																	Bacteroides ovatus
agilent_110291	132	228.0	WP_012420823.1 strains_non_MPA_non_topgraph_cdhit70_190118.csv	PNP\full_PNP_oligos_list_64aa_over20_nuc_15_15_14_15_16_end.csv	False	False	False	False	False	False	False	False	False	False	True	False	True	False	False	False	True	False																			1.0							Akkermansia muciniphila ATCC BAA-835
agilent_110302	452	516.0	MH0148_GL0079055 MPA_PNP_EM_seqs_non_topgraph_seqs_final_210318.csv	PNP\full_PNP_oligos_list_64aa_over20_nuc_15_15_14_15_16_end.csv	False	False	False	False	False	False	False	False	False	True	False	False	True	True	False	False	False	False									1.0
agilent_110313	521	585.0	NP_310689.1 strains_non_MPA_non_topgraph_cdhit70_190118.csv	PNP\full_PNP_oligos_list_64aa_over20_nuc_15_15_14_15_16_end.csv	False	False	False	False	False	False	False	False	False	False	True	False	True	False	False	True	False	False																					1.0					Escherichia coli O157:H7 str. Sakai
agilent_110337	88	388.0	WP_024852370.1 strains_non_MPA_non_topgraph_cdhit70_190118.csv	PNP\full_PNP_oligos_list_64aa_over20_nuc_15_15_14_15_16_end.csv	False	False	False	False	False	False	False	False	False	False	True	False	True	False	False	False	True	False																			1.0							Ruminococcus gnavus AGR2154
agilent_110344	16	80.0	MH0442_GL0228475 (1/5) MPA_and_EM_topgraph_220218_subsample.csv	PNP\full_PNP_oligos_list_64aa_over20_nuc_15_15_14_15_16_end.csv	False	False	False	False	False	False	False	False	False	True	False	True	False	True	False	False	False	False																											C:integral component of membrane; P:transport; C:plasma membrane; F:transporter activity
agilent_110346	572	669.0	WP_092976111.1 strains_non_MPA_non_topgraph_cdhit70_190118.csv	PNP\full_PNP_oligos_list_64aa_over20_nuc_15_15_14_15_16_end.csv	False	False	False	False	False	False	False	False	False	False	True	False	True	False	False	False	True	False																			1.0							Ruminococcus bromii
agilent_11035	616	1427.0	A disintegrin and metalloproteinase with thrombospondin motifs 13 isoform 1 preproprotein & ADAM metallopeptidase with thrombospondin type 1 motif, 13, isoform CRA_a & von Willebrand factor-cleaving protease precursor	IEDB_and_control\full_iedb_oligos_list_clst70_control_64aa_over20_nuc_15_15_14_15_16_end.csv	True	False	False	False	True	True	False	False	False	False	False	False	False	False	False	False	False	False																						[DOID_8924] & [DOID_10772] & [DOID_10772]		['Homo sapiens'] & ['Homo sapiens'] & ['Homo sapiens']	['Homo sapiens'] & ['Homo sapiens'] & ['Homo sapiens']
agilent_110362	308	711.0	MH0265_GL0027282 MPA_PNP_EM_seqs_non_topgraph_seqs_final_210318.csv	PNP\full_PNP_oligos_list_64aa_over20_nuc_15_15_14_15_16_end.csv	False	False	False	False	False	False	False	False	False	True	False	False	True	True	False	False	False	False												1.0
agilent_110363	572	699.0	MH0043_GL0060107 MPA_PNP_EM_seqs_non_topgraph_seqs_final_210318.csv	PNP\full_PNP_oligos_list_64aa_over20_nuc_15_15_14_15_16_end.csv	False	False	False	False	False	False	False	False	False	True	False	False	True	True	False	False	False	False									1.0
agilent_110367	429	493.0	MH0188_GL0017952 MPA_PNP_EM_seqs_non_topgraph_seqs_final_210318.csv	PNP\full_PNP_oligos_list_64aa_over20_nuc_15_15_14_15_16_end.csv	False	False	False	False	False	False	False	False	False	True	False	False	True	True	False	False	False	False									1.0
agilent_11037	1848	2193.0	polyprotein (3/9) & structural protein (3/3) & VP1 (2/4) & capsid protein VP1 & VP1 protein (2/2) & VP1 protein, partial [Enterovirus A71]	IEDB_and_control\full_iedb_oligos_list_clst70_control_64aa_over20_nuc_15_15_14_15_16_end.csv	True	False	False	False	True	False	True	False	False	False	False	False	False	False	False	False	False	False																						[DOID_10881; DOID_934] & [DOID_10881] & [DOID_10881] & [DOID_10881] & [DOID_10881] & [DOID_10881]		['Enterovirus A71'; 'Coxsackievirus A16'; 'Enterovirus 5865/sin/000009'; 'Human enterovirus 71 Subgenogroup C4'] & ['Enterovirus A71'] & ['Enterovirus A71'] & ['Enterovirus A71'] & ['Enterovirus A71'] & ['Enterovirus A71']	['Enterovirus A'] & ['Enterovirus A'] & ['Enterovirus A'] & ['Enterovirus A'] & ['Enterovirus A'] & ['Enterovirus A']
agilent_110371	352	417.0	NLM009_GL0002289 MPA_PNP_EM_seqs_non_topgraph_seqs_final_210318.csv	PNP\full_PNP_oligos_list_64aa_over20_nuc_15_15_14_15_16_end.csv	False	False	False	False	False	False	False	False	False	True	False	False	True	True	False	False	False	False									1.0
agilent_110372	396	467.0	MH0002_GL0042067 MPA_PNP_EM_seqs_non_topgraph_seqs_final_210318.csv	PNP\full_PNP_oligos_list_64aa_over20_nuc_15_15_14_15_16_end.csv	False	False	False	False	False	False	False	False	False	True	False	False	True	True	True	False	False	False									1.0																	Blautia obeum ATCC 29174
agilent_11038	1848		positive (from uniprot): Enterovirus B Genome polyprotein	IEDB_and_control\full_iedb_oligos_list_clst70_control_64aa_over20_nuc_15_15_14_15_16_end.csv	True	True	False	False	True	False	False	False	False	False	False	False	False	False	False	False	False	False
agilent_110399	44	438.0	MH0337_GL0106798 MPA_PNP_EM_seqs_non_topgraph_seqs_final_210318.csv	PNP\full_PNP_oligos_list_64aa_over20_nuc_15_15_14_15_16_end.csv	False	False	False	False	False	False	False	False	False	True	False	False	True	True	False	False	False	False											1.0
agilent_11041	176	1301.0	180 kda immunodominant antigen/PAc protein homolog/SpaA protein homolog	IEDB_and_control\full_iedb_oligos_list_clst70_control_64aa_over20_nuc_15_15_14_15_16_end.csv	True	False	False	False	True	False	True	False	False	False	False	False	False	False	False	False	False	False																						[DOID_10314; DOID_104]		['Streptococcus oralis']	['Streptococcus oralis']
agilent_110411	121	185.0	WP_004300703.1 MPA_PNP_EM_seqs_non_topgraph_seqs_final_210318.csv	PNP\full_PNP_oligos_list_64aa_over20_nuc_15_15_14_15_16_end.csv	False	False	False	False	False	False	False	False	False	True	False	False	True	False	True	False	False	False				1.0																						Bacteroides ovatus
agilent_110417	132	506.0	MH0001_GL0013428 MPA_PNP_EM_seqs_non_topgraph_seqs_final_210318.csv	PNP\full_PNP_oligos_list_64aa_over20_nuc_15_15_14_15_16_end.csv	False	False	False	False	False	False	False	False	False	True	False	False	True	True	False	False	False	False									1.0
agilent_110418	44	254.0	MH0398_GL0152610 (3/3) MPA_and_EM_topgraph_220218_subsample.csv	PNP\full_PNP_oligos_list_64aa_over20_nuc_15_15_14_15_16_end.csv	False	False	False	False	False	False	False	False	False	True	False	True	False	True	True	False	False	False																										Bacteroides uniformis ATCC 8492 & Bacteroides vulgatus ATCC 8482 & Bacteroides dorei CL03T12C01	P:proteolysis; C:integral component of membrane; F:peptidase activity
agilent_110424	176	427.0	O2.UC8-0_GL0039576 (5/5) MPA_and_EM_topgraph_220218_subsample.csv	PNP\full_PNP_oligos_list_64aa_over20_nuc_15_15_14_15_16_end.csv	False	False	False	False	False	False	False	False	False	True	False	True	False	True	False	False	False	False																											P:lysine biosynthetic process; F:lysine-tRNA ligase activity; C:integral component of membrane; F:lysyltransferase activity; P:lysyl-tRNA aminoacylation
agilent_11043	308	1248.0	structural polyprotein (1/3) & E2 protein (2/4)	IEDB_and_control\full_iedb_oligos_list_clst70_control_64aa_over20_nuc_15_15_14_15_16_end.csv	True	False	False	False	True	False	True	False	False	False	False	False	False	False	False	False	False	False																						[DOID_0050012] & [DOID_0050012]		['Chikungunya virus MY/08/065'; 'Chikungunya virus strain LR2006_OPY1 IMT/Reunion Island/2006'; 'Chikungunya virus Singapore/11/2008'] & ['Chikungunya virus']	['Chikungunya virus'] & ['Chikungunya virus']
agilent_110430	220	1179.0	MH0169_GL0002391 MPA_PNP_EM_seqs_non_topgraph_seqs_final_210318.csv	PNP\full_PNP_oligos_list_64aa_over20_nuc_15_15_14_15_16_end.csv	False	False	False	False	False	False	False	False	False	True	False	False	True	True	False	False	False	False												1.0
agilent_110446	484	705.0	WP_005932362.1 (1/1) MPA_and_EM_topgraph_220218_subsample.csv	PNP\full_PNP_oligos_list_64aa_over20_nuc_15_15_14_15_16_end.csv	False	False	False	False	False	False	False	False	False	True	False	True	False	True	True	False	False	False																										Faecalibacterium prausnitzii A2-165
agilent_11045	660	1703.0	protease precursor	IEDB_and_control\full_iedb_oligos_list_clst70_control_64aa_over20_nuc_15_15_14_15_16_end.csv	True	False	False	False	True	False	True	False	False	False	False	False	False	False	False	False	False	False																						[DOID_10423]		['Porphyromonas gingivalis']	['Porphyromonas gingivalis']
agilent_110450	220	777.0	T2D-19A_GL0054426 (2/2) MPA_and_EM_topgraph_220218_subsample.csv	PNP\full_PNP_oligos_list_64aa_over20_nuc_15_15_14_15_16_end.csv	False	False	False	False	False	False	False	False	False	True	False	True	False	True	False	False	False	False																											P:signal transduction; C:cell outer membrane; F:receptor activity; P:transport
agilent_110469	484	759.0	WP_018595799.1 strains_non_MPA_non_topgraph_cdhit70_190118.csv	PNP\full_PNP_oligos_list_64aa_over20_nuc_15_15_14_15_16_end.csv	False	False	False	False	False	False	False	False	False	False	True	False	True	False	False	False	True	False																			1.0							Blautia producta ATCC 27340 = DSM 2950
agilent_11048	528	2164.0	polyprotein (9/9) & VP1 capsid protein (1/3) & Chain 2, Human Rhinovirus Serotype 2 (Hrv2)	IEDB_and_control\full_iedb_oligos_list_clst70_control_64aa_over20_nuc_15_15_14_15_16_end.csv	True	False	False	False	True	False	True	False	False	False	False	False	False	False	False	False	False	False																						[DOID_11938] & [DOID_11938] & []		['Human rhinovirus A89'] & ['Human rhinovirus A89'] & ['Human rhinovirus A2']	['Rhinovirus A'] & ['Rhinovirus A'] & ['Rhinovirus A']
agilent_110540	132	440.0	WP_000427995.1 (1/1) non_MPA_topgraph_sampling_040218.csv	PNP\full_PNP_oligos_list_64aa_over20_nuc_15_15_14_15_16_end.csv	False	False	False	False	False	False	False	False	False	False	True	True	False	False	False	True	False	False																										Salmonella enterica subsp. enterica serovar Muenchen
agilent_110542	220	704.0	MH0451_GL0085419 MPA_PNP_EM_seqs_non_topgraph_seqs_final_210318.csv	PNP\full_PNP_oligos_list_64aa_over20_nuc_15_15_14_15_16_end.csv	False	False	False	False	False	False	False	False	False	True	False	False	True	True	False	False	False	False									1.0
agilent_110545	437	501.0	YP_099005.1 strains_non_MPA_non_topgraph_cdhit70_190118.csv	PNP\full_PNP_oligos_list_64aa_over20_nuc_15_15_14_15_16_end.csv	False	False	False	False	False	False	False	False	False	False	True	False	True	False	False	False	True	False																			1.0							Bacteroides fragilis YCH46
agilent_110547	864	928.0	O2.UC15-0_GL0040794 MPA_PNP_EM_seqs_non_topgraph_seqs_final_210318.csv	PNP\full_PNP_oligos_list_64aa_over20_nuc_15_15_14_15_16_end.csv	False	False	False	False	False	False	False	False	False	True	False	False	True	True	False	False	False	False									1.0
agilent_110572	44	431.0	WP_020916184.1 strains_non_MPA_non_topgraph_cdhit70_190118.csv	PNP\full_PNP_oligos_list_64aa_over20_nuc_15_15_14_15_16_end.csv	False	False	False	False	False	False	False	False	False	False	True	False	True	False	False	False	True	False																			1.0							Streptococcus lutetiensis 033
agilent_110579	197	261.0	WP_018595724.1 strains_non_MPA_non_topgraph_cdhit70_190118.csv	PNP\full_PNP_oligos_list_64aa_over20_nuc_15_15_14_15_16_end.csv	False	False	False	False	False	False	False	False	False	False	True	False	True	False	False	False	True	False																			1.0							Blautia producta ATCC 27340 = DSM 2950
agilent_11058	616	1265.0	1-phosphatidylinositol 4,5-bisphosphate phosphodiesterase gamma-2	IEDB_and_control\full_iedb_oligos_list_clst70_control_64aa_over20_nuc_15_15_14_15_16_end.csv	True	False	False	False	True	True	False	False	False	False	False	False	False	False	False	False	False	False																						[DOID_2377; DOID_8986; DOID_574]		['Homo sapiens']	['Homo sapiens']
agilent_110625	220	326.0	MH0002_GL0063231 MPA_PNP_EM_seqs_non_topgraph_seqs_final_210318.csv	PNP\full_PNP_oligos_list_64aa_over20_nuc_15_15_14_15_16_end.csv	False	False	False	False	False	False	False	False	False	True	False	False	True	True	False	False	False	False								1.0						1.0													P:bacterial-type flagellum-dependent cell motility; C:bacterial-type flagellum basal body; F:motor activity
agilent_110626	176	610.0	O2.CD1-0-PT_GL0103330 (1/1) MPA_and_EM_topgraph_220218_subsample.csv	PNP\full_PNP_oligos_list_64aa_over20_nuc_15_15_14_15_16_end.csv	False	False	False	False	False	False	False	False	False	True	False	True	False	True	False	False	False	False																											F:carboxypeptidase activity; P:proteolysis; C:integral component of membrane; F:carbohydrate binding
agilent_110627	44	288.0	MH0260_GL0111065 (4/4) MPA_and_EM_topgraph_220218_subsample.csv	PNP\full_PNP_oligos_list_64aa_over20_nuc_15_15_14_15_16_end.csv	False	False	False	False	False	False	False	False	False	True	False	True	False	True	False	False	False	False																											F:ATP binding; F:ATPase activity, coupled to transmembrane movement of substances; P:transmembrane transport; C:integral component of membrane
agilent_110635	220	804.0	MH0006_GL0198684 MPA_PNP_EM_seqs_non_topgraph_seqs_final_210318.csv	PNP\full_PNP_oligos_list_64aa_over20_nuc_15_15_14_15_16_end.csv	False	False	False	False	False	False	False	False	False	True	False	False	True	True	False	False	False	False									1.0
agilent_110645	132	331.0	WP_004845480.1 strains_non_MPA_non_topgraph_cdhit70_190118.csv	PNP\full_PNP_oligos_list_64aa_over20_nuc_15_15_14_15_16_end.csv	False	False	False	False	False	False	False	False	False	False	True	False	True	False	False	False	True	False																			1.0							Ruminococcus torques ATCC 27756
agilent_110650	132	216.0	WP_024853412.1 (1/1) non_MPA_topgraph_sampling_040218.csv	PNP\full_PNP_oligos_list_64aa_over20_nuc_15_15_14_15_16_end.csv	False	False	False	False	False	False	False	False	False	False	True	True	False	False	False	False	True	False																										Ruminococcus gnavus AGR2154
agilent_11066	264	383.0	Major fimbrial subunit protein type-1	IEDB_and_control\full_iedb_oligos_list_clst70_control_64aa_over20_nuc_15_15_14_15_16_end.csv	True	False	False	False	True	False	True	False	False	False	False	False	False	False	False	False	False	False																						[DOID_824]		['Porphyromonas gingivalis 381']	['Porphyromonas gingivalis']
agilent_110702	176	1110.0	764649650-stool1_revised_scaffold13210_1_gene74009 (2/2) MPA_and_EM_topgraph_220218_subsample.csv	PNP\full_PNP_oligos_list_64aa_over20_nuc_15_15_14_15_16_end.csv	False	False	False	False	False	False	False	False	False	True	False	True	False	True	False	False	False	False																											P:signal transduction; F:receptor activity; P:transport; C:outer membrane
agilent_110713	132	405.0	MH0002_GL0064750 MPA_PNP_EM_seqs_non_topgraph_seqs_final_210318.csv	PNP\full_PNP_oligos_list_64aa_over20_nuc_15_15_14_15_16_end.csv	False	False	False	False	False	False	False	False	False	True	False	False	True	True	True	False	False	False									1.0																	Bacteroides ovatus & Bacteroides vulgatus ATCC 8482 & Bacteroides dorei CL03T12C01
agilent_110722	308	544.0	WP_003725483.1 strains_non_MPA_non_topgraph_cdhit70_190118.csv	PNP\full_PNP_oligos_list_64aa_over20_nuc_15_15_14_15_16_end.csv	False	False	False	False	False	False	False	False	False	False	True	False	True	False	False	True	False	False																1.0	C:extracellular region; F:collagen binding; C:cell wall; P:cell adhesion; C:collagen trimer		1.0							Listeria monocytogenes serotype 1/2b str. 10-0810
agilent_11074	132	917.0	Smoothelin	IEDB_and_control\full_iedb_oligos_list_clst70_control_64aa_over20_nuc_15_15_14_15_16_end.csv	True	False	False	False	True	True	True	False	False	False	False	False	False	False	False	False	False	False																						[DOID_2048; DOID_893; DOID_1883; DOID_13372; DOID_9245; DOID_14268]		['Homo sapiens']	['Homo sapiens']
agilent_110759	44	180.0	WP_039452791.1 strains_non_MPA_non_topgraph_cdhit70_190118.csv	PNP\full_PNP_oligos_list_64aa_over20_nuc_15_15_14_15_16_end.csv	False	False	False	False	False	False	False	False	False	False	True	False	True	False	False	True	False	False																			1.0							Vibrio vulnificus
agilent_11076	1408		positive (from uniprot): Enterovirus B Genome polyprotein	IEDB_and_control\full_iedb_oligos_list_clst70_control_64aa_over20_nuc_15_15_14_15_16_end.csv	True	True	False	False	True	False	False	False	False	False	False	False	False	False	False	False	False	False
agilent_110764	132	1038.0	MH0108_GL0011167 MPA_PNP_EM_seqs_non_topgraph_seqs_final_210318.csv	PNP\full_PNP_oligos_list_64aa_over20_nuc_15_15_14_15_16_end.csv	False	False	False	False	False	False	False	False	False	True	False	False	True	True	False	False	False	False									1.0
agilent_11077	2146	2424.0	calcium channel BI-1	IEDB_and_control\full_iedb_oligos_list_clst70_control_64aa_over20_nuc_15_15_14_15_16_end.csv	True	False	False	False	True	True	False	False	False	False	False	False	False	False	False	False	False	False																						[DOID_437; DOID_0050214]		['Oryctolagus cuniculus']	['Oryctolagus cuniculus']
agilent_110779	228	292.0	T2D-47A_GL0076254 MPA_PNP_EM_seqs_non_topgraph_seqs_final_210318.csv	PNP\full_PNP_oligos_list_64aa_over20_nuc_15_15_14_15_16_end.csv	False	False	False	False	False	False	False	False	False	True	False	False	True	True	False	False	False	False										1.0
agilent_110781	220	342.0	MH0188_GL0164923 MPA_PNP_EM_seqs_non_topgraph_seqs_final_210318.csv	PNP\full_PNP_oligos_list_64aa_over20_nuc_15_15_14_15_16_end.csv	False	False	False	False	False	False	False	False	False	True	False	False	True	True	False	False	False	False											1.0
agilent_110786	292	356.0	MH0188_GL0092767 MPA_PNP_EM_seqs_non_topgraph_seqs_final_210318.csv	PNP\full_PNP_oligos_list_64aa_over20_nuc_15_15_14_15_16_end.csv	False	False	False	False	False	False	False	False	False	True	False	False	True	True	False	False	False	False												1.0
agilent_11079	396	1459.0	PPE family protein [Mycobacterium tuberculosis] (8/11)	IEDB_and_control\full_iedb_oligos_list_clst70_control_64aa_over20_nuc_15_15_14_15_16_end.csv	True	False	False	False	True	False	True	False	False	False	False	False	False	False	False	False	False	False																						[DOID_399]		['Mycobacterium tuberculosis']	['Mycobacterium tuberculosis']
agilent_110790	132	776.0	WP_004301524.1 MPA_PNP_EM_seqs_non_topgraph_seqs_final_210318.csv	PNP\full_PNP_oligos_list_64aa_over20_nuc_15_15_14_15_16_end.csv	False	False	False	False	False	False	False	False	False	True	False	False	True	False	True	False	False	False				1.0																						Bacteroides ovatus
agilent_110812	280	344.0	WP_004325011.1 (1/1) MPA_and_EM_topgraph_220218_subsample.csv	PNP\full_PNP_oligos_list_64aa_over20_nuc_15_15_14_15_16_end.csv	False	False	False	False	False	False	False	False	False	True	False	True	False	True	True	False	False	False																										Bacteroides ovatus
agilent_110814	352	820.0	MH0270_GL0013098 MPA_PNP_EM_seqs_non_topgraph_seqs_final_210318.csv	PNP\full_PNP_oligos_list_64aa_over20_nuc_15_15_14_15_16_end.csv	False	False	False	False	False	False	False	False	False	True	False	False	True	True	False	False	False	False							1.0
agilent_110830	44	876.0	MH0188_GL0132779 MPA_PNP_EM_seqs_non_topgraph_seqs_final_210318.csv	PNP\full_PNP_oligos_list_64aa_over20_nuc_15_15_14_15_16_end.csv	False	False	False	False	False	False	False	False	False	True	False	False	True	True	False	False	False	False											1.0
agilent_110832	132	444.0	MH0028_GL0041612 MPA_PNP_EM_seqs_non_topgraph_seqs_final_210318.csv	PNP\full_PNP_oligos_list_64aa_over20_nuc_15_15_14_15_16_end.csv	False	False	False	False	False	False	False	False	False	True	False	False	True	True	False	False	False	False									1.0
agilent_110855	220	442.0	MH0118_GL0027933 (1/1) MPA_and_EM_topgraph_220218_subsample.csv	PNP\full_PNP_oligos_list_64aa_over20_nuc_15_15_14_15_16_end.csv	False	False	False	False	False	False	False	False	False	True	False	True	False	True	True	False	False	False																										Dorea longicatena DSM 13814	F:hydrolase activity, acting on carbon-nitrogen (but not peptide) bonds; P:carbohydrate metabolic process; P:nitrogen compound metabolic process; C:integral component of membrane
agilent_110860	132	825.0	WP_030142764.1 (1/1) non_MPA_topgraph_sampling_040218.csv	PNP\full_PNP_oligos_list_64aa_over20_nuc_15_15_14_15_16_end.csv	False	False	False	False	False	False	False	False	False	False	True	True	False	False	False	True	False	False																										Listeria monocytogenes serotype 1/2a str. 08-6569
agilent_110865	396	515.0	MH0329_GL0121083 MPA_PNP_EM_seqs_non_topgraph_seqs_final_210318.csv	PNP\full_PNP_oligos_list_64aa_over20_nuc_15_15_14_15_16_end.csv	False	False	False	False	False	False	False	False	False	True	False	False	True	True	True	False	False	False										1.0																Bacteroides uniformis ATCC 8492 & Bacteroides vulgatus ATCC 8482 & Bacteroides dorei CL03T12C01
agilent_110874	308	565.0	O2.UC24-1_GL0054294 MPA_PNP_EM_seqs_non_topgraph_seqs_final_210318.csv	PNP\full_PNP_oligos_list_64aa_over20_nuc_15_15_14_15_16_end.csv	False	False	False	False	False	False	False	False	False	True	False	False	True	True	False	False	False	False											1.0
agilent_110875	44	470.0	WP_000178242.1 (1/6) non_MPA_topgraph_sampling_040218.csv	PNP\full_PNP_oligos_list_64aa_over20_nuc_15_15_14_15_16_end.csv	False	False	False	False	False	False	False	False	False	False	True	True	False	False	False	True	False	False																										Salmonella enterica subsp. enterica serovar Enteritidis str. P125109
agilent_110894	0	298.0	WP_004845796.1 (2/2) non_MPA_topgraph_sampling_040218.csv	PNP\full_PNP_oligos_list_64aa_over20_nuc_15_15_14_15_16_end.csv	False	False	False	False	False	False	False	False	False	False	True	True	False	False	False	False	True	False																										Ruminococcus torques ATCC 27756
agilent_110895	334	398.0	MH0002_GL0029557 (1/1) MPA_and_EM_topgraph_220218_subsample.csv	PNP\full_PNP_oligos_list_64aa_over20_nuc_15_15_14_15_16_end.csv	False	False	False	False	False	False	False	False	False	True	False	True	False	True	True	False	False	False																										[Eubacterium] rectale ATCC 33656	C:integral component of membrane
agilent_110905	127	191.0	WP_024854426.1 (1/3) non_MPA_topgraph_sampling_040218.csv	PNP\full_PNP_oligos_list_64aa_over20_nuc_15_15_14_15_16_end.csv	False	False	False	False	False	False	False	False	False	False	True	True	False	False	False	False	True	False																										Ruminococcus gnavus AGR2154
agilent_110916	44	158.0	SZEY-48A_GL0056195 (1/1) MPA_and_EM_topgraph_220218_subsample.csv	PNP\full_PNP_oligos_list_64aa_over20_nuc_15_15_14_15_16_end.csv	False	False	False	False	False	False	False	False	False	True	False	True	False	True	True	False	False	False																										[Eubacterium] rectale ATCC 33656	F:phosphorelay sensor kinase activity; F:ATP binding; P:phosphorelay signal transduction system; C:integral component of membrane; P:signal transduction by protein phosphorylation; C:intracellular
agilent_110928	176	244.0	T2D-207A_GL0021892 (1/2) MPA_and_EM_topgraph_220218_subsample.csv	PNP\full_PNP_oligos_list_64aa_over20_nuc_15_15_14_15_16_end.csv	False	False	False	False	False	False	False	False	False	True	False	True	False	True	False	False	False	False																											C:integral component of membrane
agilent_110933	220	443.0	MH0061_GL0031606 MPA_PNP_EM_seqs_non_topgraph_seqs_final_210318.csv	PNP\full_PNP_oligos_list_64aa_over20_nuc_15_15_14_15_16_end.csv	False	False	False	False	False	False	False	False	False	True	False	False	True	True	True	False	False	False									1.0																	Bacteroides uniformis ATCC 8492
agilent_110953	352	571.0	O2.UC53-0_GL0057817 MPA_PNP_EM_seqs_non_topgraph_seqs_final_210318.csv	PNP\full_PNP_oligos_list_64aa_over20_nuc_15_15_14_15_16_end.csv	False	False	False	False	False	False	False	False	False	True	False	False	True	True	False	False	False	False											1.0
agilent_110959	126	190.0	WP_001136822.1 (1/1) non_MPA_topgraph_sampling_040218.csv	PNP\full_PNP_oligos_list_64aa_over20_nuc_15_15_14_15_16_end.csv	False	False	False	False	False	False	False	False	False	False	True	True	False	False	False	True	False	False																										Salmonella enterica subsp. enterica serovar Enteritidis str. P125109 & Salmonella enterica subsp. enterica serovar Muenchen & Salmonella enterica subsp. enterica serovar Infantis
agilent_11096	2024	2161.0	Voltage-dependent L-type calcium channel subunit alpha-1D	IEDB_and_control\full_iedb_oligos_list_clst70_control_64aa_over20_nuc_15_15_14_15_16_end.csv	True	False	False	False	True	True	False	False	False	False	False	False	False	False	False	False	False	False																						[DOID_9744]		['Homo sapiens']	['Homo sapiens']
agilent_110960	121	185.0	YP_535246.1 strains_non_MPA_non_topgraph_cdhit70_190118.csv	PNP\full_PNP_oligos_list_64aa_over20_nuc_15_15_14_15_16_end.csv	False	False	False	False	False	False	False	False	False	False	True	False	True	False	False	False	False	True																			1.0							Lactobacillus salivarius UCC118
agilent_110974	132	762.0	WP_039447067.1 strains_non_MPA_non_topgraph_cdhit70_190118.csv	PNP\full_PNP_oligos_list_64aa_over20_nuc_15_15_14_15_16_end.csv	False	False	False	False	False	False	False	False	False	False	True	False	True	False	False	True	False	False																			1.0							Vibrio vulnificus
agilent_110997	88	646.0	WP_012951226.1 (2/2) non_MPA_topgraph_sampling_040218.csv	PNP\full_PNP_oligos_list_64aa_over20_nuc_15_15_14_15_16_end.csv	False	False	False	False	False	False	False	False	False	False	True	True	False	False	False	True	False	False																										Listeria monocytogenes serotype 1/2a str. 08-6569
agilent_111004	396	538.0	NLM006_GL0059520 MPA_PNP_EM_seqs_non_topgraph_seqs_final_210318.csv	PNP\full_PNP_oligos_list_64aa_over20_nuc_15_15_14_15_16_end.csv	False	False	False	False	False	False	False	False	False	True	False	False	True	True	True	False	False	False									1.0																	Bacteroides ovatus & Bacteroides vulgatus ATCC 8482 & Bacteroides dorei CL03T12C01
agilent_111016	88	605.0	604812005-stool2_revised_scaffold20126_3_gene116805 MPA_PNP_EM_seqs_non_topgraph_seqs_final_210318.csv	PNP\full_PNP_oligos_list_64aa_over20_nuc_15_15_14_15_16_end.csv	False	False	False	False	False	False	False	False	False	True	False	False	True	True	False	False	False	False												1.0
agilent_111020	176	791.0	158802708-stool2_revised_scaffold12593_2_gene9322 MPA_PNP_EM_seqs_non_topgraph_seqs_final_210318.csv	PNP\full_PNP_oligos_list_64aa_over20_nuc_15_15_14_15_16_end.csv	False	False	False	False	False	False	False	False	False	True	False	False	True	True	False	False	False	False							1.0
agilent_111023	132	350.0	MH0179_GL0067321 MPA_PNP_EM_seqs_non_topgraph_seqs_final_210318.csv	PNP\full_PNP_oligos_list_64aa_over20_nuc_15_15_14_15_16_end.csv	False	False	False	False	False	False	False	False	False	True	False	False	True	True	False	False	False	False									1.0
agilent_111045	44	415.0	MH0211_GL0171080 MPA_PNP_EM_seqs_non_topgraph_seqs_final_210318.csv	PNP\full_PNP_oligos_list_64aa_over20_nuc_15_15_14_15_16_end.csv	False	False	False	False	False	False	False	False	False	True	False	False	True	True	False	False	False	False									1.0
agilent_11105	484	2111.0	mycocerosic acid synthase	IEDB_and_control\full_iedb_oligos_list_clst70_control_64aa_over20_nuc_15_15_14_15_16_end.csv	True	False	False	False	True	False	True	False	False	False	False	False	False	False	False	False	False	False																						[DOID_399]		['Mycobacterium tuberculosis']	['Mycobacterium tuberculosis']
agilent_111065	176	627.0	MH0001_GL0015268 MPA_PNP_EM_seqs_non_topgraph_seqs_final_210318.csv	PNP\full_PNP_oligos_list_64aa_over20_nuc_15_15_14_15_16_end.csv	False	False	False	False	False	False	False	False	False	True	False	False	True	True	False	False	False	False									1.0
agilent_111085	88	258.0	WP_011953549.1 (1/1) non_MPA_topgraph_sampling_040218.csv	PNP\full_PNP_oligos_list_64aa_over20_nuc_15_15_14_15_16_end.csv	False	False	False	False	False	False	False	False	False	False	True	True	False	False	False	False	False	True																										Lactobacillus reuteri DSM 20016
agilent_111107	264	791.0	WP_004847740.1 strains_non_MPA_non_topgraph_cdhit70_190118.csv	PNP\full_PNP_oligos_list_64aa_over20_nuc_15_15_14_15_16_end.csv	False	False	False	False	False	False	False	False	False	False	True	False	True	False	False	False	True	False																			1.0							Ruminococcus torques ATCC 27756
agilent_111131	256	320.0	158499257-stool1_revised_scaffold31042_1_gene12935 MPA_PNP_EM_seqs_non_topgraph_seqs_final_210318.csv	PNP\full_PNP_oligos_list_64aa_over20_nuc_15_15_14_15_16_end.csv	False	False	False	False	False	False	False	False	False	True	False	False	True	True	False	False	False	False									1.0
agilent_111136	132	323.0	WP_003728270.1 strains_non_MPA_non_topgraph_cdhit70_190118.csv	PNP\full_PNP_oligos_list_64aa_over20_nuc_15_15_14_15_16_end.csv	False	False	False	False	False	False	False	False	False	False	True	False	True	False	False	True	False	False																			1.0							Listeria monocytogenes serotype 4b str. F2365
agilent_111150	88	448.0	WP_012419299.1 (1/1) non_MPA_topgraph_sampling_040218.csv	PNP\full_PNP_oligos_list_64aa_over20_nuc_15_15_14_15_16_end.csv	False	False	False	False	False	False	False	False	False	False	True	True	False	False	False	False	True	False																										Akkermansia muciniphila ATCC BAA-835
agilent_111167	440	588.0	WP_000775561.1 (1/1) non_MPA_topgraph_sampling_040218.csv	PNP\full_PNP_oligos_list_64aa_over20_nuc_15_15_14_15_16_end.csv	False	False	False	False	False	False	False	False	False	False	True	True	False	False	False	True	False	True																										Salmonella enterica subsp. enterica serovar Enteritidis str. P125109 & Salmonella enterica subsp. enterica serovar Muenchen & Salmonella enterica subsp. enterica serovar Infantis
agilent_111168	440	941.0	MH0293_GL0038915 MPA_PNP_EM_seqs_non_topgraph_seqs_final_210318.csv	PNP\full_PNP_oligos_list_64aa_over20_nuc_15_15_14_15_16_end.csv	False	False	False	False	False	False	False	False	False	True	False	False	True	True	False	False	False	False									1.0
agilent_111172	220	1201.0	WP_026747284.1 strains_non_MPA_non_topgraph_cdhit70_190118.csv	PNP\full_PNP_oligos_list_64aa_over20_nuc_15_15_14_15_16_end.csv	False	False	False	False	False	False	False	False	False	False	True	False	True	False	False	True	False	False																			1.0							Listeria monocytogenes serotype 1/2b str. 10-0810
agilent_111174	415	479.0	O2.UC32-1_GL0130699 MPA_PNP_EM_seqs_non_topgraph_seqs_final_210318.csv	PNP\full_PNP_oligos_list_64aa_over20_nuc_15_15_14_15_16_end.csv	False	False	False	False	False	False	False	False	False	True	False	False	True	True	False	False	False	False									1.0
agilent_111179	132	498.0	WP_004323486.1 MPA_PNP_EM_seqs_non_topgraph_seqs_final_210318.csv	PNP\full_PNP_oligos_list_64aa_over20_nuc_15_15_14_15_16_end.csv	False	False	False	False	False	False	False	False	False	True	False	False	True	False	True	False	False	False				1.0																						Bacteroides ovatus
agilent_111185	528	671.0	MH0020_GL0058365 MPA_PNP_EM_seqs_non_topgraph_seqs_final_210318.csv	PNP\full_PNP_oligos_list_64aa_over20_nuc_15_15_14_15_16_end.csv	False	False	False	False	False	False	False	False	False	True	False	False	True	True	False	False	False	False													1.0		1.0												F:ATPase activity; P:cell division; F:ATP binding; F:zinc ion binding; P:protein catabolic process; P:proteolysis; C:integral component of membrane; F:metalloendopeptidase activity; C:plasma membrane
agilent_111198	0	100.0	WP_043894891.1 strains_non_MPA_non_topgraph_cdhit70_190118.csv	PNP\full_PNP_oligos_list_64aa_over20_nuc_15_15_14_15_16_end.csv	False	False	False	False	False	False	False	False	False	False	True	False	True	False	False	False	True	False																			1.0							Streptococcus lutetiensis 033
agilent_111204	44	324.0	MH0045_GL0006238 MPA_PNP_EM_seqs_non_topgraph_seqs_final_210318.csv	PNP\full_PNP_oligos_list_64aa_over20_nuc_15_15_14_15_16_end.csv	False	False	False	False	False	False	False	False	False	True	False	False	True	True	False	False	False	False									1.0
agilent_111208	704	1515.0	WP_039446866.1 strains_non_MPA_non_topgraph_cdhit70_190118.csv	PNP\full_PNP_oligos_list_64aa_over20_nuc_15_15_14_15_16_end.csv	False	False	False	False	False	False	False	False	False	False	True	False	True	False	False	True	False	False																				1.0						Vibrio vulnificus
agilent_111215	445	509.0	WP_004301586.1 MPA_PNP_EM_seqs_non_topgraph_seqs_final_210318.csv	PNP\full_PNP_oligos_list_64aa_over20_nuc_15_15_14_15_16_end.csv	False	False	False	False	False	False	False	False	False	True	False	False	True	False	True	False	False	False				1.0																						Bacteroides ovatus
agilent_111225	44	294.0	MH0001_GL0019319 (1/1) MPA_and_EM_topgraph_220218_subsample.csv	PNP\full_PNP_oligos_list_64aa_over20_nuc_15_15_14_15_16_end.csv	False	False	False	False	False	False	False	False	False	True	False	True	False	True	False	False	False	False																											C:membrane
agilent_11123	1012	2164.0	polyprotein (9/9) & VP1 capsid protein (1/3) & Chain 2, Human Rhinovirus Serotype 2 (Hrv2)	IEDB_and_control\full_iedb_oligos_list_clst70_control_64aa_over20_nuc_15_15_14_15_16_end.csv	True	False	False	False	True	False	True	False	False	False	False	False	False	False	False	False	False	False																						[DOID_11938] & [DOID_11938] & []		['Human rhinovirus A89'] & ['Human rhinovirus A89'] & ['Human rhinovirus A2']	['Rhinovirus A'] & ['Rhinovirus A'] & ['Rhinovirus A']
agilent_111232	704	835.0	MH0059_GL0003630 MPA_PNP_EM_seqs_non_topgraph_seqs_final_210318.csv	PNP\full_PNP_oligos_list_64aa_over20_nuc_15_15_14_15_16_end.csv	False	False	False	False	False	False	False	False	False	True	False	False	True	True	False	False	False	False							1.0		1.0
agilent_111245	132	343.0	MH0453_GL0143964 MPA_PNP_EM_seqs_non_topgraph_seqs_final_210318.csv	PNP\full_PNP_oligos_list_64aa_over20_nuc_15_15_14_15_16_end.csv	False	False	False	False	False	False	False	False	False	True	False	False	True	True	True	False	False	False									1.0																	Bacteroides ovatus & Bacteroides uniformis ATCC 8492
agilent_111273	880	1180.0	WP_005824833.1 MPA_PNP_EM_seqs_non_topgraph_seqs_final_210318.csv	PNP\full_PNP_oligos_list_64aa_over20_nuc_15_15_14_15_16_end.csv	False	False	False	False	False	False	False	False	False	True	False	False	True	False	True	False	False	False				1.0																						Bacteroides uniformis ATCC 8492
agilent_111286	132	346.0	NP_312332.1 strains_non_MPA_non_topgraph_cdhit70_190118.csv	PNP\full_PNP_oligos_list_64aa_over20_nuc_15_15_14_15_16_end.csv	False	False	False	False	False	False	False	False	False	False	True	False	True	False	False	True	False	False																			1.0							Escherichia coli O157:H7 str. Sakai
agilent_111287	132	346.0	WP_000822978.1 (1/1) non_MPA_topgraph_sampling_040218.csv	PNP\full_PNP_oligos_list_64aa_over20_nuc_15_15_14_15_16_end.csv	False	False	False	False	False	False	False	False	False	False	True	True	False	False	False	True	False	True																										Salmonella enterica subsp. enterica serovar Enteritidis str. P125109
agilent_111293	44	488.0	WP_005684904.1 (1/1) non_MPA_topgraph_sampling_040218.csv	PNP\full_PNP_oligos_list_64aa_over20_nuc_15_15_14_15_16_end.csv	False	False	False	False	False	False	False	False	False	False	True	True	False	False	False	True	False	True																										Lactobacillus rhamnosus GG
agilent_111298	44	141.0	WP_005136715.1 (1/1) non_MPA_topgraph_sampling_040218.csv	PNP\full_PNP_oligos_list_64aa_over20_nuc_15_15_14_15_16_end.csv	False	False	False	False	False	False	False	False	False	False	True	True	False	False	False	True	False	False																										Shigella sonnei 53G
agilent_1113	2112		positive (from uniprot): Enterovirus B Genome polyprotein	IEDB_and_control\full_iedb_oligos_list_clst70_control_64aa_over20_nuc_15_15_14_15_16_end.csv	True	True	False	False	True	False	False	False	False	False	False	False	False	False	False	False	False	False
agilent_111305	225	289.0	WP_001255273.1 strains_non_MPA_non_topgraph_cdhit70_190118.csv	PNP\full_PNP_oligos_list_64aa_over20_nuc_15_15_14_15_16_end.csv	False	False	False	False	False	False	False	False	False	False	True	False	True	False	False	True	False	False																			1.0							Shigella sonnei 53G
agilent_111308	220	558.0	MH0197_GL0000495 MPA_PNP_EM_seqs_non_topgraph_seqs_final_210318.csv	PNP\full_PNP_oligos_list_64aa_over20_nuc_15_15_14_15_16_end.csv	False	False	False	False	False	False	False	False	False	True	False	False	True	True	True	False	False	False									1.0																	Bacteroides dorei CL03T12C01
agilent_111330	1276	1453.0	WP_011590976.1 strains_non_MPA_non_topgraph_cdhit70_190118.csv	PNP\full_PNP_oligos_list_64aa_over20_nuc_15_15_14_15_16_end.csv	False	False	False	False	False	False	False	False	False	False	True	False	True	False	False	True	False	False																			1.0	1.0						Clostridium perfringens ATCC 13124
agilent_111336	264	585.0	WP_005829645.1 MPA_PNP_EM_seqs_non_topgraph_seqs_final_210318.csv	PNP\full_PNP_oligos_list_64aa_over20_nuc_15_15_14_15_16_end.csv	False	False	False	False	False	False	False	False	False	True	False	False	True	False	True	False	False	False				1.0																						Bacteroides uniformis ATCC 8492
agilent_111362	528	719.0	MH0002_GL0052295 (1/1) MPA_and_EM_topgraph_220218_subsample.csv	PNP\full_PNP_oligos_list_64aa_over20_nuc_15_15_14_15_16_end.csv	False	False	False	False	False	False	False	False	False	True	False	True	False	True	True	False	False	False																										Bacteroides uniformis ATCC 8492	F:DNA binding; C:integral component of membrane; P:regulation of transcription, DNA-templated
agilent_111383	88	495.0	MH0003_GL0106834 MPA_PNP_EM_seqs_non_topgraph_seqs_final_210318.csv	PNP\full_PNP_oligos_list_64aa_over20_nuc_15_15_14_15_16_end.csv	False	False	False	False	False	False	False	False	False	True	False	False	True	True	False	False	False	False											1.0
agilent_1114	88	1571.0	Disco-interacting protein 2 homolog A	IEDB_and_control\full_iedb_oligos_list_clst70_control_64aa_over20_nuc_15_15_14_15_16_end.csv	True	False	False	False	True	True	False	False	False	False	False	False	False	False	False	False	False	False																						[DOID_2377; DOID_8986; DOID_574]		['Homo sapiens']	['Homo sapiens']
agilent_111467	453	517.0	MH0003_GL0040118 MPA_PNP_EM_seqs_non_topgraph_seqs_final_210318.csv	PNP\full_PNP_oligos_list_64aa_over20_nuc_15_15_14_15_16_end.csv	False	False	False	False	False	False	False	False	False	True	False	False	True	True	False	False	False	False										1.0
agilent_11147	484	1018.0	fibronectin-binding protein A	IEDB_and_control\full_iedb_oligos_list_clst70_control_64aa_over20_nuc_15_15_14_15_16_end.csv	True	False	False	False	True	False	True	False	False	False	False	False	False	False	False	False	False	False																						[DOID_104]		['Staphylococcus aureus subsp. aureus COL']	['Staphylococcus aureus']
agilent_111476	440	1099.0	158256496-stool1_revised_scaffold157_1_gene175064 (1/1) MPA_and_EM_topgraph_220218_subsample.csv	PNP\full_PNP_oligos_list_64aa_over20_nuc_15_15_14_15_16_end.csv	False	False	False	False	False	False	False	False	False	True	False	True	False	True	False	False	False	False																											P:signal transduction; C:cell outer membrane; F:receptor activity; P:transport
agilent_111489	113	177.0	MH0006_GL0146220 (2/2) MPA_and_EM_topgraph_220218_subsample.csv	PNP\full_PNP_oligos_list_64aa_over20_nuc_15_15_14_15_16_end.csv	False	False	False	False	False	False	False	False	False	True	False	True	False	True	False	False	False	False																											C:integral component of membrane
agilent_11153	88	853.0	pneumococcal histidine triad protein D (1/2) & histidine motif-containing protein, partial	IEDB_and_control\full_iedb_oligos_list_clst70_control_64aa_over20_nuc_15_15_14_15_16_end.csv	True	False	False	False	True	False	True	False	False	False	False	False	False	False	False	False	False	False																						[DOID_10533] & [DOID_10533]		['Streptococcus pneumoniae'] & ['Streptococcus pneumoniae']	['Streptococcus pneumoniae'] & ['Streptococcus pneumoniae']
agilent_11154	88	1039.0	pneumococcal histidine triad protein E & hydrolase & HIT family hydrolase	IEDB_and_control\full_iedb_oligos_list_clst70_control_64aa_over20_nuc_15_15_14_15_16_end.csv	True	False	False	False	True	False	True	False	False	False	False	False	False	False	False	False	False	False																						[DOID_10533] & [DOID_10533] & [DOID_10533]		['Streptococcus pneumoniae'] & ['Streptococcus pneumoniae'] & ['Streptococcus pneumoniae']	['Streptococcus pneumoniae'] & ['Streptococcus pneumoniae'] & ['Streptococcus pneumoniae']
agilent_111569	88	309.0	WP_011149203.1 strains_non_MPA_non_topgraph_cdhit70_190118.csv	PNP\full_PNP_oligos_list_64aa_over20_nuc_15_15_14_15_16_end.csv	False	False	False	False	False	False	False	False	False	False	True	False	True	False	False	True	False	False																1.0	C:type II protein secretion system complex; P:protein secretion by the type II secretion system; F:protein transporter activity									Vibrio vulnificus
agilent_111574	352	464.0	V1.UC2-4_GL0058997 MPA_PNP_EM_seqs_non_topgraph_seqs_final_210318.csv	PNP\full_PNP_oligos_list_64aa_over20_nuc_15_15_14_15_16_end.csv	False	False	False	False	False	False	False	False	False	True	False	False	True	True	True	False	False	False									1.0																	Blautia obeum ATCC 29174
agilent_111582	44	364.0	V1.FI24_GL0168894 MPA_PNP_EM_seqs_non_topgraph_seqs_final_210318.csv	PNP\full_PNP_oligos_list_64aa_over20_nuc_15_15_14_15_16_end.csv	False	False	False	False	False	False	False	False	False	True	False	False	True	True	False	False	False	False											1.0
agilent_111611	616	688.0	N006A_GL0045639 MPA_PNP_EM_seqs_non_topgraph_seqs_final_210318.csv	PNP\full_PNP_oligos_list_64aa_over20_nuc_15_15_14_15_16_end.csv	False	False	False	False	False	False	False	False	False	True	False	False	True	True	False	False	False	False										1.0
agilent_111619	132	396.0	MH0019_GL0017218 (3/3) MPA_and_EM_topgraph_220218_subsample.csv	PNP\full_PNP_oligos_list_64aa_over20_nuc_15_15_14_15_16_end.csv	False	False	False	False	False	False	False	False	False	True	False	True	False	True	False	False	False	False																											F:sulfuric ester hydrolase activity; P:metabolic process; C:integral component of membrane
agilent_111652	132	388.0	NP_832958.1 strains_non_MPA_non_topgraph_cdhit70_190118.csv	PNP\full_PNP_oligos_list_64aa_over20_nuc_15_15_14_15_16_end.csv	False	False	False	False	False	False	False	False	False	False	True	False	True	False	False	True	False	False																			1.0							Bacillus cereus ATCC 14579
agilent_11170	0	0.0	random sequence 53	IEDB_and_control\random_oligos_control_54_64aa_over20_64_nuc_15_15_14_15_16_end.csv	True	False	False	True	False	False	False	False	False	False	False	False	False	False	False	False	False	False
agilent_111719	220	410.0	MH0142_GL0047247 MPA_PNP_EM_seqs_non_topgraph_seqs_final_210318.csv	PNP\full_PNP_oligos_list_64aa_over20_nuc_15_15_14_15_16_end.csv	False	False	False	False	False	False	False	False	False	True	False	False	True	True	True	False	False	False									1.0																	[Eubacterium] rectale ATCC 33656
agilent_111724	264	746.0	MH0039_GL0016284 (2/2) MPA_and_EM_topgraph_220218_subsample.csv	PNP\full_PNP_oligos_list_64aa_over20_nuc_15_15_14_15_16_end.csv	False	False	False	False	False	False	False	False	False	True	False	True	False	True	False	False	False	False																											P:signal transduction; C:cell outer membrane; F:receptor activity; P:transport
agilent_111773	301	365.0	YP_004888356.1 (1/1) non_MPA_topgraph_sampling_040218.csv	PNP\full_PNP_oligos_list_64aa_over20_nuc_15_15_14_15_16_end.csv	False	False	False	False	False	False	False	False	False	False	True	True	False	False	False	False	False	True																										Lactobacillus plantarum WCFS1
agilent_111782	484	598.0	O2.UC12-1_GL0026099 MPA_PNP_EM_seqs_non_topgraph_seqs_final_210318.csv	PNP\full_PNP_oligos_list_64aa_over20_nuc_15_15_14_15_16_end.csv	False	False	False	False	False	False	False	False	False	True	False	False	True	True	False	False	False	False													1.0		1.0												C:transcription factor complex; F:transcription factor activity, sequence-specific DNA binding; C:integral component of membrane; P:regulation of transcription, DNA-templated; F:sequence-specific DNA binding; P:regulation of transcription, DNA-templated
agilent_111787	0	151.0	WP_001542068.1 (5/5) non_MPA_topgraph_sampling_040218.csv	PNP\full_PNP_oligos_list_64aa_over20_nuc_15_15_14_15_16_end.csv	False	False	False	False	False	False	False	False	False	False	True	True	False	False	False	True	False	False																										Salmonella enterica subsp. enterica serovar Muenchen
agilent_111788	308	474.0	411901.BACCAC_02406 MPA_PNP_EM_seqs_non_topgraph_seqs_final_210318.csv	PNP\full_PNP_oligos_list_64aa_over20_nuc_15_15_14_15_16_end.csv	False	False	False	False	False	False	False	False	False	True	False	False	True	True	False	False	False	False									1.0
agilent_111848	792	866.0	O2.UC18-1_GL0138506 MPA_PNP_EM_seqs_non_topgraph_seqs_final_210318.csv	PNP\full_PNP_oligos_list_64aa_over20_nuc_15_15_14_15_16_end.csv	False	False	False	False	False	False	False	False	False	True	False	False	True	True	True	False	False	False									1.0																	Bacteroides dorei CL03T12C01
agilent_111861	0	97.0	WP_004845777.1 (2/2) non_MPA_topgraph_sampling_040218.csv	PNP\full_PNP_oligos_list_64aa_over20_nuc_15_15_14_15_16_end.csv	False	False	False	False	False	False	False	False	False	False	True	True	False	False	False	False	True	False																										Ruminococcus torques ATCC 27756
agilent_111912	220	497.0	WP_000339804.1 (1/1) non_MPA_topgraph_sampling_040218.csv	PNP\full_PNP_oligos_list_64aa_over20_nuc_15_15_14_15_16_end.csv	False	False	False	False	False	False	False	False	False	False	True	True	False	False	False	True	False	True																										Escherichia coli Nissle 1917 & Shigella sonnei 53G
agilent_111932	0	30.0	MH0244_GL0108615 (2/5) MPA_and_EM_topgraph_220218_subsample.csv	PNP\full_PNP_oligos_list_64aa_over20_nuc_15_15_14_15_16_end.csv	False	False	False	False	False	False	False	False	False	True	False	True	False	True	False	False	False	False																											P:regulation of cell shape; P:cell division; F:UDP-N-acetylmuramoyl-L-alanyl-D-glutamyl-meso-2,6-diaminopimelyl-D-alanyl-D-alanine:undecaprenyl-phosphate transferase activity; P:peptidoglycan biosynthetic process; P:lipid metabolic process; C:integral component of membrane; P:cell wall organization; C:plasma membrane; P:cell cycle; F:phospho-N-acetylmuramoyl-pentapeptide-transferase activity
agilent_111937	1279	1725.0	WP_001033292.1 strains_non_MPA_non_topgraph_cdhit70_190118.csv	PNP\full_PNP_oligos_list_64aa_over20_nuc_15_15_14_15_16_end.csv	False	False	False	False	False	False	False	False	False	False	True	False	True	False	False	False	False	True																			1.0							Escherichia coli Nissle 1917
agilent_111938	396	841.0	WP_000120918.1 strains_non_MPA_non_topgraph_cdhit70_190118.csv	PNP\full_PNP_oligos_list_64aa_over20_nuc_15_15_14_15_16_end.csv	False	False	False	False	False	False	False	False	False	False	True	False	True	False	False	False	False	True																			1.0							Escherichia coli Nissle 1917
agilent_111941	132	263.0	YP_002343635.1 strains_non_MPA_non_topgraph_cdhit70_190118.csv	PNP\full_PNP_oligos_list_64aa_over20_nuc_15_15_14_15_16_end.csv	False	False	False	False	False	False	False	False	False	False	True	False	True	False	False	True	False	False																			1.0							Campylobacter jejuni subsp. jejuni NCTC 11168 = ATCC 700819
agilent_111943	132	818.0	O2.UC27-2_GL0006479 MPA_PNP_EM_seqs_non_topgraph_seqs_final_210318.csv	PNP\full_PNP_oligos_list_64aa_over20_nuc_15_15_14_15_16_end.csv	False	False	False	False	False	False	False	False	False	True	False	False	True	True	False	False	False	False							1.0
agilent_111948	220	481.0	MH0217_GL0104827 MPA_PNP_EM_seqs_non_topgraph_seqs_final_210318.csv	PNP\full_PNP_oligos_list_64aa_over20_nuc_15_15_14_15_16_end.csv	False	False	False	False	False	False	False	False	False	True	False	False	True	True	False	False	False	False									1.0
agilent_111967	352	785.0	WP_004845017.1 strains_non_MPA_non_topgraph_cdhit70_190118.csv	PNP\full_PNP_oligos_list_64aa_over20_nuc_15_15_14_15_16_end.csv	False	False	False	False	False	False	False	False	False	False	True	False	True	False	False	False	True	False																			1.0							Ruminococcus torques ATCC 27756
agilent_111981	132	276.0	WP_003667934.1 (1/7) non_MPA_topgraph_sampling_040218.csv	PNP\full_PNP_oligos_list_64aa_over20_nuc_15_15_14_15_16_end.csv	False	False	False	False	False	False	False	False	False	False	True	True	False	False	False	False	False	True																										Lactobacillus reuteri DSM 20016
agilent_111986	563	627.0	MH0003_GL0040127 MPA_PNP_EM_seqs_non_topgraph_seqs_final_210318.csv	PNP\full_PNP_oligos_list_64aa_over20_nuc_15_15_14_15_16_end.csv	False	False	False	False	False	False	False	False	False	True	False	False	True	True	True	False	False	False									1.0																	Bacteroides ovatus
agilent_112003	748	1051.0	O2.UC26-1_GL0046964 (2/2) MPA_and_EM_topgraph_220218_subsample.csv	PNP\full_PNP_oligos_list_64aa_over20_nuc_15_15_14_15_16_end.csv	False	False	False	False	False	False	False	False	False	True	False	True	False	True	True	False	False	False																										Bacteroides dorei CL03T12C01	P:signal transduction; C:membrane; F:receptor activity; P:transport
agilent_112006	132	490.0	WP_004846584.1 (2/2) non_MPA_topgraph_sampling_040218.csv	PNP\full_PNP_oligos_list_64aa_over20_nuc_15_15_14_15_16_end.csv	False	False	False	False	False	False	False	False	False	False	True	True	False	False	False	False	True	False																										Ruminococcus torques ATCC 27756
agilent_112010	44	203.0	WP_015438966.1 (2/2) non_MPA_topgraph_sampling_040218.csv	PNP\full_PNP_oligos_list_64aa_over20_nuc_15_15_14_15_16_end.csv	False	False	False	False	False	False	False	False	False	False	True	True	False	False	False	False	False	True																										Bifidobacterium breve UCC2003
agilent_112024	352	492.0	WP_007856015.1 MPA_PNP_EM_seqs_non_topgraph_seqs_final_210318.csv	PNP\full_PNP_oligos_list_64aa_over20_nuc_15_15_14_15_16_end.csv	False	False	False	False	False	False	False	False	False	True	False	False	True	True	True	False	False	False				1.0																						Bacteroides dorei CL03T12C01
agilent_112027	264	1332.0	WP_012420155.1 strains_non_MPA_non_topgraph_cdhit70_190118.csv	PNP\full_PNP_oligos_list_64aa_over20_nuc_15_15_14_15_16_end.csv	False	False	False	False	False	False	False	False	False	False	True	False	True	False	False	False	True	False																			1.0							Akkermansia muciniphila ATCC BAA-835
agilent_112041	660	1134.0	WP_001225077.1 strains_non_MPA_non_topgraph_cdhit70_190118.csv	PNP\full_PNP_oligos_list_64aa_over20_nuc_15_15_14_15_16_end.csv	False	False	False	False	False	False	False	False	False	False	True	False	True	False	False	False	False	True																			1.0							Escherichia coli Nissle 1917
agilent_112064	181	245.0	MH0135_GL0002018 (1/4) MPA_and_EM_topgraph_220218_subsample.csv	PNP\full_PNP_oligos_list_64aa_over20_nuc_15_15_14_15_16_end.csv	False	False	False	False	False	False	False	False	False	True	False	True	False	True	False	False	False	False																											C:integral component of membrane; C:plasma membrane
agilent_112066	264	1725.0	WP_001033292.1 strains_non_MPA_non_topgraph_cdhit70_190118.csv	PNP\full_PNP_oligos_list_64aa_over20_nuc_15_15_14_15_16_end.csv	False	False	False	False	False	False	False	False	False	False	True	False	True	False	False	False	False	True																			1.0							Escherichia coli Nissle 1917
agilent_112077	440	580.0	N032A_GL0016792 MPA_PNP_EM_seqs_non_topgraph_seqs_final_210318.csv	PNP\full_PNP_oligos_list_64aa_over20_nuc_15_15_14_15_16_end.csv	False	False	False	False	False	False	False	False	False	True	False	False	True	True	False	False	False	False									1.0
agilent_112078	88	220.0	WP_024854341.1 (1/6) non_MPA_topgraph_sampling_040218.csv	PNP\full_PNP_oligos_list_64aa_over20_nuc_15_15_14_15_16_end.csv	False	False	False	False	False	False	False	False	False	False	True	True	False	False	False	False	True	False																										Ruminococcus gnavus AGR2154
agilent_112094	396	616.0	MH0006_GL0074347 MPA_PNP_EM_seqs_non_topgraph_seqs_final_210318.csv	PNP\full_PNP_oligos_list_64aa_over20_nuc_15_15_14_15_16_end.csv	False	False	False	False	False	False	False	False	False	True	False	False	True	True	False	False	False	False								1.0
agilent_112104	528	605.0	MH0014_GL0080895 MPA_PNP_EM_seqs_non_topgraph_seqs_final_210318.csv	PNP\full_PNP_oligos_list_64aa_over20_nuc_15_15_14_15_16_end.csv	False	False	False	False	False	False	False	False	False	True	False	False	True	True	False	False	False	False							1.0
agilent_112105	176	810.0	MH0270_GL0089666 (2/2) MPA_and_EM_topgraph_220218_subsample.csv	PNP\full_PNP_oligos_list_64aa_over20_nuc_15_15_14_15_16_end.csv	False	False	False	False	False	False	False	False	False	True	False	True	False	True	False	False	False	False																											C:integral component of membrane; F:penicillin binding
agilent_112107	176	450.0	702459.BBPR_0036 MPA_PNP_EM_seqs_non_topgraph_seqs_final_210318.csv	PNP\full_PNP_oligos_list_64aa_over20_nuc_15_15_14_15_16_end.csv	False	False	False	False	False	False	False	False	False	True	False	False	True	True	False	False	False	False							1.0
agilent_112127	968	1076.0	MH0393_GL0057855 MPA_PNP_EM_seqs_non_topgraph_seqs_final_210318.csv	PNP\full_PNP_oligos_list_64aa_over20_nuc_15_15_14_15_16_end.csv	False	False	False	False	False	False	False	False	False	True	False	False	True	True	False	False	False	False									1.0
agilent_112138	409	473.0	748224.HMPREF9436_02733 MPA_PNP_EM_seqs_non_topgraph_seqs_final_210318.csv	PNP\full_PNP_oligos_list_64aa_over20_nuc_15_15_14_15_16_end.csv	False	False	False	False	False	False	False	False	False	True	False	False	True	True	False	False	False	False										1.0
agilent_112150	190	254.0	MH0009_GL0066195 MPA_PNP_EM_seqs_non_topgraph_seqs_final_210318.csv	PNP\full_PNP_oligos_list_64aa_over20_nuc_15_15_14_15_16_end.csv	False	False	False	False	False	False	False	False	False	True	False	False	True	True	False	False	False	False													1.0		1.0												C:integral component of membrane
agilent_112162	44	343.0	YP_536455.1 strains_non_MPA_non_topgraph_cdhit70_190118.csv	PNP\full_PNP_oligos_list_64aa_over20_nuc_15_15_14_15_16_end.csv	False	False	False	False	False	False	False	False	False	False	True	False	True	False	False	False	False	True																			1.0							Lactobacillus salivarius UCC118
agilent_112172	132	459.0	V1.UC33-0_GL0066151 (1/1) MPA_and_EM_topgraph_220218_subsample.csv	PNP\full_PNP_oligos_list_64aa_over20_nuc_15_15_14_15_16_end.csv	False	False	False	False	False	False	False	False	False	True	False	True	False	True	False	False	False	False																											C:integral component of membrane
agilent_112178	44	348.0	WP_017420914.1 strains_non_MPA_non_topgraph_cdhit70_190118.csv	PNP\full_PNP_oligos_list_64aa_over20_nuc_15_15_14_15_16_end.csv	False	False	False	False	False	False	False	False	False	False	True	False	True	False	False	True	False	False																			1.0							Vibrio vulnificus
agilent_112181	440	704.0	T2D-126A_GL0012233 (1/1) MPA_and_EM_topgraph_220218_subsample.csv	PNP\full_PNP_oligos_list_64aa_over20_nuc_15_15_14_15_16_end.csv	False	False	False	False	False	False	False	False	False	True	False	True	False	True	True	False	False	False																										Roseburia inulinivorans DSM 16841	C:integral component of membrane; P:unidirectional conjugation
agilent_112192	176	363.0	WP_001025858.1 strains_non_MPA_non_topgraph_cdhit70_190118.csv	PNP\full_PNP_oligos_list_64aa_over20_nuc_15_15_14_15_16_end.csv	False	False	False	False	False	False	False	False	False	False	True	False	True	False	False	True	False	False																			1.0							Vibrio cholerae AM-19226
agilent_112198	132	387.0	MH0086_GL0053209 MPA_PNP_EM_seqs_non_topgraph_seqs_final_210318.csv	PNP\full_PNP_oligos_list_64aa_over20_nuc_15_15_14_15_16_end.csv	False	False	False	False	False	False	False	False	False	True	False	False	True	True	False	False	False	False									1.0		1.0
agilent_112200	176	379.0	SZEY-101A_GL0062438 MPA_PNP_EM_seqs_non_topgraph_seqs_final_210318.csv	PNP\full_PNP_oligos_list_64aa_over20_nuc_15_15_14_15_16_end.csv	False	False	False	False	False	False	False	False	False	True	False	False	True	True	False	False	False	False										1.0
agilent_112230	42	106.0	WP_081429230.1 (1/4) non_MPA_topgraph_sampling_040218.csv	PNP\full_PNP_oligos_list_64aa_over20_nuc_15_15_14_15_16_end.csv	False	False	False	False	False	False	False	False	False	False	True	True	False	False	False	False	True	False																										Akkermansia muciniphila ATCC BAA-835
agilent_112232	204	268.0	MH0009_GL0063848 MPA_PNP_EM_seqs_non_topgraph_seqs_final_210318.csv	PNP\full_PNP_oligos_list_64aa_over20_nuc_15_15_14_15_16_end.csv	False	False	False	False	False	False	False	False	False	True	False	False	True	True	False	False	False	False							1.0
agilent_112235	249	313.0	WP_041254400.1 MPA_PNP_EM_seqs_non_topgraph_seqs_final_210318.csv	PNP\full_PNP_oligos_list_64aa_over20_nuc_15_15_14_15_16_end.csv	False	False	False	False	False	False	False	False	False	True	False	False	True	False	True	False	False	False				1.0																						[Eubacterium] rectale ATCC 33656
agilent_112250	44	247.0	WP_000838222.1 strains_non_MPA_non_topgraph_cdhit70_190118.csv	PNP\full_PNP_oligos_list_64aa_over20_nuc_15_15_14_15_16_end.csv	False	False	False	False	False	False	False	False	False	False	True	False	True	False	False	True	False	False																			1.0							Salmonella enterica subsp. enterica serovar Infantis
agilent_112299	253	317.0	NP_709061.1 strains_non_MPA_non_topgraph_cdhit70_190118.csv	PNP\full_PNP_oligos_list_64aa_over20_nuc_15_15_14_15_16_end.csv	False	False	False	False	False	False	False	False	False	False	True	False	True	False	False	True	False	False																			1.0							Shigella flexneri 2a str. 301
agilent_112305	308	445.0	NP_816590.1 strains_non_MPA_non_topgraph_cdhit70_190118.csv	PNP\full_PNP_oligos_list_64aa_over20_nuc_15_15_14_15_16_end.csv	False	False	False	False	False	False	False	False	False	False	True	False	True	False	False	True	False	False																			1.0							Enterococcus faecalis V583
agilent_112325	44	521.0	YP_004889154.1 (2/2) non_MPA_topgraph_sampling_040218.csv	PNP\full_PNP_oligos_list_64aa_over20_nuc_15_15_14_15_16_end.csv	False	False	False	False	False	False	False	False	False	False	True	True	False	False	False	False	False	True																										Lactobacillus plantarum WCFS1
agilent_112329	132	635.0	MH0006_GL0070677 MPA_PNP_EM_seqs_non_topgraph_seqs_final_210318.csv	PNP\full_PNP_oligos_list_64aa_over20_nuc_15_15_14_15_16_end.csv	False	False	False	False	False	False	False	False	False	True	False	False	True	True	False	False	False	False									1.0
agilent_112338	217	281.0	WP_011742922.1 strains_non_MPA_non_topgraph_cdhit70_190118.csv	PNP\full_PNP_oligos_list_64aa_over20_nuc_15_15_14_15_16_end.csv	False	False	False	False	False	False	False	False	False	False	True	False	True	False	False	False	False	True																			1.0							Bifidobacterium adolescentis ATCC 15703
agilent_112363	176	704.0	MH0451_GL0085419 MPA_PNP_EM_seqs_non_topgraph_seqs_final_210318.csv	PNP\full_PNP_oligos_list_64aa_over20_nuc_15_15_14_15_16_end.csv	False	False	False	False	False	False	False	False	False	True	False	False	True	True	False	False	False	False									1.0
agilent_112378	264	356.0	MH0147_GL0074359 MPA_PNP_EM_seqs_non_topgraph_seqs_final_210318.csv	PNP\full_PNP_oligos_list_64aa_over20_nuc_15_15_14_15_16_end.csv	False	False	False	False	False	False	False	False	False	True	False	False	True	True	False	False	False	False											1.0
[truncated: 19,546 more rows]
[truncated: 26 more columns]
