# Supplementary material for: Systemic antibody responses against human microbiota flagellins are overrepresented in chronic fatigue syndrome patients
Source: Sci Adv. 2022 Sep 23;8(38):eabq2422. doi: 10.1126/sciadv.abq2422 (PMC11580831; doi:10.1126/sciadv.abq2422)
Supplement: Supplementary file 3 — Supporting Data and Code [file sciadv.abq2422_supporting_data_and_code.zip › PhageIPSeq_CFS-main/PhageIPSeq_CFS/Data/p_val_df.csv]

SerumName	agilent_10	agilent_100005	agilent_100027	agilent_100036	agilent_100055	agilent_100064	agilent_100089	agilent_100158	agilent_100162	agilent_100163	agilent_100230	agilent_100240	agilent_100242	agilent_100245	agilent_100247	agilent_100253	agilent_100258	agilent_100267	agilent_100272	agilent_100279	agilent_100302	agilent_100310	agilent_100316	agilent_100324	agilent_100329	agilent_100347	agilent_100361	agilent_100364	agilent_100369	agilent_100380	agilent_100382	agilent_100392	agilent_100399	agilent_100402	agilent_100413	agilent_100420	agilent_100438	agilent_10044	agilent_100459	agilent_100464	agilent_100483	agilent_100504	agilent_100527	agilent_100537	agilent_100538	agilent_100544	agilent_100559	agilent_100582	agilent_100593
3929530_26_LV1016291803
3866445_26_LV1016291800																															6.914299312448327
3029466_26_LV1016291802	11.00621297459676											26.676552535322656																							41.11045931110018
3751142_26_LV1016291817										14.480969066302857																							9.413896141789165
3221844_26_LV1016291822														10.9881770345039											9.789694518000577										199.301029995664							7.645584143060355
3001293_26_LV1016291824														27.450282444496807
3467351_26_LV1016291819												35.88807728583998		25.400807988594213																					20.71576070400989
3895318_26_LV1016291821	12.07579037973025																			12.938096040912804
3817658_26_LV1016291818																																			12.019321448327227
3279658_26_LV1016291823
3731349_26_LV1016291862							7.381992019942143		15.822150481819852																																					24.42560082632389
3173232_26_LV1016291827
3626452_26_LV1016291831												31.175723576445304														27.515512924872063
3911229_26_LV1016291832																														23.226935401900004
3810520_26_LV1016291850																																									7.157366416631098				11.78130759537847
3344673_26_LV1016291853
3029477_26_LV1016291863												9.463391449586062
3566058_26_LV1016291857																																			9.709210429041708
3468019_26_LV1016291849
3542565_26_LV1016291860
3154921_26_LV1016291859	11.166614263730407																																	7.640440130825834		6.839955690433454
3142251_26_LV1016291872
3934056_26_LV1016291876
3434202_26_LV1016291865
3421233_26_LV1016291864												115.61463563399953				36.37442238324704																																43.05565750130898	28.75123185821379
3396374_26_LV1016291869	41.23898263835375																18.39618417798469
3685826_26_LV1016291870	17.52609150552105
3853102_26_LV1016291826																						23.659296762217394		8.170308302764571																				12.208294545067911
3888646_26_LV1016291866
3567511_26_LV1016291871	9.177351460230785
3303055_26_LV1016291877
3301842_26_LV1016291873												9.237006889573085
3640399_26_LV1016291874					20.503348614176875											14.116757109066414
3654028_26_LV1016291878
3035114_26_LV1016291842
3644897_26_LV1016291843
3681993_26_LV1016291845													40.31461568965123																9.390956881194588			8.139578929937686
3982030_26_LV1016291848	16.098541232641878																																		200.0
3603443_26_LV1016291828
3042068_26_LV1016291868																			21.262997976319745																												90.15736627060998
3669121_27_LV1016291804														12.545837352620074
3508246_27_LV1016291801
3699400_27_LV1016291815	28.96052392607913											6.879060397041703																									8.760929322719424
3933595_27_LV1016291805	9.000127744519084											12.754050918412212
3063398_27_LV1016291807
3476548_27_LV1016291806												7.670142568225974
3161922_27_LV1016291808													8.694730472312372
3763424_27_LV1016291812														14.48397920748338				25.30831266894821		31.231763583206902			7.143275453072
3902406_27_LV1016291810	13.30106528389496																																							25.38074422015153
3431423_27_LV1016291809																																							9.62480563262082
3278587_27_LV1016291811															75.45549046091804
3820503_27_LV1016291814												13.800766415184514							10.23107030231451		13.889459078142329
3737625_27_LV1016291816														18.41664311202996																				14.030276745989294
3490517_27_LV1016291833	7.95595053497962					13.974442695460295																													11.54027020702708
3167312_27_LV1016291858								8.006553231870095
3482355_27_LV1016291844				13.021081480845847
3530841_27_LV1016291820	8.403660708112406		19.261700118296087
3150661_27_LV1016291825
3880724_27_LV1016291829	76.25919541507979
3651570_27_LV1016291830
3145775_27_LV1016291836											9.233603256015122	23.10825898986444
3261063_27_LV1016291834		7.302563906443508										7.288923916742022
3444071_27_LV1016291854												18.78838017686152
3729283_27_LV1016291813
3603461_27_LV1016291879	9.464749888670742																											14.104074366212178
3600447_27_LV1016291835
3597611_27_LV1016291841																																			55.93843639869967
3381565_27_LV1016291840																																											7.433694178664623
3572766_27_LV1016291851
3694611_27_LV1016291867
3113250_27_LV1016291839																																													51.36137518777819
3602993_27_LV1016291837																								21.89669100084097
3310190_27_LV1016291838												34.98057756754799
3898139_27_LV1016291855																																			43.56440342420794
3353640_27_LV1016291852												43.57856472184145		14.022200129352406					9.5711125229507	10.127038905362356
3066856_27_LV1016291856												52.14059082011882															16.085483928005072
3592212_27_LV1016291875	49.30702399821351											37.99221532810903																										12.077551036289186							91.73967450743083
3963110_27_LV1016291861												47.44573426266779
3840348_27_LV1016291846
3211050_27_LV1016291847
[truncated: 5,000 more columns]
