# Supplementary material for: Systemic antibody responses against human microbiota flagellins are overrepresented in chronic fatigue syndrome patients
Source: Sci Adv. 2022 Sep 23;8(38):eabq2422. doi: 10.1126/sciadv.abq2422 (PMC11580831; doi:10.1126/sciadv.abq2422)
Supplement: Supplementary file 3 — Supporting Data and Code [file sciadv.abq2422_supporting_data_and_code.zip › PhageIPSeq_CFS-main/PhageIPSeq_CFS/Figures/figure_3/info_table.csv]

Peptide number	Protein name	Protein length	Starting position of peptide	SHAP value	CFS	Ctrl.	Ratio
212061	Bacteroides/Barnesiella Hypothetical protein ~	396	460	0.198	38	63	0.6
106628	Lachnospiraceae Toxin A #	264	884	0.151	15	43	0.4
183889	Blautia obeum MSCRAMM family adhesin domain containing protein #	44	470	0.112	13	33	0.4
129819	Eubacterium sp. Flagellin #	0	517	0.112	50	15	3.3
181972	Lachnospiraceae MurNAc-LAA domain-containing protein #	176	577	0.111	15	43	0.4
150244	Bacteroidales Glyco_hydro_85 domain-containing protein #	930	994	0.109	50	38	1.3
94148	Bacteroidales Por secretion system protein ~	765	829	0.107	43	57	0.7
79824	Bacteroides Acetylhydrolase #	264	559	0.102	25	38	0.7
191430	Bacteroidaceae GTPase HflX ~	132	417	0.092	13	28	0.5
73216	Roseburia inulinivorans Flagellin #	44	466	0.086	45	13	3.6
129839	Clostridiales Flagellin #	0	449	0.085	48	15	3.2
193624	Bacteroides DUF4988 domain-containing protein #	44	803	0.084	30	13	2.4
201880	Eubacterium rectale Toxin A #	459	523	0.084	40	57	0.7
209928	Lachnospiraceae Toxin A #	44	884	0.081	40	55	0.7
56127	Paraprevotella F5/8 type C domain protein #	264	983	0.077	18	28	0.6
192983	Bacteroidales MurNAc-LAA domain-containing protein #	1200	1264	0.074	68	63	1.1
