# Supplementary material for: Systemic antibody responses against human microbiota flagellins are overrepresented in chronic fatigue syndrome patients
Source: Sci Adv. 2022 Sep 23;8(38):eabq2422. doi: 10.1126/sciadv.abq2422 (PMC11580831; doi:10.1126/sciadv.abq2422)
Supplement: Supplementary file 3 — Supporting Data and Code [file sciadv.abq2422_supporting_data_and_code.zip › PhageIPSeq_CFS-main/PhageIPSeq_CFS/Figures/figure_3/shap_values_GBR.csv]

col_name	feature_importance_vals	oligo full name	Healthy percentage	ME/CFS percentage
agilent_212061	0.15507738117763434	MH0012_GL0005694 MPA_PNP_EM_seqs_non_topgraph_seqs_final_210318.csv	62.5	37.5
agilent_183889	0.14636320556568533	WP_005425557.1 MPA_PNP_EM_seqs_non_topgraph_seqs_final_210318.csv	32.5	12.5
agilent_129819	0.136364039399923	MH0113_GL0055733 MPA_PNP_EM_seqs_non_topgraph_seqs_final_210318.csv	15.0	50.0
agilent_79824	0.11943424717034756	MH0061_GL0017930 MPA_PNP_EM_seqs_non_topgraph_seqs_final_210318.csv	37.5	25.0
agilent_181972	0.11824801943668257	MH0062_GL0013161 MPA_PNP_EM_seqs_non_topgraph_seqs_final_210318.csv	42.5	15.0
agilent_106628	0.11739267518562883	O2.UC53-2_GL0085658 MPA_PNP_EM_seqs_non_topgraph_seqs_final_210318.csv	42.5	15.0
agilent_94148	0.1134868891517908	MH0012_GL0143983 MPA_PNP_EM_seqs_non_topgraph_seqs_final_210318.csv	57.49999999999999	42.5
agilent_150244	0.11004642738319034	158499257-stool2_revised_scaffold67727_1_gene85513 MPA_PNP_EM_seqs_non_topgraph_seqs_final_210318.csv	37.5	50.0
agilent_72861	0.09130505959065208	469589.HMPREF0103_2196 MPA_PNP_EM_seqs_non_topgraph_seqs_final_210318.csv	65.0	55.00000000000001
agilent_129839	0.08758289535198856	MH0172_GL0065659 MPA_PNP_EM_seqs_non_topgraph_seqs_final_210318.csv	15.0	47.5
agilent_193624	0.08661343913650849	T2D-11A_GL0151524 MPA_PNP_EM_seqs_non_topgraph_seqs_final_210318.csv	12.5	30.0
agilent_201880	0.08512491013366572	WP_012743453.1 MPA_PNP_EM_seqs_non_topgraph_seqs_final_210318.csv	57.49999999999999	40.0
agilent_43205	0.07315740032190662	O2.UC48-0_GL0083881 MPA_PNP_EM_seqs_non_topgraph_seqs_final_210318.csv	50.0	30.0
agilent_73216	0.0718268449069751	WP_007886088.1 MPA_PNP_EM_seqs_non_topgraph_seqs_final_210318.csv	12.5	45.0
agilent_131884	0.07132856247826566	WP_007884712.1 MPA_PNP_EM_seqs_non_topgraph_seqs_final_210318.csv	15.0	50.0
agilent_209928	0.0709401645959861	O2.UC53-2_GL0085658 MPA_PNP_EM_seqs_non_topgraph_seqs_final_210318.csv	55.00000000000001	40.0
agilent_135179	0.07086898117231274	MH0003_GL0005371 (1/1) MPA_and_EM_topgraph_220218_subsample.csv	32.5	25.0
agilent_56259	0.06929234017789895	T2D-105A_GL0053933 MPA_PNP_EM_seqs_non_topgraph_seqs_final_210318.csv	22.5	52.5
agilent_15204	0.06874268813900927	MH0003_GL0007178 MPA_PNP_EM_seqs_non_topgraph_seqs_final_210318.csv	27.500000000000004	17.5
agilent_191430	0.06822564253734523	MH0002_GL0031714 MPA_PNP_EM_seqs_non_topgraph_seqs_final_210318.csv	27.500000000000004	12.5
agilent_192983	0.06730530334104515	MH0012_GL0173413 (2/2) MPA_and_EM_topgraph_220218_subsample.csv	62.5	67.5
agilent_64436	0.06542412957252966	MH0062_GL0064339 MPA_PNP_EM_seqs_non_topgraph_seqs_final_210318.csv	27.500000000000004	15.0
agilent_126599	0.064676009633306	MH0193_GL0075334 MPA_PNP_EM_seqs_non_topgraph_seqs_final_210318.csv	22.5	55.00000000000001
agilent_174704	0.06060620972255493	158458797-stool1_revised_scaffold5915_1_gene28910 MPA_PNP_EM_seqs_non_topgraph_seqs_final_210318.csv	67.5	72.5
agilent_45366	0.05988659357481084	MH0006_GL0111091 (2/2) MPA_and_EM_topgraph_220218_subsample.csv	25.0	15.0
agilent_177201	0.0592818134236768	MH0268_GL0121737 MPA_PNP_EM_seqs_non_topgraph_seqs_final_210318.csv	22.5	52.5
agilent_200650	0.05635538333578553	MH0458_GL0016438 MPA_PNP_EM_seqs_non_topgraph_seqs_final_210318.csv	82.5	75.0
agilent_90413	0.05436571586146329	MH0369_GL0102815 MPA_PNP_EM_seqs_non_topgraph_seqs_final_210318.csv	17.5	45.0
agilent_56127	0.05135888303331739	MH0006_GL0176289 MPA_PNP_EM_seqs_non_topgraph_seqs_final_210318.csv	27.500000000000004	17.5
agilent_70265	0.050884809268954966	MH0009_GL0052424 MPA_PNP_EM_seqs_non_topgraph_seqs_final_210318.csv	20.0	22.5
agilent_147318	0.050169314751647084	O2.UC8-1_GL0068365 MPA_PNP_EM_seqs_non_topgraph_seqs_final_210318.csv	57.49999999999999	47.5
agilent_150795	0.047789839192751066	V1.FI13_GL0078788 MPA_PNP_EM_seqs_non_topgraph_seqs_final_210318.csv	62.5	70.0
agilent_125065	0.04775596257533038	DOM017_GL0005686 MPA_PNP_EM_seqs_non_topgraph_seqs_final_210318.csv	27.500000000000004	17.5
agilent_205570	0.04731432754803793	MH0067_GL0008919 MPA_PNP_EM_seqs_non_topgraph_seqs_final_210318.csv	80.0	70.0
agilent_50246	0.045731292674383896	MH0092_GL0010172 MPA_PNP_EM_seqs_non_topgraph_seqs_final_210318.csv	12.5	35.0
agilent_129840	0.04555995155213168	MH0044_GL0005871 MPA_PNP_EM_seqs_non_topgraph_seqs_final_210318.csv	20.0	40.0
agilent_200788	0.04342542537807732	MH0462_GL0114644 MPA_PNP_EM_seqs_non_topgraph_seqs_final_210318.csv	77.5	65.0
agilent_131887	0.04311833220457175	WP_012744138.1 MPA_PNP_EM_seqs_non_topgraph_seqs_final_210318.csv	27.500000000000004	55.00000000000001
agilent_131888	0.04281388223598698	WP_007886088.1 MPA_PNP_EM_seqs_non_topgraph_seqs_final_210318.csv	10.0	35.0
agilent_78269	0.04228027227156418	MH0012_GL0237066 (1/1) MPA_and_EM_topgraph_220218_subsample.csv	22.5	17.5
agilent_200789	0.04199769663864116	MH0188_GL0111429 MPA_PNP_EM_seqs_non_topgraph_seqs_final_210318.csv	85.0	77.5
agilent_48033	0.040893129147252696	MH0081_GL0068106 MPA_PNP_EM_seqs_non_topgraph_seqs_final_210318.csv	27.500000000000004	17.5
agilent_131883	0.03968932158600183	MH0437_GL0231446 MPA_PNP_EM_seqs_non_topgraph_seqs_final_210318.csv	30.0	47.5
agilent_48876	0.039682571832208864	MH0006_GL0012770 MPA_PNP_EM_seqs_non_topgraph_seqs_final_210318.csv	32.5	22.5
agilent_79560	0.03932334915721185	MH0168_GL0112256 MPA_PNP_EM_seqs_non_topgraph_seqs_final_210318.csv	75.0	65.0
agilent_64147	0.03862247055948162	MH0012_GL0221699 MPA_PNP_EM_seqs_non_topgraph_seqs_final_210318.csv	65.0	50.0
agilent_82717	0.03834548715988148	MH0012_GL0168243 MPA_PNP_EM_seqs_non_topgraph_seqs_final_210318.csv	35.0	20.0
agilent_200833	0.037187744554576053	MH0244_GL0115989 MPA_PNP_EM_seqs_non_topgraph_seqs_final_210318.csv	80.0	70.0
agilent_204343	0.035408990894502494	MH0105_GL0034973 MPA_PNP_EM_seqs_non_topgraph_seqs_final_210318.csv	22.5	22.5
agilent_30572	0.034803596028464195	MH0073_GL0045612 MPA_PNP_EM_seqs_non_topgraph_seqs_final_210318.csv	25.0	15.0
agilent_136654	0.03473960484816415	675950834-stool1_revised_scaffold34866_1_gene47343 MPA_PNP_EM_seqs_non_topgraph_seqs_final_210318.csv	22.5	17.5
agilent_73127	0.03264444476603785	MH0250_GL0256152 MPA_PNP_EM_seqs_non_topgraph_seqs_final_210318.csv	12.5	35.0
agilent_148358	0.03175443529236645	V1.FI35_GL0037423 MPA_PNP_EM_seqs_non_topgraph_seqs_final_210318.csv	50.0	47.5
agilent_206027	0.03141372907808545	764447348-stool1_revised_C488760_1_gene19628 MPA_PNP_EM_seqs_non_topgraph_seqs_final_210318.csv	42.5	42.5
agilent_73128	0.03025662520071364	MH0010_GL0007892 MPA_PNP_EM_seqs_non_topgraph_seqs_final_210318.csv	12.5	35.0
agilent_128883	0.029707843243199937	MH0077_GL0059567 MPA_PNP_EM_seqs_non_topgraph_seqs_final_210318.csv	22.5	50.0
agilent_206029	0.02719088078692039	MH0057_GL0035569 MPA_PNP_EM_seqs_non_topgraph_seqs_final_210318.csv	82.5	82.5
agilent_206025	0.02536422166147987	MH0108_GL0011167 MPA_PNP_EM_seqs_non_topgraph_seqs_final_210318.csv	77.5	70.0
agilent_168693	0.023736224597155346	MH0012_GL0147423 MPA_PNP_EM_seqs_non_topgraph_seqs_final_210318.csv	42.5	40.0
agilent_207470	0.022799280807548707	435591.BDI_0665 MPA_PNP_EM_seqs_non_topgraph_seqs_final_210318.csv	30.0	25.0
agilent_124605	0.022558456718272744	MH0042_GL0020673 (1/2) MPA_and_EM_topgraph_220218_subsample.csv	35.0	37.5
agilent_131886	0.02238550429510269	MH0260_GL0103278 MPA_PNP_EM_seqs_non_topgraph_seqs_final_210318.csv	25.0	45.0
agilent_206701	0.02154706746668581	SZEY-64A_GL0055442 MPA_PNP_EM_seqs_non_topgraph_seqs_final_210318.csv	32.5	57.49999999999999
agilent_55961	0.021268110421478918	MH0059_GL0009188 MPA_PNP_EM_seqs_non_topgraph_seqs_final_210318.csv	85.0	87.5
agilent_188869	0.020671707174824406	MH0195_GL0084233 MPA_PNP_EM_seqs_non_topgraph_seqs_final_210318.csv	82.5	87.5
agilent_37449	0.019384733447968754	MH0315_GL0162216 MPA_PNP_EM_seqs_non_topgraph_seqs_final_210318.csv	25.0	20.0
agilent_131885	0.0191898893048301	MH0010_GL0007892 MPA_PNP_EM_seqs_non_topgraph_seqs_final_210318.csv	40.0	62.5
agilent_126598	0.01584960678964763	MH0316_GL0084816 MPA_PNP_EM_seqs_non_topgraph_seqs_final_210318.csv	10.0	30.0
agilent_73215	0.015709372209862522	MH0260_GL0103278 MPA_PNP_EM_seqs_non_topgraph_seqs_final_210318.csv	12.5	32.5
agilent_174220	0.014862071417910558	MH0133_GL0028481 MPA_PNP_EM_seqs_non_topgraph_seqs_final_210318.csv	22.5	25.0
agilent_109931	0.01375840246013468	MH0133_GL0028481 MPA_PNP_EM_seqs_non_topgraph_seqs_final_210318.csv	27.500000000000004	25.0
agilent_52200	0.013737756340997295	MH0012_GL0222931 MPA_PNP_EM_seqs_non_topgraph_seqs_final_210318.csv	90.0	85.0
agilent_206026	0.013660932423842951	O2.UC53-0_GL0020536 MPA_PNP_EM_seqs_non_topgraph_seqs_final_210318.csv	75.0	72.5
agilent_88956	0.01222134029065501	MH0105_GL0034973 MPA_PNP_EM_seqs_non_topgraph_seqs_final_210318.csv	77.5	75.0
agilent_134048	0.008916094187850374	MH0043_GL0060107 MPA_PNP_EM_seqs_non_topgraph_seqs_final_210318.csv	50.0	45.0
agilent_92686	0.006940346854680685	159490532-stool2_revised_scaffold3874_1_gene76177 MPA_PNP_EM_seqs_non_topgraph_seqs_final_210318.csv	52.5	52.5
agilent_65600	0.0	MH0012_GL0210948 MPA_PNP_EM_seqs_non_topgraph_seqs_final_210318.csv	97.5	97.5
agilent_89024	0.0	O2.UC12-1_GL0023688 MPA_PNP_EM_seqs_non_topgraph_seqs_final_210318.csv	97.5	97.5
agilent_135148	0.0	MH0271_GL0067298 MPA_PNP_EM_seqs_non_topgraph_seqs_final_210318.csv	97.5	100.0
agilent_192564	0.0	SZEY-101A_GL0005408 MPA_PNP_EM_seqs_non_topgraph_seqs_final_210318.csv	97.5	97.5
agilent_61084	0.0	158499257-stool2_revised_scaffold67395_1_gene40147 MPA_PNP_EM_seqs_non_topgraph_seqs_final_210318.csv	97.5	95.0
agilent_137474	0.0	O2.UC46-1_GL0134711 MPA_PNP_EM_seqs_non_topgraph_seqs_final_210318.csv	95.0	95.0
agilent_142983	0.0	MH0001_GL0017187 MPA_PNP_EM_seqs_non_topgraph_seqs_final_210318.csv	97.5	97.5
agilent_55558	0.0	MH0020_GL0042782 MPA_PNP_EM_seqs_non_topgraph_seqs_final_210318.csv	95.0	87.5
agilent_147336	0.0	MH0006_GL0114400 MPA_PNP_EM_seqs_non_topgraph_seqs_final_210318.csv	90.0	90.0
agilent_149908	0.0	MH0243_GL0087980 MPA_PNP_EM_seqs_non_topgraph_seqs_final_210318.csv	90.0	92.5
agilent_39198	0.0	MH0028_GL0034983 MPA_PNP_EM_seqs_non_topgraph_seqs_final_210318.csv	95.0	95.0
agilent_36653	0.0	MH0128_GL0087103 MPA_PNP_EM_seqs_non_topgraph_seqs_final_210318.csv	92.5	95.0
agilent_166869	0.0	MH0026_GL0026830 MPA_PNP_EM_seqs_non_topgraph_seqs_final_210318.csv	90.0	90.0
agilent_207681	0.0	160158126-stool2_revised_C599977_1_gene121658 MPA_PNP_EM_seqs_non_topgraph_seqs_final_210318.csv	97.5	97.5
agilent_182676	0.0	MH0073_GL0045612 MPA_PNP_EM_seqs_non_topgraph_seqs_final_210318.csv	95.0	100.0
agilent_183695	0.0	MH0006_GL0014259 MPA_PNP_EM_seqs_non_topgraph_seqs_final_210318.csv	92.5	92.5
agilent_200370	0.0	158499257-stool2_revised_scaffold68132_2_gene181542 MPA_PNP_EM_seqs_non_topgraph_seqs_final_210318.csv	92.5	92.5
agilent_196127	0.0	MH0012_GL0015099 MPA_PNP_EM_seqs_non_topgraph_seqs_final_210318.csv	92.5	85.0
agilent_48632	0.0	O2.UC35-1_GL0132054 MPA_PNP_EM_seqs_non_topgraph_seqs_final_210318.csv	95.0	95.0
