# Supplementary material for: Systemic antibody responses against human microbiota flagellins are overrepresented in chronic fatigue syndrome patients
Source: Sci Adv. 2022 Sep 23;8(38):eabq2422. doi: 10.1126/sciadv.abq2422 (PMC11580831; doi:10.1126/sciadv.abq2422)
Supplement: Supplementary file 3 — Supporting Data and Code [file sciadv.abq2422_supporting_data_and_code.zip › PhageIPSeq_CFS-main/PhageIPSeq_CFS/Figures/figure_3/shap_values_xgboost.csv]

col_name	feature_importance_vals	oligo full name	Healthy percentage	ME/CFS percentage
agilent_150244	0.7263607991446042	158499257-stool2_revised_scaffold67727_1_gene85513 MPA_PNP_EM_seqs_non_topgraph_seqs_final_210318.csv	37.5	50.0
agilent_106628	0.5672880104692013	O2.UC53-2_GL0085658 MPA_PNP_EM_seqs_non_topgraph_seqs_final_210318.csv	42.5	15.0
agilent_129819	0.5365551683289234	MH0113_GL0055733 MPA_PNP_EM_seqs_non_topgraph_seqs_final_210318.csv	15.0	50.0
agilent_43205	0.4967542101742583	O2.UC48-0_GL0083881 MPA_PNP_EM_seqs_non_topgraph_seqs_final_210318.csv	50.0	30.0
agilent_212061	0.4844417621694448	MH0012_GL0005694 MPA_PNP_EM_seqs_non_topgraph_seqs_final_210318.csv	62.5	37.5
agilent_191430	0.3951175517431692	MH0002_GL0031714 MPA_PNP_EM_seqs_non_topgraph_seqs_final_210318.csv	27.500000000000004	12.5
agilent_206027	0.3870482893762529	764447348-stool1_revised_C488760_1_gene19628 MPA_PNP_EM_seqs_non_topgraph_seqs_final_210318.csv	42.5	42.5
agilent_94148	0.38120142291008974	MH0012_GL0143983 MPA_PNP_EM_seqs_non_topgraph_seqs_final_210318.csv	57.49999999999999	42.5
agilent_201880	0.30900078290535027	WP_012743453.1 MPA_PNP_EM_seqs_non_topgraph_seqs_final_210318.csv	57.49999999999999	40.0
agilent_174704	0.3050283974064223	158458797-stool1_revised_scaffold5915_1_gene28910 MPA_PNP_EM_seqs_non_topgraph_seqs_final_210318.csv	67.5	72.5
agilent_45366	0.2687690611480501	MH0006_GL0111091 (2/2) MPA_and_EM_topgraph_220218_subsample.csv	25.0	15.0
agilent_183889	0.26593206494173494	WP_005425557.1 MPA_PNP_EM_seqs_non_topgraph_seqs_final_210318.csv	32.5	12.5
agilent_64147	0.2601315545350372	MH0012_GL0221699 MPA_PNP_EM_seqs_non_topgraph_seqs_final_210318.csv	65.0	50.0
agilent_177201	0.2567838726509944	MH0268_GL0121737 MPA_PNP_EM_seqs_non_topgraph_seqs_final_210318.csv	22.5	52.5
agilent_129839	0.25359462228661867	MH0172_GL0065659 MPA_PNP_EM_seqs_non_topgraph_seqs_final_210318.csv	15.0	47.5
agilent_147318	0.24728173490642816	O2.UC8-1_GL0068365 MPA_PNP_EM_seqs_non_topgraph_seqs_final_210318.csv	57.49999999999999	47.5
agilent_56127	0.24293107967969263	MH0006_GL0176289 MPA_PNP_EM_seqs_non_topgraph_seqs_final_210318.csv	27.500000000000004	17.5
agilent_131884	0.24132603045785794	WP_007884712.1 MPA_PNP_EM_seqs_non_topgraph_seqs_final_210318.csv	15.0	50.0
agilent_126599	0.2285318033350631	MH0193_GL0075334 MPA_PNP_EM_seqs_non_topgraph_seqs_final_210318.csv	22.5	55.00000000000001
agilent_192983	0.1695801760479663	MH0012_GL0173413 (2/2) MPA_and_EM_topgraph_220218_subsample.csv	62.5	67.5
agilent_200788	0.16949869212752675	MH0462_GL0114644 MPA_PNP_EM_seqs_non_topgraph_seqs_final_210318.csv	77.5	65.0
agilent_72861	0.16939865313717745	469589.HMPREF0103_2196 MPA_PNP_EM_seqs_non_topgraph_seqs_final_210318.csv	65.0	55.00000000000001
agilent_79824	0.1613627372775227	MH0061_GL0017930 MPA_PNP_EM_seqs_non_topgraph_seqs_final_210318.csv	37.5	25.0
agilent_204343	0.14806807035551178	MH0105_GL0034973 MPA_PNP_EM_seqs_non_topgraph_seqs_final_210318.csv	22.5	22.5
agilent_109931	0.14789619647694058	MH0133_GL0028481 MPA_PNP_EM_seqs_non_topgraph_seqs_final_210318.csv	27.500000000000004	25.0
agilent_200789	0.1474136735449429	MH0188_GL0111429 MPA_PNP_EM_seqs_non_topgraph_seqs_final_210318.csv	85.0	77.5
agilent_79560	0.14074972302867536	MH0168_GL0112256 MPA_PNP_EM_seqs_non_topgraph_seqs_final_210318.csv	75.0	65.0
agilent_200650	0.13801688989246036	MH0458_GL0016438 MPA_PNP_EM_seqs_non_topgraph_seqs_final_210318.csv	82.5	75.0
agilent_131883	0.12544220393465363	MH0437_GL0231446 MPA_PNP_EM_seqs_non_topgraph_seqs_final_210318.csv	30.0	47.5
agilent_70265	0.12326686176922519	MH0009_GL0052424 MPA_PNP_EM_seqs_non_topgraph_seqs_final_210318.csv	20.0	22.5
agilent_56259	0.12316213751473692	T2D-105A_GL0053933 MPA_PNP_EM_seqs_non_topgraph_seqs_final_210318.csv	22.5	52.5
agilent_134048	0.1209294001256603	MH0043_GL0060107 MPA_PNP_EM_seqs_non_topgraph_seqs_final_210318.csv	50.0	45.0
agilent_148358	0.11735491609331802	V1.FI35_GL0037423 MPA_PNP_EM_seqs_non_topgraph_seqs_final_210318.csv	50.0	47.5
agilent_48033	0.10915369299706071	MH0081_GL0068106 MPA_PNP_EM_seqs_non_topgraph_seqs_final_210318.csv	27.500000000000004	17.5
agilent_92686	0.09599620654538735	159490532-stool2_revised_scaffold3874_1_gene76177 MPA_PNP_EM_seqs_non_topgraph_seqs_final_210318.csv	52.5	52.5
agilent_168693	0.0796692137854552	MH0012_GL0147423 MPA_PNP_EM_seqs_non_topgraph_seqs_final_210318.csv	42.5	40.0
agilent_131885	0.06921293943712953	MH0010_GL0007892 MPA_PNP_EM_seqs_non_topgraph_seqs_final_210318.csv	40.0	62.5
agilent_209928	0.06590447206399404	O2.UC53-2_GL0085658 MPA_PNP_EM_seqs_non_topgraph_seqs_final_210318.csv	55.00000000000001	40.0
agilent_207470	0.06140914861054625	435591.BDI_0665 MPA_PNP_EM_seqs_non_topgraph_seqs_final_210318.csv	30.0	25.0
agilent_124605	0.06134231184551024	MH0042_GL0020673 (1/2) MPA_and_EM_topgraph_220218_subsample.csv	35.0	37.5
agilent_82717	0.059837940288707626	MH0012_GL0168243 MPA_PNP_EM_seqs_non_topgraph_seqs_final_210318.csv	35.0	20.0
agilent_64436	0.05942739900434393	MH0062_GL0064339 MPA_PNP_EM_seqs_non_topgraph_seqs_final_210318.csv	27.500000000000004	15.0
agilent_48876	0.05806674965075217	MH0006_GL0012770 MPA_PNP_EM_seqs_non_topgraph_seqs_final_210318.csv	32.5	22.5
agilent_193624	0.049565652520395825	T2D-11A_GL0151524 MPA_PNP_EM_seqs_non_topgraph_seqs_final_210318.csv	12.5	30.0
agilent_181972	0.04845991339563624	MH0062_GL0013161 MPA_PNP_EM_seqs_non_topgraph_seqs_final_210318.csv	42.5	15.0
agilent_136654	0.04800817468727474	675950834-stool1_revised_scaffold34866_1_gene47343 MPA_PNP_EM_seqs_non_topgraph_seqs_final_210318.csv	22.5	17.5
agilent_206026	0.0326735640282277	O2.UC53-0_GL0020536 MPA_PNP_EM_seqs_non_topgraph_seqs_final_210318.csv	75.0	72.5
agilent_78269	0.022529415308963525	MH0012_GL0237066 (1/1) MPA_and_EM_topgraph_220218_subsample.csv	22.5	17.5
agilent_55961	0.019239300761837504	MH0059_GL0009188 MPA_PNP_EM_seqs_non_topgraph_seqs_final_210318.csv	85.0	87.5
agilent_206701	0.01899876575451343	SZEY-64A_GL0055442 MPA_PNP_EM_seqs_non_topgraph_seqs_final_210318.csv	32.5	57.49999999999999
agilent_150795	0.015777982184663416	V1.FI13_GL0078788 MPA_PNP_EM_seqs_non_topgraph_seqs_final_210318.csv	62.5	70.0
agilent_88956	0.0127334654639708	MH0105_GL0034973 MPA_PNP_EM_seqs_non_topgraph_seqs_final_210318.csv	77.5	75.0
agilent_55558	0.0	MH0020_GL0042782 MPA_PNP_EM_seqs_non_topgraph_seqs_final_210318.csv	95.0	87.5
agilent_50246	0.0	MH0092_GL0010172 MPA_PNP_EM_seqs_non_topgraph_seqs_final_210318.csv	12.5	35.0
agilent_52200	0.0	MH0012_GL0222931 MPA_PNP_EM_seqs_non_topgraph_seqs_final_210318.csv	90.0	85.0
agilent_128883	0.0	MH0077_GL0059567 MPA_PNP_EM_seqs_non_topgraph_seqs_final_210318.csv	22.5	50.0
agilent_131887	0.0	WP_012744138.1 MPA_PNP_EM_seqs_non_topgraph_seqs_final_210318.csv	27.500000000000004	55.00000000000001
agilent_61084	0.0	158499257-stool2_revised_scaffold67395_1_gene40147 MPA_PNP_EM_seqs_non_topgraph_seqs_final_210318.csv	97.5	95.0
agilent_131886	0.0	MH0260_GL0103278 MPA_PNP_EM_seqs_non_topgraph_seqs_final_210318.csv	25.0	45.0
agilent_65600	0.0	MH0012_GL0210948 MPA_PNP_EM_seqs_non_topgraph_seqs_final_210318.csv	97.5	97.5
agilent_73127	0.0	MH0250_GL0256152 MPA_PNP_EM_seqs_non_topgraph_seqs_final_210318.csv	12.5	35.0
agilent_73128	0.0	MH0010_GL0007892 MPA_PNP_EM_seqs_non_topgraph_seqs_final_210318.csv	12.5	35.0
agilent_73215	0.0	MH0260_GL0103278 MPA_PNP_EM_seqs_non_topgraph_seqs_final_210318.csv	12.5	32.5
agilent_73216	0.0	WP_007886088.1 MPA_PNP_EM_seqs_non_topgraph_seqs_final_210318.csv	12.5	45.0
agilent_89024	0.0	O2.UC12-1_GL0023688 MPA_PNP_EM_seqs_non_topgraph_seqs_final_210318.csv	97.5	97.5
agilent_90413	0.0	MH0369_GL0102815 MPA_PNP_EM_seqs_non_topgraph_seqs_final_210318.csv	17.5	45.0
agilent_48632	0.0	O2.UC35-1_GL0132054 MPA_PNP_EM_seqs_non_topgraph_seqs_final_210318.csv	95.0	95.0
agilent_125065	0.0	DOM017_GL0005686 MPA_PNP_EM_seqs_non_topgraph_seqs_final_210318.csv	27.500000000000004	17.5
agilent_131888	0.0	WP_007886088.1 MPA_PNP_EM_seqs_non_topgraph_seqs_final_210318.csv	10.0	35.0
agilent_196127	0.0	MH0012_GL0015099 MPA_PNP_EM_seqs_non_topgraph_seqs_final_210318.csv	92.5	85.0
agilent_15204	0.0	MH0003_GL0007178 MPA_PNP_EM_seqs_non_topgraph_seqs_final_210318.csv	27.500000000000004	17.5
agilent_166869	0.0	MH0026_GL0026830 MPA_PNP_EM_seqs_non_topgraph_seqs_final_210318.csv	90.0	90.0
agilent_174220	0.0	MH0133_GL0028481 MPA_PNP_EM_seqs_non_topgraph_seqs_final_210318.csv	22.5	25.0
agilent_149908	0.0	MH0243_GL0087980 MPA_PNP_EM_seqs_non_topgraph_seqs_final_210318.csv	90.0	92.5
agilent_182676	0.0	MH0073_GL0045612 MPA_PNP_EM_seqs_non_topgraph_seqs_final_210318.csv	95.0	100.0
agilent_183695	0.0	MH0006_GL0014259 MPA_PNP_EM_seqs_non_topgraph_seqs_final_210318.csv	92.5	92.5
agilent_147336	0.0	MH0006_GL0114400 MPA_PNP_EM_seqs_non_topgraph_seqs_final_210318.csv	90.0	90.0
agilent_188869	0.0	MH0195_GL0084233 MPA_PNP_EM_seqs_non_topgraph_seqs_final_210318.csv	82.5	87.5
agilent_142983	0.0	MH0001_GL0017187 MPA_PNP_EM_seqs_non_topgraph_seqs_final_210318.csv	97.5	97.5
agilent_192564	0.0	SZEY-101A_GL0005408 MPA_PNP_EM_seqs_non_topgraph_seqs_final_210318.csv	97.5	97.5
agilent_137474	0.0	O2.UC46-1_GL0134711 MPA_PNP_EM_seqs_non_topgraph_seqs_final_210318.csv	95.0	95.0
agilent_200370	0.0	158499257-stool2_revised_scaffold68132_2_gene181542 MPA_PNP_EM_seqs_non_topgraph_seqs_final_210318.csv	92.5	92.5
agilent_39198	0.0	MH0028_GL0034983 MPA_PNP_EM_seqs_non_topgraph_seqs_final_210318.csv	95.0	95.0
agilent_135179	0.0	MH0003_GL0005371 (1/1) MPA_and_EM_topgraph_220218_subsample.csv	32.5	25.0
agilent_200833	0.0	MH0244_GL0115989 MPA_PNP_EM_seqs_non_topgraph_seqs_final_210318.csv	80.0	70.0
agilent_135148	0.0	MH0271_GL0067298 MPA_PNP_EM_seqs_non_topgraph_seqs_final_210318.csv	97.5	100.0
agilent_129840	0.0	MH0044_GL0005871 MPA_PNP_EM_seqs_non_topgraph_seqs_final_210318.csv	20.0	40.0
agilent_206025	0.0	MH0108_GL0011167 MPA_PNP_EM_seqs_non_topgraph_seqs_final_210318.csv	77.5	70.0
agilent_126598	0.0	MH0316_GL0084816 MPA_PNP_EM_seqs_non_topgraph_seqs_final_210318.csv	10.0	30.0
agilent_206029	0.0	MH0057_GL0035569 MPA_PNP_EM_seqs_non_topgraph_seqs_final_210318.csv	82.5	82.5
agilent_207681	0.0	160158126-stool2_revised_C599977_1_gene121658 MPA_PNP_EM_seqs_non_topgraph_seqs_final_210318.csv	97.5	97.5
agilent_30572	0.0	MH0073_GL0045612 MPA_PNP_EM_seqs_non_topgraph_seqs_final_210318.csv	25.0	15.0
agilent_36653	0.0	MH0128_GL0087103 MPA_PNP_EM_seqs_non_topgraph_seqs_final_210318.csv	92.5	95.0
agilent_37449	0.0	MH0315_GL0162216 MPA_PNP_EM_seqs_non_topgraph_seqs_final_210318.csv	25.0	20.0
agilent_205570	0.0	MH0067_GL0008919 MPA_PNP_EM_seqs_non_topgraph_seqs_final_210318.csv	80.0	70.0
