# Supplementary material for: Systemic antibody responses against human microbiota flagellins are overrepresented in chronic fatigue syndrome patients
Source: Sci Adv. 2022 Sep 23;8(38):eabq2422. doi: 10.1126/sciadv.abq2422 (PMC11580831; doi:10.1126/sciadv.abq2422)
Supplement: Supplementary file 3 — Supporting Data and Code [file sciadv.abq2422_supporting_data_and_code.zip › PhageIPSeq_CFS-main/PhageIPSeq_CFS/Figures/figure_4/shap_values_GBR.csv]

col_name	feature_importance_vals	full name	Controls percentage	ME/CFS percentage
TTGIgABloodB	0.653288584867089
cpkbloodb	0.64444061034477
t4bloodb	0.6196591211022155
RFBloodB	0.36285443295779257
agilent_131885	0.31796698764832754	MH0010_GL0007892 MPA_PNP_EM_seqs_non_topgraph_seqs_final_210318.csv	40.0	62.5
eosinbloodb	0.29791547806844304
creatbloodb	0.28626268690118195
eGFRBloodB	0.27739560205094327
monobloodb	0.2725333150830578
TBilBloodB	0.2502842695882737
hctbloodb	0.24972888826281658
mchcbloodb	0.24697317751871767
rbcbloodb	0.23343401291865348
lymphbloodb	0.2073691853679997
nabloodb	0.19901576645966085
TSHBloodB	0.1880350102746649
albuminbloodb	0.17593702838280928
inorgphosbloodb	0.17254190443504624
SerFolateBloodB	0.16869461659666557
mcvbloodb	0.16815405495176267
pltbloodb	0.15409888000320168
wbcbloodb	0.15402650346163343
neutrobloodb	0.14826262068792748
totcabloodb	0.1462578520808142
ureabloodb	0.1427715468424458
basobloodb	0.14127300353562133
adjcabloodb	0.13899871959273924
ALPBloodB	0.13761653242489164
kbloodb	0.13658264853191554
hgbbloodb	0.1345984545992042
ALTBloodb	0.12869679517765917
B12BloodB	0.12671064103772783
t3bloodb	0.11721084732994766
esrbloodb	0.11381822967331348
mchbloodb	0.1093949542544033
agegroup_Average	0.09997811262247125
sex_Binary	0.08635226837209076
CRPBloodB	0.047189066577910804
