# Supplementary material for: Systemic antibody responses against human microbiota flagellins are overrepresented in chronic fatigue syndrome patients
Source: Sci Adv. 2022 Sep 23;8(38):eabq2422. doi: 10.1126/sciadv.abq2422 (PMC11580831; doi:10.1126/sciadv.abq2422)
Supplement: Supplementary file 3 — Supporting Data and Code [file sciadv.abq2422_supporting_data_and_code.zip › PhageIPSeq_CFS-main/PhageIPSeq_CFS/Figures/figure_4/shap_values_xgboost.csv]

col_name	feature_importance_vals	full name	Controls percentage	ME/CFS percentage
cpkbloodb	1.1511266023991629
t4bloodb	1.0494720555108503
TTGIgABloodB	0.875183516909601
agilent_129819	0.47219835846219216	MH0113_GL0055733 MPA_PNP_EM_seqs_non_topgraph_seqs_final_210318.csv	15.0	50.0
lymphbloodb	0.4517269840417428
RFBloodB	0.43280883242608975
mchcbloodb	0.36290794673550403
eGFRBloodB	0.3097127052326687
hctbloodb	0.2941591287741905
pltbloodb	0.2628257263934938
neutrobloodb	0.2610895557585173
eosinbloodb	0.23699407558073302
monobloodb	0.19165243953466415
inorgphosbloodb	0.18709528460982255
esrbloodb	0.17346962883777453
rbcbloodb	0.16453837415436287
nabloodb	0.16443271182943128
TBilBloodB	0.15407898226927494
basobloodb	0.14350284918211406
TSHBloodB	0.11022285858285612
ALPBloodB	0.09319714320590716
agilent_128883	0.08698936658678576	MH0077_GL0059567 MPA_PNP_EM_seqs_non_topgraph_seqs_final_210318.csv	22.5	50.0
CRPBloodB	0.06497698698658497
mcvbloodb	0.05656195949763063
agilent_131888	0.05649296479066834	WP_007886088.1 MPA_PNP_EM_seqs_non_topgraph_seqs_final_210318.csv	10.0	35.0
ureabloodb	0.054126211679540556
B12BloodB	0.053068631471251126
agegroup_Average	0.052549474752813685
agilent_126598	0.0500182124233106	MH0316_GL0084816 MPA_PNP_EM_seqs_non_topgraph_seqs_final_210318.csv	10.0	30.0
totcabloodb	0.04515036052733194
ALTBloodb	0.044292954966658714
adjcabloodb	0.042143202071893024
kbloodb	0.03894934746902435
mchbloodb	0.03514513228088616
SerFolateBloodB	0.03489637272432446
agilent_126599	0.034683004256803554	MH0193_GL0075334 MPA_PNP_EM_seqs_non_topgraph_seqs_final_210318.csv	22.5	55.00000000000001
sex_Binary	0.034024156630039215
t3bloodb	0.026044110471848386
agilent_12509	0.025683050416409968	WP_020438185.1 strains_non_MPA_non_topgraph_cdhit70_190118.csv	10.0	27.500000000000004
creatbloodb	0.02385873222956434
agilent_219344	0.0	NP_831414.1 strains_non_MPA_non_topgraph_cdhit70_190118.csv	2.5	0.0
agilent_211440	0.0	MH0436_GL0046035 MPA_PNP_EM_seqs_non_topgraph_seqs_final_210318.csv	0.0	2.5
agilent_214293	0.0	MH0008_GL0012451 MPA_PNP_EM_seqs_non_topgraph_seqs_final_210318.csv	2.5	0.0
agilent_214278	0.0	MH0005_GL0013534 MPA_PNP_EM_seqs_non_topgraph_seqs_final_210318.csv	2.5	5.0
agilent_214044	0.0	V1.CD15-3_GL0052858 MPA_PNP_EM_seqs_non_topgraph_seqs_final_210318.csv	10.0	27.500000000000004
agilent_213246	0.0	MH0193_GL0159929 MPA_PNP_EM_seqs_non_topgraph_seqs_final_210318.csv	2.5	2.5
agilent_209534	0.0	NP_706995.3 strains_non_MPA_non_topgraph_cdhit70_190118.csv	2.5	0.0
agilent_211321	0.0	MH0111_GL0059408 MPA_PNP_EM_seqs_non_topgraph_seqs_final_210318.csv	0.0	2.5
agilent_211222	0.0	MH0055_GL0027990 MPA_PNP_EM_seqs_non_topgraph_seqs_final_210318.csv	2.5	2.5
agilent_210197	0.0	MH0111_GL0059408 MPA_PNP_EM_seqs_non_topgraph_seqs_final_210318.csv	2.5	2.5
agilent_24786	0.0	WP_058914589.1 strains_non_MPA_non_topgraph_cdhit70_190118.csv	2.5	0.0
agilent_207467	0.0	MH0199_GL0113746 MPA_PNP_EM_seqs_non_topgraph_seqs_final_210318.csv	2.5	0.0
agilent_207279	0.0	WP_010958791.1 strains_non_MPA_non_topgraph_cdhit70_190118.csv	2.5	0.0
agilent_206701	0.0	SZEY-64A_GL0055442 MPA_PNP_EM_seqs_non_topgraph_seqs_final_210318.csv	32.5	57.49999999999999
agilent_206551	0.0	NP_831420.1 strains_non_MPA_non_topgraph_cdhit70_190118.csv	2.5	0.0
agilent_206528	0.0	MH0055_GL0027990 MPA_PNP_EM_seqs_non_topgraph_seqs_final_210318.csv	2.5	0.0
agilent_23480	0.0	WP_011082376.1 strains_non_MPA_non_topgraph_cdhit70_190118.csv	5.0	0.0
agilent_40061	0.0	MH0023_GL0030495 MPA_PNP_EM_seqs_non_topgraph_seqs_final_210318.csv	0.0	2.5
agilent_27846	0.0	MH0068_GL0021541 MPA_PNP_EM_seqs_non_topgraph_seqs_final_210318.csv	2.5	0.0
agilent_36725	0.0	MH0006_GL0093358 MPA_PNP_EM_seqs_non_topgraph_seqs_final_210318.csv	2.5	0.0
agilent_43110	0.0	MH0369_GL0102815 MPA_PNP_EM_seqs_non_topgraph_seqs_final_210318.csv	7.5	12.5
agilent_42021	0.0	MH0082_GL0076976 MPA_PNP_EM_seqs_non_topgraph_seqs_final_210318.csv	2.5	0.0
agilent_41866	0.0	MH0004_GL0031123 MPA_PNP_EM_seqs_non_topgraph_seqs_final_210318.csv	0.0	2.5
agilent_41346	0.0	MH0183_GL0099125 MPA_PNP_EM_seqs_non_topgraph_seqs_final_210318.csv	2.5	5.0
agilent_40576	0.0	MH0268_GL0121737 MPA_PNP_EM_seqs_non_topgraph_seqs_final_210318.csv	7.5	0.0
agilent_205997	0.0	MH0193_GL0075334 MPA_PNP_EM_seqs_non_topgraph_seqs_final_210318.csv	0.0	2.5
agilent_39572	0.0	MH0131_GL0082299 MPA_PNP_EM_seqs_non_topgraph_seqs_final_210318.csv	2.5	2.5
agilent_37298	0.0	MH0021_GL0007729 MPA_PNP_EM_seqs_non_topgraph_seqs_final_210318.csv	5.0	0.0
agilent_37204	0.0	MH0023_GL0030495 MPA_PNP_EM_seqs_non_topgraph_seqs_final_210318.csv	2.5	0.0
agilent_36608	0.0	YP_002345095.1 strains_non_MPA_non_topgraph_cdhit70_190118.csv	0.0	2.5
agilent_28075	0.0	MH0008_GL0012455 MPA_PNP_EM_seqs_non_topgraph_seqs_final_210318.csv	5.0	2.5
agilent_35850	0.0	MH0001_GL0012631 MPA_PNP_EM_seqs_non_topgraph_seqs_final_210318.csv	2.5	0.0
agilent_35778	0.0	MH0276_GL0083049 MPA_PNP_EM_seqs_non_topgraph_seqs_final_210318.csv	5.0	0.0
agilent_33586	0.0	MH0016_GL0069873 MPA_PNP_EM_seqs_non_topgraph_seqs_final_210318.csv	0.0	2.5
agilent_33067	0.0	MH0094_GL0036797 MPA_PNP_EM_seqs_non_topgraph_seqs_final_210318.csv	2.5	0.0
agilent_32166	0.0	T2D-105A_GL0053933 MPA_PNP_EM_seqs_non_topgraph_seqs_final_210318.csv	10.0	27.500000000000004
agilent_31876	0.0	V1.UC1-0_GL0104559 MPA_PNP_EM_seqs_non_topgraph_seqs_final_210318.csv	2.5	2.5
agilent_31262	0.0	MH0099_GL0121059 MPA_PNP_EM_seqs_non_topgraph_seqs_final_210318.csv	0.0	2.5
agilent_28524	0.0	MH0193_GL0159929 MPA_PNP_EM_seqs_non_topgraph_seqs_final_210318.csv	2.5	0.0
agilent_28519	0.0	NP_831414.1 strains_non_MPA_non_topgraph_cdhit70_190118.csv	0.0	5.0
agilent_205999	0.0	MH0044_GL0005871 MPA_PNP_EM_seqs_non_topgraph_seqs_final_210318.csv	2.5	2.5
agilent_197720	0.0	MH0418_GL0134506 MPA_PNP_EM_seqs_non_topgraph_seqs_final_210318.csv	2.5	0.0
agilent_205505	0.0	WP_000052036.1 strains_non_MPA_non_topgraph_cdhit70_190118.csv	0.0	2.5
agilent_188925	0.0	MH0316_GL0084816 MPA_PNP_EM_seqs_non_topgraph_seqs_final_210318.csv	0.0	2.5
agilent_193696	0.0	MH0205_GL0020803 MPA_PNP_EM_seqs_non_topgraph_seqs_final_210318.csv	5.0	0.0
agilent_193616	0.0	WP_000079833.1 strains_non_MPA_non_topgraph_cdhit70_190118.csv	0.0	2.5
agilent_193532	0.0	MH0185_GL0136457 MPA_PNP_EM_seqs_non_topgraph_seqs_final_210318.csv	2.5	2.5
agilent_193331	0.0	MH0212_GL0088720 MPA_PNP_EM_seqs_non_topgraph_seqs_final_210318.csv	0.0	2.5
agilent_192377	0.0	MH0160_GL0042230 MPA_PNP_EM_seqs_non_topgraph_seqs_final_210318.csv	7.5	5.0
agilent_191248	0.0	MH0436_GL0046035 MPA_PNP_EM_seqs_non_topgraph_seqs_final_210318.csv	2.5	0.0
agilent_190908	0.0	MH0381_GL0134988 MPA_PNP_EM_seqs_non_topgraph_seqs_final_210318.csv	2.5	0.0
agilent_190042	0.0	MH0345_GL0028215 MPA_PNP_EM_seqs_non_topgraph_seqs_final_210318.csv	2.5	0.0
agilent_188820	0.0	MH0039_GL0003639 MPA_PNP_EM_seqs_non_topgraph_seqs_final_210318.csv	5.0	2.5
agilent_193796	0.0	NP_831407.1 strains_non_MPA_non_topgraph_cdhit70_190118.csv	2.5	0.0
agilent_188075	0.0	MH0266_GL0084912 MPA_PNP_EM_seqs_non_topgraph_seqs_final_210318.csv	0.0	2.5
agilent_187028	0.0	MH0016_GL0069872 MPA_PNP_EM_seqs_non_topgraph_seqs_final_210318.csv	2.5	0.0
agilent_186972	0.0	MH0003_GL0102864 MPA_PNP_EM_seqs_non_topgraph_seqs_final_210318.csv	0.0	2.5
agilent_186849	0.0	MH0002_GL0061182 MPA_PNP_EM_seqs_non_topgraph_seqs_final_210318.csv	0.0	2.5
agilent_186235	0.0	YP_002343979.1 strains_non_MPA_non_topgraph_cdhit70_190118.csv	2.5	0.0
agilent_184100	0.0	MH0345_GL0028695 MPA_PNP_EM_seqs_non_topgraph_seqs_final_210318.csv	0.0	2.5
agilent_183919	0.0	WP_000079699.1 strains_non_MPA_non_topgraph_cdhit70_190118.csv	2.5	0.0
agilent_183907	0.0	NLF013_GL0054604 MPA_PNP_EM_seqs_non_topgraph_seqs_final_210318.csv	2.5	0.0
agilent_193765	0.0	MH0069_GL0021608 MPA_PNP_EM_seqs_non_topgraph_seqs_final_210318.csv	2.5	0.0
agilent_194018	0.0	MH0021_GL0035248 MPA_PNP_EM_seqs_non_topgraph_seqs_final_210318.csv	2.5	0.0
agilent_20549	0.0	MH0191_GL0175156 MPA_PNP_EM_seqs_non_topgraph_seqs_final_210318.csv	5.0	0.0
agilent_202228	0.0	MH0172_GL0038786 MPA_PNP_EM_seqs_non_topgraph_seqs_final_210318.csv	2.5	0.0
agilent_205466	0.0	764285508-stool1_revised_C976560_1_gene116637 MPA_PNP_EM_seqs_non_topgraph_seqs_final_210318.csv	0.0	2.5
agilent_205324	0.0	MH0268_GL0121737 MPA_PNP_EM_seqs_non_topgraph_seqs_final_210318.csv	7.5	0.0
agilent_204973	0.0	MH0172_GL0038786 MPA_PNP_EM_seqs_non_topgraph_seqs_final_210318.csv	0.0	5.0
agilent_204761	0.0	O2.UC30-0_GL0011820 MPA_PNP_EM_seqs_non_topgraph_seqs_final_210318.csv	5.0	5.0
agilent_204257	0.0	NP_707809.1 strains_non_MPA_non_topgraph_cdhit70_190118.csv	2.5	0.0
agilent_202992	0.0	MH0002_GL0029571 (2/2) MPA_and_EM_topgraph_220218_subsample.csv	0.0	2.5
agilent_20279	0.0	WP_001274301.1 strains_non_MPA_non_topgraph_cdhit70_190118.csv	2.5	0.0
agilent_202465	0.0	MH0002_GL0003791 MPA_PNP_EM_seqs_non_topgraph_seqs_final_210318.csv	0.0	2.5
agilent_200978	0.0	MH0006_GL0074124 MPA_PNP_EM_seqs_non_topgraph_seqs_final_210318.csv	2.5	0.0
agilent_194156	0.0	MH0442_GL0041148 MPA_PNP_EM_seqs_non_topgraph_seqs_final_210318.csv	2.5	0.0
agilent_200447	0.0	MH0002_GL0061182 MPA_PNP_EM_seqs_non_topgraph_seqs_final_210318.csv	2.5	2.5
agilent_198877	0.0	WP_000096425.1 strains_non_MPA_non_topgraph_cdhit70_190118.csv	0.0	2.5
agilent_198535	0.0	WP_003727200.1 strains_non_MPA_non_topgraph_cdhit70_190118.csv	2.5	0.0
agilent_45125	0.0	MH0006_GL0193190 MPA_PNP_EM_seqs_non_topgraph_seqs_final_210318.csv	0.0	2.5
agilent_196609	0.0	764285508-stool1_revised_C976560_1_gene116637 MPA_PNP_EM_seqs_non_topgraph_seqs_final_210318.csv	2.5	0.0
agilent_195150	0.0	MH0253_GL0013241 MPA_PNP_EM_seqs_non_topgraph_seqs_final_210318.csv	2.5	0.0
agilent_194778	0.0	MH0156_GL0000660 MPA_PNP_EM_seqs_non_topgraph_seqs_final_210318.csv	2.5	0.0
agilent_194425	0.0	MH0002_GL0039623 MPA_PNP_EM_seqs_non_topgraph_seqs_final_210318.csv	2.5	0.0
agilent_43247	0.0	WP_000373284.1 strains_non_MPA_non_topgraph_cdhit70_190118.csv	2.5	0.0
agilent_64597	0.0	MH0191_GL0175156 MPA_PNP_EM_seqs_non_topgraph_seqs_final_210318.csv	2.5	0.0
agilent_45732	0.0	MH0039_GL0003639 MPA_PNP_EM_seqs_non_topgraph_seqs_final_210318.csv	2.5	5.0
agilent_78233	0.0	MH0199_GL0113746 MPA_PNP_EM_seqs_non_topgraph_seqs_final_210318.csv	2.5	0.0
agilent_85023	0.0	MH0055_GL0027990 MPA_PNP_EM_seqs_non_topgraph_seqs_final_210318.csv	5.0	2.5
agilent_84547	0.0	MH0005_GL0013544 MPA_PNP_EM_seqs_non_topgraph_seqs_final_210318.csv	5.0	2.5
agilent_84426	0.0	MH0016_GL0069872 MPA_PNP_EM_seqs_non_topgraph_seqs_final_210318.csv	0.0	2.5
agilent_82407	0.0	NP_831419.1 strains_non_MPA_non_topgraph_cdhit70_190118.csv	2.5	2.5
agilent_81351	0.0	MH0002_GL0070268 MPA_PNP_EM_seqs_non_topgraph_seqs_final_210318.csv	2.5	0.0
agilent_80724	0.0	T2D-189A_GL0064880 MPA_PNP_EM_seqs_non_topgraph_seqs_final_210318.csv	2.5	0.0
agilent_79810	0.0	MH0113_GL0055733 MPA_PNP_EM_seqs_non_topgraph_seqs_final_210318.csv	7.5	25.0
agilent_78883	0.0	MH0006_GL0183154 MPA_PNP_EM_seqs_non_topgraph_seqs_final_210318.csv	2.5	0.0
agilent_77948	0.0	MH0006_GL0093358 MPA_PNP_EM_seqs_non_topgraph_seqs_final_210318.csv	2.5	0.0
agilent_88743	0.0	MH0069_GL0000800 MPA_PNP_EM_seqs_non_topgraph_seqs_final_210318.csv	0.0	2.5
agilent_77135	0.0	MH0002_GL0071270 MPA_PNP_EM_seqs_non_topgraph_seqs_final_210318.csv	2.5	0.0
agilent_76839	0.0	MH0436_GL0046035 MPA_PNP_EM_seqs_non_topgraph_seqs_final_210318.csv	5.0	0.0
agilent_75453	0.0	MH0004_GL0031123 MPA_PNP_EM_seqs_non_topgraph_seqs_final_210318.csv	2.5	0.0
agilent_75176	0.0	MH0021_GL0035248 MPA_PNP_EM_seqs_non_topgraph_seqs_final_210318.csv	0.0	2.5
agilent_74891	0.0	WP_000079833.1 strains_non_MPA_non_topgraph_cdhit70_190118.csv	2.5	0.0
agilent_73399	0.0	MH0193_GL0075334 MPA_PNP_EM_seqs_non_topgraph_seqs_final_210318.csv	7.5	20.0
agilent_73398	0.0	MH0001_GL0000932 MPA_PNP_EM_seqs_non_topgraph_seqs_final_210318.csv	7.5	10.0
agilent_73397	0.0	MH0003_GL0115482 MPA_PNP_EM_seqs_non_topgraph_seqs_final_210318.csv	0.0	2.5
agilent_88140	0.0	MH0082_GL0076976 MPA_PNP_EM_seqs_non_topgraph_seqs_final_210318.csv	2.5	2.5
agilent_89064	0.0	MH0006_GL0193190 MPA_PNP_EM_seqs_non_topgraph_seqs_final_210318.csv	5.0	5.0
agilent_46504	0.0	V1.CD20-4_GL0023825 MPA_PNP_EM_seqs_non_topgraph_seqs_final_210318.csv	0.0	2.5
agilent_94244	0.0	MH0092_GL0047788 MPA_PNP_EM_seqs_non_topgraph_seqs_final_210318.csv	2.5	2.5
albuminbloodb	0.0
hgbbloodb	0.0
wbcbloodb	0.0
agilent_98440	0.0	O2.UC35-2_GL0151163 MPA_PNP_EM_seqs_non_topgraph_seqs_final_210318.csv	2.5	0.0
agilent_98226	0.0	MH0193_GL0159934 MPA_PNP_EM_seqs_non_topgraph_seqs_final_210318.csv	0.0	5.0
agilent_95339	0.0	SZEY-104A_GL0018364 MPA_PNP_EM_seqs_non_topgraph_seqs_final_210318.csv	2.5	0.0
agilent_95301	0.0	MH0069_GL0021608 MPA_PNP_EM_seqs_non_topgraph_seqs_final_210318.csv	7.5	5.0
agilent_95196	0.0	MH0111_GL0029432 MPA_PNP_EM_seqs_non_topgraph_seqs_final_210318.csv	0.0	2.5
agilent_93362	0.0	YP_002344138.1 strains_non_MPA_non_topgraph_cdhit70_190118.csv	0.0	2.5
agilent_89296	0.0	MH0006_GL0046502 MPA_PNP_EM_seqs_non_topgraph_seqs_final_210318.csv	0.0	2.5
agilent_92799	0.0	WP_020438185.1 strains_non_MPA_non_topgraph_cdhit70_190118.csv	2.5	2.5
agilent_92054	0.0	V1.CD15-3_GL0052858 MPA_PNP_EM_seqs_non_topgraph_seqs_final_210318.csv	5.0	0.0
agilent_91314	0.0	MH0094_GL0036797 MPA_PNP_EM_seqs_non_topgraph_seqs_final_210318.csv	2.5	2.5
agilent_91287	0.0	MH0021_GL0008491 MPA_PNP_EM_seqs_non_topgraph_seqs_final_210318.csv	2.5	5.0
agilent_90761	0.0	WP_003724433.1 strains_non_MPA_non_topgraph_cdhit70_190118.csv	2.5	2.5
agilent_90413	0.0	MH0369_GL0102815 MPA_PNP_EM_seqs_non_topgraph_seqs_final_210318.csv	17.5	45.0
agilent_90316	0.0	675950834-stool1_revised_C781739_1_gene91307 MPA_PNP_EM_seqs_non_topgraph_seqs_final_210318.csv	2.5	0.0
agilent_90006	0.0	MH0003_GL0009866 MPA_PNP_EM_seqs_non_topgraph_seqs_final_210318.csv	2.5	0.0
agilent_73396	0.0	MH0172_GL0065659 MPA_PNP_EM_seqs_non_topgraph_seqs_final_210318.csv	5.0	17.5
agilent_73395	0.0	MH0044_GL0005871 MPA_PNP_EM_seqs_non_topgraph_seqs_final_210318.csv	5.0	17.5
agilent_73216	0.0	WP_007886088.1 MPA_PNP_EM_seqs_non_topgraph_seqs_final_210318.csv	12.5	45.0
agilent_54137	0.0	MH0351_GL0061322 MPA_PNP_EM_seqs_non_topgraph_seqs_final_210318.csv	2.5	0.0
agilent_181006	0.0	NOM016_GL0039661 MPA_PNP_EM_seqs_non_topgraph_seqs_final_210318.csv	2.5	0.0
agilent_63455	0.0	WP_001295641.1 strains_non_MPA_non_topgraph_cdhit70_190118.csv	0.0	2.5
agilent_62148	0.0	MH0266_GL0084912 MPA_PNP_EM_seqs_non_topgraph_seqs_final_210318.csv	2.5	0.0
agilent_61823	0.0	MH0010_GL0007892 MPA_PNP_EM_seqs_non_topgraph_seqs_final_210318.csv	2.5	0.0
agilent_61796	0.0	MH0106_GL0035601 MPA_PNP_EM_seqs_non_topgraph_seqs_final_210318.csv	5.0	0.0
agilent_58396	0.0	WP_000067950.1 strains_non_MPA_non_topgraph_cdhit70_190118.csv	2.5	0.0
agilent_56630	0.0	MH0191_GL0175156 MPA_PNP_EM_seqs_non_topgraph_seqs_final_210318.csv	2.5	0.0
agilent_56259	0.0	T2D-105A_GL0053933 MPA_PNP_EM_seqs_non_topgraph_seqs_final_210318.csv	22.5	52.5
agilent_52732	0.0	MH0099_GL0121059 MPA_PNP_EM_seqs_non_topgraph_seqs_final_210318.csv	2.5	0.0
agilent_73215	0.0	MH0260_GL0103278 MPA_PNP_EM_seqs_non_topgraph_seqs_final_210318.csv	12.5	32.5
agilent_52386	0.0	763496533-stool1_revised_C1269561_1_gene101420 MPA_PNP_EM_seqs_non_topgraph_seqs_final_210318.csv	0.0	5.0
agilent_50787	0.0	V1.CD51-0_GL0028332 MPA_PNP_EM_seqs_non_topgraph_seqs_final_210318.csv	2.5	2.5
agilent_50247	0.0	MH0436_GL0046035 MPA_PNP_EM_seqs_non_topgraph_seqs_final_210318.csv	5.0	27.500000000000004
agilent_50246	0.0	MH0092_GL0010172 MPA_PNP_EM_seqs_non_topgraph_seqs_final_210318.csv	12.5	35.0
agilent_49697	0.0	MH0156_GL0000660 MPA_PNP_EM_seqs_non_topgraph_seqs_final_210318.csv	2.5	0.0
agilent_49262	0.0	WP_003727200.1 strains_non_MPA_non_topgraph_cdhit70_190118.csv	2.5	0.0
agilent_49213	0.0	MH0253_GL0013241 MPA_PNP_EM_seqs_non_topgraph_seqs_final_210318.csv	2.5	0.0
agilent_49035	0.0	MH0099_GL0121059 MPA_PNP_EM_seqs_non_topgraph_seqs_final_210318.csv	2.5	0.0
agilent_65203	0.0	MH0002_GL0061199 MPA_PNP_EM_seqs_non_topgraph_seqs_final_210318.csv	2.5	0.0
agilent_65265	0.0	WP_020438185.1 strains_non_MPA_non_topgraph_cdhit70_190118.csv	0.0	5.0
agilent_65619	0.0	V1.CD15-3_GL0052858 MPA_PNP_EM_seqs_non_topgraph_seqs_final_210318.csv	5.0	10.0
agilent_65646	0.0	MH0160_GL0068275 MPA_PNP_EM_seqs_non_topgraph_seqs_final_210318.csv	5.0	5.0
agilent_73214	0.0	WP_012744138.1 MPA_PNP_EM_seqs_non_topgraph_seqs_final_210318.csv	10.0	27.500000000000004
agilent_73213	0.0	WP_007884712.1 MPA_PNP_EM_seqs_non_topgraph_seqs_final_210318.csv	5.0	12.5
agilent_73129	0.0	MH0437_GL0231446 MPA_PNP_EM_seqs_non_topgraph_seqs_final_210318.csv	7.5	22.5
agilent_73128	0.0	MH0010_GL0007892 MPA_PNP_EM_seqs_non_topgraph_seqs_final_210318.csv	12.5	35.0
agilent_73127	0.0	MH0250_GL0256152 MPA_PNP_EM_seqs_non_topgraph_seqs_final_210318.csv	12.5	35.0
agilent_72410	0.0	MH0007_GL0015775 MPA_PNP_EM_seqs_non_topgraph_seqs_final_210318.csv	5.0	12.5
agilent_72400	0.0	MH0316_GL0084816 MPA_PNP_EM_seqs_non_topgraph_seqs_final_210318.csv	10.0	22.5
agilent_72399	0.0	MH0002_GL0061182 MPA_PNP_EM_seqs_non_topgraph_seqs_final_210318.csv	5.0	5.0
agilent_71860	0.0	T2D-105A_GL0053933 MPA_PNP_EM_seqs_non_topgraph_seqs_final_210318.csv	0.0	5.0
agilent_70604	0.0	WP_012744138.1 MPA_PNP_EM_seqs_non_topgraph_seqs_final_210318.csv	2.5	0.0
agilent_70381	0.0	N017A_GL0071725 MPA_PNP_EM_seqs_non_topgraph_seqs_final_210318.csv	2.5	0.0
agilent_69191	0.0	NP_707809.1 strains_non_MPA_non_topgraph_cdhit70_190118.csv	2.5	0.0
agilent_68905	0.0	MH0087_GL0033326 MPA_PNP_EM_seqs_non_topgraph_seqs_final_210318.csv	2.5	0.0
agilent_67267	0.0	WP_000146816.1 strains_non_MPA_non_topgraph_cdhit70_190118.csv	0.0	2.5
agilent_67141	0.0	MH0260_GL0103278 MPA_PNP_EM_seqs_non_topgraph_seqs_final_210318.csv	2.5	0.0
agilent_65963	0.0	MH0006_GL0183154 MPA_PNP_EM_seqs_non_topgraph_seqs_final_210318.csv	0.0	2.5
agilent_65912	0.0	MH0193_GL0159929 MPA_PNP_EM_seqs_non_topgraph_seqs_final_210318.csv	2.5	0.0
agilent_182784	0.0	MH0002_GL0039624 MPA_PNP_EM_seqs_non_topgraph_seqs_final_210318.csv	2.5	2.5
agilent_100438	0.0	MH0217_GL0022922 MPA_PNP_EM_seqs_non_topgraph_seqs_final_210318.csv	2.5	0.0
agilent_180522	0.0	NOM016_GL0039661 MPA_PNP_EM_seqs_non_topgraph_seqs_final_210318.csv	2.5	0.0
agilent_127284	0.0	WP_003721811.1 strains_non_MPA_non_topgraph_cdhit70_190118.csv	2.5	0.0
agilent_129839	0.0	MH0172_GL0065659 MPA_PNP_EM_seqs_non_topgraph_seqs_final_210318.csv	15.0	47.5
agilent_129783	0.0	MH0160_GL0068275 MPA_PNP_EM_seqs_non_topgraph_seqs_final_210318.csv	2.5	2.5
agilent_12942	0.0	MH0205_GL0020803 MPA_PNP_EM_seqs_non_topgraph_seqs_final_210318.csv	0.0	2.5
agilent_129254	0.0	MH0006_GL0074347 MPA_PNP_EM_seqs_non_topgraph_seqs_final_210318.csv	2.5	0.0
agilent_129039	0.0	V1.CD15-3_GL0052858 MPA_PNP_EM_seqs_non_topgraph_seqs_final_210318.csv	2.5	0.0
agilent_129021	0.0	NP_831419.1 strains_non_MPA_non_topgraph_cdhit70_190118.csv	5.0	0.0
agilent_128332	0.0	WP_039452061.1 strains_non_MPA_non_topgraph_cdhit70_190118.csv	2.5	0.0
agilent_128219	0.0	MH0002_GL0039623 MPA_PNP_EM_seqs_non_topgraph_seqs_final_210318.csv	0.0	2.5
agilent_128150	0.0	MH0005_GL0013534 MPA_PNP_EM_seqs_non_topgraph_seqs_final_210318.csv	2.5	0.0
agilent_128116	0.0	MH0160_GL0042230 MPA_PNP_EM_seqs_non_topgraph_seqs_final_210318.csv	2.5	0.0
agilent_127282	0.0	MH0099_GL0121059 MPA_PNP_EM_seqs_non_topgraph_seqs_final_210318.csv	5.0	2.5
agilent_129841	0.0	NP_831435.1 strains_non_MPA_non_topgraph_cdhit70_190118.csv	2.5	0.0
agilent_126612	0.0	NP_831421.1 strains_non_MPA_non_topgraph_cdhit70_190118.csv	0.0	2.5
agilent_126605	0.0	MH0003_GL0115482 MPA_PNP_EM_seqs_non_topgraph_seqs_final_210318.csv	0.0	10.0
agilent_126463	0.0	MH0205_GL0020803 MPA_PNP_EM_seqs_non_topgraph_seqs_final_210318.csv	2.5	2.5
agilent_126114	0.0	MH0092_GL0010172 MPA_PNP_EM_seqs_non_topgraph_seqs_final_210318.csv	0.0	2.5
agilent_125388	0.0	MH0001_GL0012631 MPA_PNP_EM_seqs_non_topgraph_seqs_final_210318.csv	0.0	2.5
agilent_12513	0.0	WP_000079833.1 strains_non_MPA_non_topgraph_cdhit70_190118.csv	5.0	27.500000000000004
agilent_12512	0.0	NP_310689.1 strains_non_MPA_non_topgraph_cdhit70_190118.csv	7.5	25.0
agilent_12511	0.0	WP_000079699.1 strains_non_MPA_non_topgraph_cdhit70_190118.csv	2.5	17.5
agilent_12510	0.0	WP_000079828.1 strains_non_MPA_non_topgraph_cdhit70_190118.csv	10.0	27.500000000000004
agilent_12491	0.0	WP_011078330.1 strains_non_MPA_non_topgraph_cdhit70_190118.csv	0.0	2.5
agilent_129840	0.0	MH0044_GL0005871 MPA_PNP_EM_seqs_non_topgraph_seqs_final_210318.csv	20.0	40.0
agilent_129842	0.0	MH0002_GL0061182 MPA_PNP_EM_seqs_non_topgraph_seqs_final_210318.csv	0.0	2.5
agilent_124801	0.0	WP_003721832.1 strains_non_MPA_non_topgraph_cdhit70_190118.csv	10.0	7.5
agilent_132715	0.0	MH0010_GL0014587 MPA_PNP_EM_seqs_non_topgraph_seqs_final_210318.csv	5.0	0.0
agilent_138264	0.0	WP_038939395.1 strains_non_MPA_non_topgraph_cdhit70_190118.csv	2.5	0.0
agilent_135422	0.0	MH0004_GL0031123 MPA_PNP_EM_seqs_non_topgraph_seqs_final_210318.csv	2.5	0.0
agilent_135296	0.0	MH0021_GL0035248 MPA_PNP_EM_seqs_non_topgraph_seqs_final_210318.csv	0.0	2.5
agilent_135075	0.0	MH0002_GL0003790 MPA_PNP_EM_seqs_non_topgraph_seqs_final_210318.csv	0.0	2.5
agilent_134848	0.0	MH0001_GL0012630 MPA_PNP_EM_seqs_non_topgraph_seqs_final_210318.csv	2.5	0.0
agilent_134352	0.0	MH0007_GL0043386 MPA_PNP_EM_seqs_non_topgraph_seqs_final_210318.csv	2.5	2.5
agilent_133754	0.0	MH0205_GL0020803 MPA_PNP_EM_seqs_non_topgraph_seqs_final_210318.csv	0.0	2.5
agilent_13316	0.0	MH0111_GL0059408 MPA_PNP_EM_seqs_non_topgraph_seqs_final_210318.csv	2.5	2.5
agilent_133076	0.0	MH0016_GL0069872 MPA_PNP_EM_seqs_non_topgraph_seqs_final_210318.csv	2.5	0.0
agilent_132876	0.0	MH0268_GL0121737 MPA_PNP_EM_seqs_non_topgraph_seqs_final_210318.csv	7.5	12.5
agilent_132169	0.0	MH0002_GL0029566 MPA_PNP_EM_seqs_non_topgraph_seqs_final_210318.csv	0.0	2.5
agilent_129843	0.0	MH0007_GL0015775 MPA_PNP_EM_seqs_non_topgraph_seqs_final_210318.csv	2.5	5.0
agilent_131887	0.0	WP_012744138.1 MPA_PNP_EM_seqs_non_topgraph_seqs_final_210318.csv	27.500000000000004	55.00000000000001
agilent_131886	0.0	MH0260_GL0103278 MPA_PNP_EM_seqs_non_topgraph_seqs_final_210318.csv	25.0	45.0
agilent_131885	0.0	MH0010_GL0007892 MPA_PNP_EM_seqs_non_topgraph_seqs_final_210318.csv	40.0	62.5
agilent_131884	0.0	WP_007884712.1 MPA_PNP_EM_seqs_non_topgraph_seqs_final_210318.csv	15.0	50.0
agilent_131883	0.0	MH0437_GL0231446 MPA_PNP_EM_seqs_non_topgraph_seqs_final_210318.csv	30.0	47.5
agilent_131801	0.0	MH0199_GL0143988 MPA_PNP_EM_seqs_non_topgraph_seqs_final_210318.csv	0.0	2.5
agilent_131146	0.0	MH0092_GL0047788 MPA_PNP_EM_seqs_non_topgraph_seqs_final_210318.csv	2.5	2.5
agilent_130231	0.0	WP_003727200.1 strains_non_MPA_non_topgraph_cdhit70_190118.csv	2.5	0.0
agilent_130111	0.0	MH0005_GL0011337 MPA_PNP_EM_seqs_non_topgraph_seqs_final_210318.csv	10.0	20.0
agilent_129861	0.0	DLF005_GL0045492 MPA_PNP_EM_seqs_non_topgraph_seqs_final_210318.csv	2.5	0.0
agilent_12490	0.0	WP_000290371.1 strains_non_MPA_non_topgraph_cdhit70_190118.csv	0.0	2.5
agilent_124261	0.0	MH0006_GL0093358 MPA_PNP_EM_seqs_non_topgraph_seqs_final_210318.csv	2.5	0.0
agilent_180435	0.0	MH0094_GL0036797 MPA_PNP_EM_seqs_non_topgraph_seqs_final_210318.csv	2.5	0.0
agilent_110012	0.0	WP_020438185.1 strains_non_MPA_non_topgraph_cdhit70_190118.csv	2.5	0.0
agilent_115685	0.0	V1.UC57-0_GL0175200 MPA_PNP_EM_seqs_non_topgraph_seqs_final_210318.csv	2.5	2.5
agilent_115403	0.0	MH0002_GL0039623 MPA_PNP_EM_seqs_non_topgraph_seqs_final_210318.csv	0.0	5.0
agilent_114167	0.0	MH0160_GL0068275 MPA_PNP_EM_seqs_non_topgraph_seqs_final_210318.csv	0.0	12.5
agilent_113561	0.0	MH0436_GL0046035 MPA_PNP_EM_seqs_non_topgraph_seqs_final_210318.csv	7.5	15.0
agilent_113256	0.0	MH0003_GL0009867 MPA_PNP_EM_seqs_non_topgraph_seqs_final_210318.csv	2.5	0.0
agilent_113137	0.0	MH0178_GL0049880 MPA_PNP_EM_seqs_non_topgraph_seqs_final_210318.csv	2.5	2.5
agilent_112094	0.0	MH0006_GL0074347 MPA_PNP_EM_seqs_non_topgraph_seqs_final_210318.csv	2.5	0.0
agilent_110625	0.0	MH0002_GL0063231 MPA_PNP_EM_seqs_non_topgraph_seqs_final_210318.csv	2.5	2.5
agilent_110313	0.0	NP_310689.1 strains_non_MPA_non_topgraph_cdhit70_190118.csv	2.5	15.0
agilent_110199	0.0	MH0345_GL0028215 MPA_PNP_EM_seqs_non_topgraph_seqs_final_210318.csv	0.0	2.5
agilent_109712	0.0	WP_000079828.1 strains_non_MPA_non_topgraph_cdhit70_190118.csv	0.0	2.5
agilent_116297	0.0	MH0369_GL0102815 MPA_PNP_EM_seqs_non_topgraph_seqs_final_210318.csv	0.0	5.0
agilent_108881	0.0	MH0100_GL0072734 MPA_PNP_EM_seqs_non_topgraph_seqs_final_210318.csv	2.5	0.0
agilent_107312	0.0	WP_007883784.1 MPA_PNP_EM_seqs_non_topgraph_seqs_final_210318.csv	0.0	2.5
agilent_105316	0.0	MH0044_GL0005871 MPA_PNP_EM_seqs_non_topgraph_seqs_final_210318.csv	0.0	2.5
agilent_104936	0.0	MH0191_GL0175156 MPA_PNP_EM_seqs_non_topgraph_seqs_final_210318.csv	2.5	0.0
agilent_104785	0.0	159207311-stool2_revised_C1386967_1_gene138622 MPA_PNP_EM_seqs_non_topgraph_seqs_final_210318.csv	0.0	2.5
agilent_104777	0.0	765074482-stool2_revised_scaffold48946_1_gene95040 MPA_PNP_EM_seqs_non_topgraph_seqs_final_210318.csv	5.0	0.0
agilent_104418	0.0	WP_012744138.1 MPA_PNP_EM_seqs_non_topgraph_seqs_final_210318.csv	2.5	0.0
agilent_103706	0.0	MH0087_GL0033326 MPA_PNP_EM_seqs_non_topgraph_seqs_final_210318.csv	0.0	2.5
agilent_101892	0.0	SZEY-64A_GL0055442 MPA_PNP_EM_seqs_non_topgraph_seqs_final_210318.csv	2.5	2.5
agilent_101574	0.0	WP_000096425.1 strains_non_MPA_non_topgraph_cdhit70_190118.csv	0.0	2.5
agilent_115900	0.0	MH0276_GL0083049 MPA_PNP_EM_seqs_non_topgraph_seqs_final_210318.csv	2.5	0.0
agilent_117759	0.0	MH0007_GL0043386 MPA_PNP_EM_seqs_non_topgraph_seqs_final_210318.csv	0.0	2.5
agilent_124245	0.0	MH0172_GL0038786 MPA_PNP_EM_seqs_non_topgraph_seqs_final_210318.csv	0.0	2.5
agilent_122888	0.0	YP_002343524.1 strains_non_MPA_non_topgraph_cdhit70_190118.csv	2.5	0.0
agilent_123942	0.0	WP_000373284.1 strains_non_MPA_non_topgraph_cdhit70_190118.csv	2.5	0.0
agilent_123731	0.0	WP_000349327.1 strains_non_MPA_non_topgraph_cdhit70_190118.csv	2.5	0.0
agilent_123339	0.0	WP_000146816.1 strains_non_MPA_non_topgraph_cdhit70_190118.csv	5.0	0.0
agilent_123279	0.0	WP_000079833.1 strains_non_MPA_non_topgraph_cdhit70_190118.csv	0.0	10.0
agilent_123278	0.0	WP_000079828.1 strains_non_MPA_non_topgraph_cdhit70_190118.csv	0.0	2.5
agilent_123277	0.0	WP_020438185.1 strains_non_MPA_non_topgraph_cdhit70_190118.csv	0.0	7.5
agilent_123276	0.0	NP_310689.1 strains_non_MPA_non_topgraph_cdhit70_190118.csv	2.5	7.5
agilent_123202	0.0	MH0002_GL0003791 MPA_PNP_EM_seqs_non_topgraph_seqs_final_210318.csv	2.5	0.0
agilent_123054	0.0	MH0002_GL0070269 MPA_PNP_EM_seqs_non_topgraph_seqs_final_210318.csv	2.5	0.0
agilent_123049	0.0	WP_001007983.1 strains_non_MPA_non_topgraph_cdhit70_190118.csv	2.5	0.0
agilent_122879	0.0	MH0006_GL0010635 MPA_PNP_EM_seqs_non_topgraph_seqs_final_210318.csv	0.0	2.5
agilent_118603	0.0	159207311-stool2_revised_C1386967_1_gene138622 MPA_PNP_EM_seqs_non_topgraph_seqs_final_210318.csv	2.5	0.0
agilent_122874	0.0	MH0006_GL0046502 MPA_PNP_EM_seqs_non_topgraph_seqs_final_210318.csv	2.5	0.0
agilent_122526	0.0	MH0004_GL0007549 MPA_PNP_EM_seqs_non_topgraph_seqs_final_210318.csv	2.5	0.0
agilent_121124	0.0	WP_000146816.1 strains_non_MPA_non_topgraph_cdhit70_190118.csv	0.0	2.5
agilent_120903	0.0	WP_012951352.1 strains_non_MPA_non_topgraph_cdhit70_190118.csv	2.5	0.0
agilent_119888	0.0	MH0001_GL0004209 MPA_PNP_EM_seqs_non_topgraph_seqs_final_210318.csv	2.5	2.5
agilent_119725	0.0	764285508-stool1_revised_C984470_1_gene153229 MPA_PNP_EM_seqs_non_topgraph_seqs_final_210318.csv	2.5	2.5
agilent_119378	0.0	SZEY-64A_GL0055442 MPA_PNP_EM_seqs_non_topgraph_seqs_final_210318.csv	5.0	10.0
agilent_119234	0.0	NP_831414.1 strains_non_MPA_non_topgraph_cdhit70_190118.csv	2.5	7.5
agilent_119212	0.0	WP_017420925.1 strains_non_MPA_non_topgraph_cdhit70_190118.csv	5.0	0.0
agilent_119202	0.0	MH0193_GL0161015 MPA_PNP_EM_seqs_non_topgraph_seqs_final_210318.csv	2.5	0.0
agilent_138474	0.0	WP_001441925.1 strains_non_MPA_non_topgraph_cdhit70_190118.csv	0.0	2.5
agilent_138600	0.0	159207311-stool2_revised_C1386967_1_gene138622 MPA_PNP_EM_seqs_non_topgraph_seqs_final_210318.csv	5.0	5.0
agilent_138712	0.0	MH0178_GL0049880 MPA_PNP_EM_seqs_non_topgraph_seqs_final_210318.csv	2.5	0.0
agilent_165690	0.0	WP_003724420.1 strains_non_MPA_non_topgraph_cdhit70_190118.csv	2.5	0.0
agilent_169011	0.0	MH0016_GL0069872 MPA_PNP_EM_seqs_non_topgraph_seqs_final_210318.csv	2.5	0.0
agilent_168881	0.0	MH0094_GL0036797 MPA_PNP_EM_seqs_non_topgraph_seqs_final_210318.csv	0.0	2.5
agilent_167938	0.0	MH0131_GL0082299 MPA_PNP_EM_seqs_non_topgraph_seqs_final_210318.csv	2.5	0.0
agilent_167423	0.0	MH0002_GL0055178 MPA_PNP_EM_seqs_non_topgraph_seqs_final_210318.csv	2.5	0.0
agilent_167179	0.0	MH0379_GL0128099 MPA_PNP_EM_seqs_non_topgraph_seqs_final_210318.csv	0.0	5.0
agilent_167040	0.0	MH0205_GL0020803 MPA_PNP_EM_seqs_non_topgraph_seqs_final_210318.csv	0.0	2.5
agilent_166976	0.0	MH0260_GL0103278 MPA_PNP_EM_seqs_non_topgraph_seqs_final_210318.csv	2.5	0.0
agilent_166487	0.0	MH0092_GL0059139 MPA_PNP_EM_seqs_non_topgraph_seqs_final_210318.csv	2.5	0.0
agilent_166348	0.0	MH0436_GL0046035 MPA_PNP_EM_seqs_non_topgraph_seqs_final_210318.csv	0.0	5.0
agilent_166120	0.0	YP_002343524.1 strains_non_MPA_non_topgraph_cdhit70_190118.csv	2.5	0.0
agilent_165440	0.0	MH0099_GL0121059 MPA_PNP_EM_seqs_non_topgraph_seqs_final_210318.csv	2.5	2.5
agilent_169590	0.0	MH0005_GL0013530 MPA_PNP_EM_seqs_non_topgraph_seqs_final_210318.csv	2.5	0.0
agilent_165438	0.0	MH0005_GL0011337 MPA_PNP_EM_seqs_non_topgraph_seqs_final_210318.csv	2.5	2.5
agilent_165434	0.0	NP_831433.1 strains_non_MPA_non_topgraph_cdhit70_190118.csv	0.0	2.5
agilent_165429	0.0	MH0015_GL0042861 MPA_PNP_EM_seqs_non_topgraph_seqs_final_210318.csv	0.0	5.0
agilent_165042	0.0	MH0106_GL0035601 MPA_PNP_EM_seqs_non_topgraph_seqs_final_210318.csv	0.0	5.0
agilent_164746	0.0	MH0345_GL0028697 MPA_PNP_EM_seqs_non_topgraph_seqs_final_210318.csv	0.0	2.5
agilent_164703	0.0	MH0379_GL0128099 MPA_PNP_EM_seqs_non_topgraph_seqs_final_210318.csv	0.0	2.5
agilent_164696	0.0	MH0005_GL0011337 MPA_PNP_EM_seqs_non_topgraph_seqs_final_210318.csv	0.0	5.0
agilent_164670	0.0	WP_012744138.1 MPA_PNP_EM_seqs_non_topgraph_seqs_final_210318.csv	2.5	0.0
agilent_164667	0.0	MH0260_GL0103278 MPA_PNP_EM_seqs_non_topgraph_seqs_final_210318.csv	2.5	0.0
agilent_164632	0.0	MH0099_GL0121059 MPA_PNP_EM_seqs_non_topgraph_seqs_final_210318.csv	2.5	0.0
agilent_169172	0.0	T2D-189A_GL0064880 MPA_PNP_EM_seqs_non_topgraph_seqs_final_210318.csv	2.5	0.0
agilent_17001	0.0	MH0014_GL0004866 MPA_PNP_EM_seqs_non_topgraph_seqs_final_210318.csv	0.0	2.5
agilent_138770	0.0	WP_000146816.1 strains_non_MPA_non_topgraph_cdhit70_190118.csv	2.5	0.0
agilent_174062	0.0	T2D-108A_GL0073302 MPA_PNP_EM_seqs_non_topgraph_seqs_final_210318.csv	0.0	2.5
agilent_180169	0.0	MH0087_GL0033325 MPA_PNP_EM_seqs_non_topgraph_seqs_final_210318.csv	2.5	0.0
agilent_101185	0.0	NLF011_GL0031622 MPA_PNP_EM_seqs_non_topgraph_seqs_final_210318.csv	0.0	2.5
agilent_179352	0.0	V1.UC57-0_GL0175200 MPA_PNP_EM_seqs_non_topgraph_seqs_final_210318.csv	2.5	5.0
agilent_179036	0.0	MH0021_GL0035254 MPA_PNP_EM_seqs_non_topgraph_seqs_final_210318.csv	2.5	0.0
agilent_178188	0.0	MH0077_GL0059567 MPA_PNP_EM_seqs_non_topgraph_seqs_final_210318.csv	0.0	2.5
agilent_177201	0.0	MH0268_GL0121737 MPA_PNP_EM_seqs_non_topgraph_seqs_final_210318.csv	22.5	52.5
agilent_177010	0.0	MH0205_GL0020803 MPA_PNP_EM_seqs_non_topgraph_seqs_final_210318.csv	2.5	5.0
agilent_176106	0.0	MH0001_GL0019921 MPA_PNP_EM_seqs_non_topgraph_seqs_final_210318.csv	2.5	2.5
agilent_175547	0.0	MH0003_GL0102864 MPA_PNP_EM_seqs_non_topgraph_seqs_final_210318.csv	0.0	2.5
agilent_174379	0.0	T2D-105A_GL0053933 MPA_PNP_EM_seqs_non_topgraph_seqs_final_210318.csv	0.0	2.5
agilent_173693	0.0	NP_706995.3 strains_non_MPA_non_topgraph_cdhit70_190118.csv	2.5	0.0
agilent_170380	0.0	MH0082_GL0076976 MPA_PNP_EM_seqs_non_topgraph_seqs_final_210318.csv	0.0	7.5
agilent_173606	0.0	MH0160_GL0068275 MPA_PNP_EM_seqs_non_topgraph_seqs_final_210318.csv	2.5	0.0
agilent_173388	0.0	WP_039452061.1 strains_non_MPA_non_topgraph_cdhit70_190118.csv	0.0	2.5
agilent_173175	0.0	MH0004_GL0007549 MPA_PNP_EM_seqs_non_topgraph_seqs_final_210318.csv	2.5	0.0
agilent_172799	0.0	WP_011078336.1 strains_non_MPA_non_topgraph_cdhit70_190118.csv	2.5	0.0
agilent_172721	0.0	MH0007_GL0031180 MPA_PNP_EM_seqs_non_topgraph_seqs_final_210318.csv	2.5	0.0
agilent_172703	0.0	T2D-108A_GL0073302 MPA_PNP_EM_seqs_non_topgraph_seqs_final_210318.csv	5.0	2.5
agilent_171560	0.0	MH0267_GL0108818 MPA_PNP_EM_seqs_non_topgraph_seqs_final_210318.csv	0.0	2.5
agilent_171543	0.0	YP_002344138.1 strains_non_MPA_non_topgraph_cdhit70_190118.csv	0.0	2.5
agilent_171502	0.0	MH0068_GL0055938 MPA_PNP_EM_seqs_non_topgraph_seqs_final_210318.csv	0.0	2.5
agilent_170863	0.0	MH0264_GL0002496 MPA_PNP_EM_seqs_non_topgraph_seqs_final_210318.csv	0.0	2.5
agilent_164610	0.0	NP_831435.1 strains_non_MPA_non_topgraph_cdhit70_190118.csv	2.5	5.0
agilent_164609	0.0	MH0193_GL0075334 MPA_PNP_EM_seqs_non_topgraph_seqs_final_210318.csv	0.0	5.0
agilent_164346	0.0	MH0006_GL0141555 MPA_PNP_EM_seqs_non_topgraph_seqs_final_210318.csv	0.0	2.5
agilent_14382	0.0	WP_002778179.1 strains_non_MPA_non_topgraph_cdhit70_190118.csv	2.5	0.0
agilent_152233	0.0	O2.UC50-2_GL0051153 MPA_PNP_EM_seqs_non_topgraph_seqs_final_210318.csv	2.5	0.0
agilent_151733	0.0	T2D-70A_GL0004503 MPA_PNP_EM_seqs_non_topgraph_seqs_final_210318.csv	7.5	2.5
agilent_150602	0.0	MH0069_GL0000800 MPA_PNP_EM_seqs_non_topgraph_seqs_final_210318.csv	2.5	0.0
agilent_148922	0.0	T2D-70A_GL0004503 MPA_PNP_EM_seqs_non_topgraph_seqs_final_210318.csv	2.5	0.0
agilent_14838	0.0	MH0006_GL0185442 MPA_PNP_EM_seqs_non_topgraph_seqs_final_210318.csv	2.5	0.0
agilent_148350	0.0	WP_010958791.1 strains_non_MPA_non_topgraph_cdhit70_190118.csv	2.5	0.0
agilent_14708	0.0	MH0021_GL0007729 MPA_PNP_EM_seqs_non_topgraph_seqs_final_210318.csv	5.0	5.0
agilent_146513	0.0	MH0002_GL0003791 MPA_PNP_EM_seqs_non_topgraph_seqs_final_210318.csv	2.5	0.0
agilent_146143	0.0	MH0205_GL0020803 MPA_PNP_EM_seqs_non_topgraph_seqs_final_210318.csv	2.5	0.0
agilent_144693	0.0	YP_002344286.1 strains_non_MPA_non_topgraph_cdhit70_190118.csv	0.0	2.5
agilent_143693	0.0	MH0092_GL0059139 MPA_PNP_EM_seqs_non_topgraph_seqs_final_210318.csv	0.0	2.5
agilent_16426	0.0	MH0002_GL0055178 MPA_PNP_EM_seqs_non_topgraph_seqs_final_210318.csv	5.0	0.0
agilent_142493	0.0	MH0245_GL0152880 MPA_PNP_EM_seqs_non_topgraph_seqs_final_210318.csv	0.0	5.0
agilent_141912	0.0	WP_001704149.1 strains_non_MPA_non_topgraph_cdhit70_190118.csv	2.5	2.5
agilent_141426	0.0	T2D-105A_GL0053933 MPA_PNP_EM_seqs_non_topgraph_seqs_final_210318.csv	5.0	2.5
agilent_141074	0.0	MH0099_GL0121059 MPA_PNP_EM_seqs_non_topgraph_seqs_final_210318.csv	5.0	0.0
agilent_140424	0.0	NP_707809.1 strains_non_MPA_non_topgraph_cdhit70_190118.csv	2.5	12.5
agilent_140310	0.0	WP_000079833.1 strains_non_MPA_non_topgraph_cdhit70_190118.csv	5.0	7.5
agilent_140261	0.0	MH0023_GL0030495 MPA_PNP_EM_seqs_non_topgraph_seqs_final_210318.csv	2.5	2.5
agilent_139934	0.0	T2D-189A_GL0064880 MPA_PNP_EM_seqs_non_topgraph_seqs_final_210318.csv	2.5	5.0
agilent_139631	0.0	V1.UC57-0_GL0175200 MPA_PNP_EM_seqs_non_topgraph_seqs_final_210318.csv	5.0	2.5
agilent_139628	0.0	MH0001_GL0019921 MPA_PNP_EM_seqs_non_topgraph_seqs_final_210318.csv	2.5	0.0
agilent_152789	0.0	SZEY-64A_GL0055442 MPA_PNP_EM_seqs_non_topgraph_seqs_final_210318.csv	0.0	2.5
agilent_153004	0.0	MH0015_GL0007288 MPA_PNP_EM_seqs_non_topgraph_seqs_final_210318.csv	2.5	0.0
agilent_15473	0.0	MH0006_GL0093358 MPA_PNP_EM_seqs_non_topgraph_seqs_final_210318.csv	0.0	2.5
agilent_155073	0.0	MH0015_GL0007288 MPA_PNP_EM_seqs_non_topgraph_seqs_final_210318.csv	2.5	0.0
agilent_163808	0.0	MH0069_GL0000800 MPA_PNP_EM_seqs_non_topgraph_seqs_final_210318.csv	2.5	0.0
agilent_16274	0.0	MH0021_GL0007729 MPA_PNP_EM_seqs_non_topgraph_seqs_final_210318.csv	2.5	0.0
agilent_162642	0.0	WP_020438185.1 strains_non_MPA_non_topgraph_cdhit70_190118.csv	7.5	17.5
agilent_162437	0.0	WP_000079833.1 strains_non_MPA_non_topgraph_cdhit70_190118.csv	5.0	17.5
agilent_162436	0.0	WP_000079828.1 strains_non_MPA_non_topgraph_cdhit70_190118.csv	5.0	15.0
agilent_162323	0.0	WP_002776072.1 strains_non_MPA_non_topgraph_cdhit70_190118.csv	2.5	0.0
agilent_162200	0.0	MH0058_GL0054753 MPA_PNP_EM_seqs_non_topgraph_seqs_final_210318.csv	0.0	2.5
agilent_162152	0.0	MH0001_GL0012631 MPA_PNP_EM_seqs_non_topgraph_seqs_final_210318.csv	0.0	2.5
agilent_161982	0.0	WP_010958793.1 strains_non_MPA_non_topgraph_cdhit70_190118.csv	2.5	2.5
agilent_160756	0.0	MH0266_GL0084912 MPA_PNP_EM_seqs_non_topgraph_seqs_final_210318.csv	2.5	0.0
agilent_160687	0.0	MH0001_GL0021802 MPA_PNP_EM_seqs_non_topgraph_seqs_final_210318.csv	0.0	2.5
agilent_159414	0.0	MH0003_GL0009866 MPA_PNP_EM_seqs_non_topgraph_seqs_final_210318.csv	0.0	2.5
agilent_158392	0.0	WP_011078330.1 strains_non_MPA_non_topgraph_cdhit70_190118.csv	0.0	2.5
agilent_158208	0.0	NLF013_GL0054604 MPA_PNP_EM_seqs_non_topgraph_seqs_final_210318.csv	0.0	2.5
agilent_158097	0.0	MH0008_GL0012455 MPA_PNP_EM_seqs_non_topgraph_seqs_final_210318.csv	2.5	0.0
agilent_157960	0.0	MH0442_GL0041148 MPA_PNP_EM_seqs_non_topgraph_seqs_final_210318.csv	2.5	0.0
agilent_156863	0.0	WP_000079699.1 strains_non_MPA_non_topgraph_cdhit70_190118.csv	0.0	7.5
agilent_156855	0.0	WP_020438185.1 strains_non_MPA_non_topgraph_cdhit70_190118.csv	0.0	7.5
agilent_156230	0.0	DOF008_GL0028921 MPA_PNP_EM_seqs_non_topgraph_seqs_final_210318.csv	0.0	2.5
agilent_155981	0.0	WP_058914589.1 strains_non_MPA_non_topgraph_cdhit70_190118.csv	0.0	2.5
agilent_155821	0.0	WP_039452061.1 strains_non_MPA_non_topgraph_cdhit70_190118.csv	2.5	2.5
agilent_179632	0.0	SZEY-104A_GL0018364 MPA_PNP_EM_seqs_non_topgraph_seqs_final_210318.csv	15.0	5.0
