# Supplementary material for: Systemic antibody responses against human microbiota flagellins are overrepresented in chronic fatigue syndrome patients
Source: Sci Adv. 2022 Sep 23;8(38):eabq2422. doi: 10.1126/sciadv.abq2422 (PMC11580831; doi:10.1126/sciadv.abq2422)
Supplement: Supplementary file 3 — Supporting Data and Code [file sciadv.abq2422_supporting_data_and_code.zip › PhageIPSeq_CFS-main/PhageIPSeq_CFS/Figures_scripts/figure_3.py]

import os
import string

import matplotlib.image as mpimg
import numpy as np
import pandas as pd
import seaborn as sns
import shap
from matplotlib import pyplot as plt
from scipy import stats

from PhageIPSeq_CFS.config import visualizations_dir, predictors_info, predictions_outcome_dir, oligo_families_colors, \
    oligo_order, oligos_group_to_name
from PhageIPSeq_CFS.helpers import get_outcome, get_x_y, get_oligos_metadata, \
    create_auc_with_bootstrap_figure, get_oligos_with_outcome

if __name__ == "__main__":
    figures_dir = os.path.join(visualizations_dir, 'figure_3')
    os.makedirs(figures_dir, exist_ok=True)

    for estimator_name, estimator_info in predictors_info.items():
        predictor_kwargs = estimator_info['predictor_kwargs']
        fig = plt.figure(figsize=(18, 15))
        spec = fig.add_gridspec(3, 2, hspace=0.5, wspace=0.3, height_ratios=[3, 3, 2])
        num_auc_repeats = 100

        # Sub-figure a
        ax = fig.add_subplot(spec[0, 0])
        best_prediction_params = pd.read_csv(
            os.path.join(predictions_outcome_dir, f'predictions_summary_{estimator_name}_with_oligos.csv'),
            index_col=[0, 1], header=[0, 1])
        best_prediction_params = best_prediction_params.stack(0)['auc'].reset_index().sort_values(by='auc',
                                                                                                  ascending=False).groupby(
            'subgroup').first().drop(columns='auc').T.to_dict()
        prediction_results = pd.read_csv(os.path.join(predictions_outcome_dir, f'{estimator_name}_predictions.csv'))
        prediction_results = prediction_results.set_index('with_oligos').loc[True]
        prediction_results = prediction_results.set_index('with_bloodtests').loc[False]
        prediction_results = prediction_results.set_index('subgroup').loc['is_PNP']
        for k, v in best_prediction_params['is_PNP'].items():
            prediction_results = prediction_results.set_index(k).loc[v]
        prediction_results = prediction_results.set_index('sample_id').rename(columns={'0': 'predict_proba'})
        prediction_results['y'] = get_outcome()
        create_auc_with_bootstrap_figure(num_auc_repeats, None, None, estimator_info['predictor_class'],
                                         color=oligo_families_colors['Metagenomics\nantigens'], chance_color='black',
                                         ax=ax, prediction_results=prediction_results,
                                         predictor_name='Metagenomics antigens\n', **predictor_kwargs)
        ax.text(-0.1, 1.1, string.ascii_lowercase[0], transform=ax.transAxes, size=20, weight='bold')

        # Sub-figure b
        ax = fig.add_subplot(spec[0, 1])
        df = pd.read_csv(
            os.path.join(predictions_outcome_dir, f'predictions_summary_{estimator_name}_with_oligos.csv'),
            index_col=[0, 1], header=[0, 1])
        best_auc_df = df.stack(level=0).reset_index().sort_values(by='auc', ascending=False).groupby(
            'subgroup').first().reset_index()
        best_auc_df['subgroup'] = best_auc_df['subgroup'].apply(lambda subgroup: oligos_group_to_name[subgroup])
        best_auc_df['auc_ci'] = best_auc_df.apply(
            lambda row: np.array(stats.norm(0, row['std']).interval(0.95)), axis=1)
        sns.barplot(data=best_auc_df, x='subgroup', y='auc', ci=None, ax=ax,
                    palette=list(map(oligo_families_colors.get, oligo_order)),
                    order=oligo_order)
        params = {'x': oligo_order, 'y': best_auc_df.set_index('subgroup').loc[oligo_order]['auc'].values,
                  'yerr': (best_auc_df.set_index('subgroup').loc[oligo_order]['std'] * stats.norm.ppf(
                      0.95)).values,
                  'fmt': 'none', 'ecolor': 'black', 'capsize': 10}
        ax.errorbar(**params)
        ax.set_xticklabels(ax.get_xticklabels(), rotation=45, ha='right')
        ax.set_ylim(bottom=0.4)
        ax.set_ylabel('AUC of predictions\nbased on Ig epitope repertoire')
        ax.set_xlabel("Subgroups of the antigen library")
        ax.text(-0.1, 1.1, string.ascii_lowercase[1], transform=ax.transAxes, size=20, weight='bold')

        # Sub-figure c
        c_location = [1,0]
        ax = fig.add_subplot(spec[c_location[0], c_location[1]])
        ax.set_axis_off()
        ax.text(-0.1, 1.1, string.ascii_lowercase[2], transform=ax.transAxes, size=20, weight='bold')
        internal_spec = spec[c_location[0], c_location[1]].subgridspec(1, 2, width_ratios=[1, 6])
        ax = fig.add_subplot(internal_spec[0])
        ax.set_axis_off()
        ax = fig.add_subplot(internal_spec[1])
        x, y = get_x_y(oligos_subgroup='is_PNP', with_bloodtests=False, imputed=True,
                       data_type=best_prediction_params['is_PNP']['data_type'],
                       bottom_threshold=best_prediction_params['is_PNP']['threshold_percent'] / 100)
        predictor = estimator_info['predictor_class'](**predictor_kwargs)
        model = predictor.fit(x, y)
        explainer = shap.TreeExplainer(model, x)
        shap_values_ebm = explainer(x)

        # Save shap importance table
        shap_df = pd.DataFrame(shap_values_ebm.values, columns=x.columns)
        vals = np.abs(shap_df.values).mean(0)
        shap_importance = pd.DataFrame(list(zip(x.columns, vals)), columns=['col_name', 'feature_importance_vals'])
        shap_importance.sort_values(by=['feature_importance_vals'], ascending=False, inplace=True)
        shap_importance.set_index('col_name', inplace=True)
        shap_importance['oligo full name'] = get_oligos_metadata()['full name'].loc[shap_importance.index]
        shap_importance['Healthy percentage'], shap_importance['ME/CFS percentage'] = \
            get_oligos_with_outcome('exist').reset_index(0).groupby('is_CFS').mean().mul(100).sort_index().T.loc[
                shap_importance.index].T.values
        shap_importance.to_csv(os.path.join(figures_dir, f"shap_values_{estimator_name}.csv"))

        ret = shap.plots.beeswarm(shap_values_ebm, max_display=15, show=False, plot_size=None,
                                  sum_bottom_features=False)
        ax.set_yticklabels(list(
            map(lambda ticklabel: plt.Text(*ticklabel.get_position(), ticklabel.get_text().split("_")[1]),
                ax.get_yticklabels())))
        ax.text(ax.get_xlim()[0] * 1.9, ax.get_yticklabels()[-1].get_position()[1] + 1, 'Peptide #', fontsize=14)
        ax.set_xlabel(
            "Healthy                     ME/CFS\ncontrols                                \nPrediction towards")

        # Sub-figure d
        ax = fig.add_subplot(spec[1, 1])
        ax.set_axis_off()
        ax.text(-0.1, 1.1, string.ascii_lowercase[3], transform=ax.transAxes, size=20, weight='bold')

        # Sub-figure e
        ax = fig.add_subplot(spec[2, :])
        ax.set_axis_off()
        # bounds = list(ax.get_position().bounds)
        # bounds[0] -= 0.02  # left
        # bounds[1] -= 0.09  # bottom
        # bounds[2] *= 1.4  # width
        # bounds[3] *= 1.4  # height
        #
        # ax2 = fig.add_axes(bounds)
        # ax2.set_axis_off()
        # img = mpimg.imread(os.path.join(figures_dir, "Fig.3e.png"))
        # ax2.imshow(img, origin='upper')
        # ax = fig.add_subplot(spec[2, :])
        # ax.set_axis_off()
        ax.text(-0.1, 1.1, string.ascii_lowercase[4], transform=ax.transAxes, size=20, weight='bold')

        plt.savefig(os.path.join(figures_dir, f'figure_3_{estimator_name}.png'))
