# Supplementary material for: Systemic antibody responses against human microbiota flagellins are overrepresented in chronic fatigue syndrome patients
Source: Sci Adv. 2022 Sep 23;8(38):eabq2422. doi: 10.1126/sciadv.abq2422 (PMC11580831; doi:10.1126/sciadv.abq2422)
Supplement: Supplementary file 3 — Supporting Data and Code [file sciadv.abq2422_supporting_data_and_code.zip › PhageIPSeq_CFS-main/PhageIPSeq_CFS/Figures_scripts/figure_4.py]

import os
import string

import matplotlib.patches as mpatches
import matplotlib.pyplot as plt
import numpy as np
import pandas as pd
import seaborn as sns
import shap
from scipy import stats
from statsmodels.stats.multitest import multipletests

from PhageIPSeq_CFS.ComparePopulations.comparing_metadata import get_blood_test_name, \
    metadata_distribution_figure_single_blood_test
from PhageIPSeq_CFS.config import visualizations_dir, oligo_order, \
    oligo_families_colors, predictors_info, predictions_outcome_dir, oligos_group_to_name
from PhageIPSeq_CFS.helpers import get_individuals_metadata_df, get_outcome, get_imputed_individuals_metadata, \
    compute_auc_from_prediction_results, get_x_y, create_auc_with_bootstrap_figure, get_oligos_metadata, \
    get_oligos_with_outcome


# from sklearn.ensemble import GradientBoostingClassifier


def metadata_distribution_sub_figure(spec, fig):
    # noinspection PyTypeChecker
    metadata = pd.merge(
        get_individuals_metadata_df().drop(columns=['catrecruit_Binary', 'sex_Binary', 'agegroup_Average']),
        get_outcome(return_type=bool).apply(lambda x: 'Sick' if x else 'Healthy'),
        left_index=True,
        right_index=True).set_index('is_CFS', append=True)
    # Get order of significance for blood test
    metadata.columns = list(map(get_blood_test_name, metadata.columns))
    blood_tests_p_vals = pd.Series(
        {col: stats.mannwhitneyu(*list(map(lambda item_values: item_values[1].dropna().values, (
            metadata[col].unstack(level=1)[['Healthy', 'Sick']].iteritems()))), alternative='two-sided').pvalue for col
         in
         metadata.columns}).sort_values().to_frame().rename(columns={0: 'p-value'})
    blood_tests_p_vals['passed_test'], blood_tests_p_vals['corrected_p_val'], _, _ = multipletests(
        blood_tests_p_vals['p-value'], method='bonferroni')
    metadata = metadata.reset_index(level=1)
    internal_spec_for_legend = spec.subgridspec(2, 1, height_ratios=[15, 1], hspace=0.2)
    ax = fig.add_subplot(internal_spec_for_legend[0, :])
    ax.set_axis_off()
    ax.text(ax.transData.inverted().transform((255, 10))[0], 1.1, string.ascii_lowercase[0], transform=ax.transAxes,
            size=20, weight='bold')
    internal_spec = internal_spec_for_legend[0, :].subgridspec(2, len(blood_tests_p_vals) // 2, wspace=1.2, hspace=0.6)
    for blood_test, single_internal_spec in zip(blood_tests_p_vals.iterrows(), internal_spec):
        ax = fig.add_subplot(single_internal_spec)
        metadata_distribution_figure_single_blood_test(ax, blood_test, metadata)
    legend_spec = internal_spec_for_legend[1, :]
    ax = fig.add_subplot(legend_spec)
    ax.set_axis_off()
    ax.legend(
        handles=[mpatches.Patch(facecolor=sns.color_palette()[0], label='Sick', edgecolor='black'),
                 mpatches.Patch(facecolor=sns.color_palette()[1], label='Healthy', edgecolor='black')],
        loc='center', ncol=2)


if __name__ == "__main__":
    figures_dir = os.path.join(visualizations_dir, 'figure_4')
    os.makedirs(figures_dir, exist_ok=True)

    for estimator_name, estimator_info in predictors_info.items():
        predictor_kwargs = estimator_info['predictor_kwargs']
        num_auc_repeats = 100
        fig = plt.figure(figsize=(25, 10))
        spec = fig.add_gridspec(2, 1, height_ratios=[1, 1], hspace=0.3)
        top_spec = spec[0, :]
        metadata_distribution_sub_figure(top_spec, fig)
        internal_spec_1 = spec[1, :].subgridspec(1, 2, wspace=0.2, width_ratios=[4, 1])
        internal_spec = internal_spec_1[0].subgridspec(1, 3, wspace=0.2)

        # Add prediction only from blood tests sub-figure
        x = get_imputed_individuals_metadata()
        y = get_outcome()
        prediction_results = pd.read_csv(os.path.join(predictions_outcome_dir, 'blood_test_only_predictions.csv'),
                                         index_col=0)[estimator_name]
        prediction_results = pd.concat([prediction_results, y], axis=1, ignore_index=False).rename(
            columns={estimator_name: 'predict_proba', 'is_CFS': 'y'})
        ax = fig.add_subplot(internal_spec[0])
        blood_tests_only_auc_results = dict(zip(['auc_value', 'fprs', 'tprs'],
                                                compute_auc_from_prediction_results(prediction_results,
                                                                                    return_fprs_tprs=True)))
        blood_tests_only_color = sns.color_palette()[len(oligo_order) + 1] # '#96971b'
        blood_test_auc_std, blood_test_auc = create_auc_with_bootstrap_figure(
            num_confidence_intervals_repeats=num_auc_repeats, x=x, y=y,
            predictor_class=estimator_info['predictor_class'], ax=ax, color=blood_tests_only_color,
            prediction_results=prediction_results, predictor_name='Blood tests alone\n', **predictor_kwargs)
        tmp = ax.text(ax.transData.inverted().transform((255, 10))[0], 1.1, string.ascii_lowercase[1],
                      transform=ax.transAxes, size=20, weight='bold')

        # Add predictions from blood tests and flagella
        ax = fig.add_subplot(internal_spec[1])
        df = pd.read_csv(
            os.path.join(predictions_outcome_dir,
                         f"predictions_summary_{estimator_name}" + "_with_oligos_with_bloodtests.csv"),
            index_col=[0, 1], header=[0, 1])
        best_flagella_params = \
            df.stack(level=0).reset_index().set_index('subgroup').loc['is_bac_flagella'].reset_index(
                drop=True).sort_values(by='auc', ascending=False)[['data_type', 'threshold_percent']].iloc[0].to_dict()
        best_flagella_params['bottom_threshold'] = best_flagella_params['threshold_percent'] / 100.0
        del best_flagella_params['threshold_percent']
        x, y = get_x_y(oligos_subgroup='is_bac_flagella', with_bloodtests=True, imputed=True, **best_flagella_params)
        prediction_results = pd.read_csv(os.path.join(predictions_outcome_dir, f"{estimator_name}_predictions.csv"))
        prediction_results = prediction_results[
            prediction_results['with_bloodtests'] & prediction_results['with_oligos']]
        prediction_results = prediction_results[prediction_results['subgroup'].eq('is_bac_flagella')]
        prediction_results = prediction_results[prediction_results['data_type'].eq(best_flagella_params['data_type'])]
        prediction_results = prediction_results[
            prediction_results['threshold_percent'].eq(best_flagella_params['bottom_threshold'] * 100)]
        prediction_results = prediction_results.rename(columns={'0': 'predict_proba'}).set_index('sample_id')[
            ['predict_proba']]
        prediction_results['y'] = y
        create_auc_with_bootstrap_figure(num_auc_repeats, x, y, estimator_info['predictor_class'],
                                         color=oligo_families_colors['Flagellins'],
                                         ax=ax, prediction_results=prediction_results,
                                         predictor_name='Blood tests and flagellins\n', **predictor_kwargs)
        ax.text(-0.1, 1.1, string.ascii_lowercase[2], transform=ax.transAxes, size=20, weight='bold')

        # Summary of results
        ax = fig.add_subplot(internal_spec[2])
        # Adding CI of blood tests only
        best_auc_df = df.stack(level=0).reset_index().sort_values(by='auc', ascending=False).groupby(
            'subgroup').first().reset_index()
        best_auc_df['subgroup'] = best_auc_df['subgroup'].apply(
            lambda subgroup: oligos_group_to_name[subgroup])
        best_auc_df['auc_ci'] = best_auc_df.apply(
            lambda row: np.array(stats.norm(0, row['std']).interval(0.95)), axis=1)
        sns.barplot(data=best_auc_df, x='subgroup', y='auc', ci=None, ax=ax,
                    palette=list(map(oligo_families_colors.get, oligo_order)),
                    order=oligo_order)
        params = {'x': oligo_order, 'y': best_auc_df.set_index('subgroup').loc[oligo_order]['auc'].values,
                  'yerr': (best_auc_df.set_index('subgroup').loc[oligo_order]['std'] * stats.norm.ppf(
                      0.95)).values,
                  'fmt': 'none', 'ecolor': 'black', 'capsize': 10}
        ax.errorbar(**params)
        ax.set_ylim(bottom=0.7)
        ax.set_xticklabels(ax.get_xticklabels(), rotation=45, ha='right')
        ax.axhline(y=blood_test_auc, color=blood_tests_only_color, linestyle='--', linewidth=3, label='Blood tests only')

        # ax.legend(
        #     handles=[mpatches.Patch(facecolor=blood_tests_only_color, label='Blood tests only', edgecolor='black')])
        ax.legend()
        ax.set_xlabel("Ig epitope repertoire predictions\nbased on antigens selected from...")
        ax.set_ylabel('AUC of predictions\nbased on Ig epitope repertoire')
        ax.text(-0.1, 1.1, string.ascii_lowercase[3], transform=ax.transAxes, size=20, weight='bold')

        # Add shap beeswarm of flagella model
        ax = fig.add_subplot(internal_spec_1[1])
        x, y = get_x_y(oligos_subgroup='is_bac_flagella', with_bloodtests=True, imputed=True, **best_flagella_params)
        predictor = estimator_info['predictor_class'](**predictor_kwargs)
        model = predictor.fit(x, y)
        explainer = shap.TreeExplainer(model, x)
        shap_values_ebm = explainer(x)

        # Save shap importance table
        shap_df = pd.DataFrame(shap_values_ebm.values, columns=x.columns)
        vals = np.abs(shap_df.values).mean(0)
        shap_importance = pd.DataFrame(list(zip(x.columns, vals)), columns=['col_name', 'feature_importance_vals'])
        shap_importance.sort_values(by=['feature_importance_vals'], ascending=False, inplace=True)
        shap_importance.set_index('col_name', inplace=True)
        shap_importance = shap_importance.merge(get_oligos_metadata()[['full name']], left_index=True, right_index=True,
                                                how='left')
        exist_percentiles = get_oligos_with_outcome('exist').reset_index(0).groupby('is_CFS').mean().mul(
            100).sort_index().T.rename(columns={0: 'Controls percentage', 1: 'ME/CFS percentage'})
        shap_importance = pd.merge(shap_importance, exist_percentiles, left_index=True, right_index=True, how='left')
        shap_importance.to_csv(os.path.join(figures_dir, f"shap_values_{estimator_name}.csv"))

        shap.plots.beeswarm(shap_values_ebm, max_display=15, show=False, plot_size=None, sum_bottom_features=False)
        ax.set_yticklabels(list(
            map(lambda ticklabel: plt.Text(*ticklabel.get_position(), get_blood_test_name(ticklabel.get_text())),
                ax.get_yticklabels())))
        ax.set_xlabel("Healthy controls          ME/CFS\nPrediction towards\n* Eubacterium sp. Flagellin     ")
        ax.text(-0.5, 1.1, string.ascii_lowercase[4], transform=ax.transAxes, size=20, weight='bold')

        fig.subplots_adjust(bottom=0.15)

        plt.savefig(os.path.join(figures_dir, f'figure_4_{estimator_name}.png'))
        plt.close()
