# Supplementary material for: Systemic antibody responses against human microbiota flagellins are overrepresented in chronic fatigue syndrome patients
Source: Sci Adv. 2022 Sep 23;8(38):eabq2422. doi: 10.1126/sciadv.abq2422 (PMC11580831; doi:10.1126/sciadv.abq2422)
Supplement: Supplementary file 3 — Supporting Data and Code [file sciadv.abq2422_supporting_data_and_code.zip › PhageIPSeq_CFS-main/requirements.txt]

pandas>=1.3.3
scikit-learn>=1.0
matplotlib>=3.4.2
numpy>=1.20.3
seaborn>=0.11.1
shap>=0.39.0
scipy>=1.7.0
statannot>=0.2.3
xgboost>=1.5.0
statsmodels>=0.13.0
scikit-bio>=0.5.6
