# Supplementary material for: Systemic antibody responses against human microbiota flagellins are overrepresented in chronic fatigue syndrome patients
Source: Sci Adv. 2022 Sep 23;8(38):eabq2422. doi: 10.1126/sciadv.abq2422 (PMC11580831; doi:10.1126/sciadv.abq2422)
Supplement: Supplementary file 3 — Supporting Data and Code [file sciadv.abq2422_supporting_data_and_code.zip › PhageIPSeq_CFS-main/setup.py]

from distutils.core import setup

setup(
    name='PhageIPSeq_CFS',
    version='0.1.0',
    author='kalkairis',
    author_email='kalka.iris@gmail.com',
    packages=['PhageIPSeq_CFS'],
    license='LICENSE',
    long_description=open('README.md').read())
